# Supplementary material for: Propionibacterium freudenreichii thrives in microaerobic conditions by complete oxidation of lactate to CO2
Source: Environ Microbiol. 2021 May 6;23(6):3116–29. doi: 10.1111/1462-2920.15532 (PMC8360058; doi:10.1111/1462-2920.15532)
Supplement: Supplementary file 1 — Appendix S1: Supplementary Information [file EMI-23-3116-s001.zip]

Archive with 6 entries (6 files):
- EMI_15532_All_data.xlsx
- EMI_15532_Supplementary_figure_1.pdf
- EMI_15532_Supplementary_figure_2.pdf
- EMI_15532_Supplementary_file_1 - Strain information.xlsx
- EMI_15532_Supplementary_file_2 - Significant proteins proteomic analyses.xlsx
- EMI_15532_Supplementary_file_3 - K-means clustering of proteins.xlsx
