# Supplementary material for: Propionibacterium freudenreichii thrives in microaerobic conditions by complete oxidation of lactate to CO2
Source: Environ Microbiol. 2021 May 6;23(6):3116–29. doi: 10.1111/1462-2920.15532 (PMC8360058; doi:10.1111/1462-2920.15532)
Supplement: Supplementary file 1 — Appendix S1: Supplementary Information [file EMI-23-3116-s001.zip › EMI_15532_All_data.xlsx]

## Sheet: OD initial screening
Strain	Species	Condition	Replicate	OD	Lactate	Acetate	Propionate	Ratio	Carb_balance
DSM 20270	P. shermanii	Aerobic Static	A	3.09	0	64.986	85.906	1.32192	0.926332
DSM 20270	P. shermanii	Aerobic Static	B	3.88	0	70.914	81.444	1.14849	0.935331
DSM 20271	P. freudenreichii	Aerobic Static	A	4.05	0	63.304	88.482	1.39773	0.93182
DSM 20271	P. freudenreichii	Aerobic Static	B	3.93	0	70.852	83.028	1.17185	0.944675
DSM 20272	A. acidipropionici	Aerobic Static	A	4.01	0	61.914	94.73	1.53003	0.961643
DSM 20272	A. acidipropionici	Aerobic Static	B	3.77	0	64.208	89.804	1.39864	0.945485
DSM 20273	A. acidipropionici	Aerobic Static	A	6.77	0	63.466	97.602	1.53786	0.988802
DSM 20273	A. acidipropionici	Aerobic Static	B	7.31	0	68.558	92.946	1.35573	0.991479
DSM 20274	A. jensenii	Aerobic Static	A	5.7	0	54.862	94.762	1.72728	0.918547
DSM 20274	A. jensenii	Aerobic Static	B	5.64	0	47.136	42.774	0.907459	0.551961
DSM 20275	A. jensenii	Aerobic Static	A	6.5	0	57.984	93.702	1.616	0.931206
DSM 20275	A. jensenii	Aerobic Static	B	6.71	0	49.898	59.596	1.19436	0.672188
DSM 20276	A. thoenii	Aerobic Static	A	6.35	0	62.81	93.418	1.48731	0.959089
DSM 20276	A. thoenii	Aerobic Static	B	6.42	0	66.162	84.242	1.27327	0.923336
DSM 20277	A. thoenii	Aerobic Static	A	6.8	0	64.89	90.732	1.39824	0.955369
DSM 20277	A. thoenii	Aerobic Static	B	6.18	0	67.792	86.516	1.2762	0.947303
DSM 20278	A. jensenii	Aerobic Static	A	5.84	0	60.724	95.412	1.57124	0.958525
DSM 20278	A. jensenii	Aerobic Static	B	5.89	0	67.42	86.612	1.28466	0.945608
DSM 20279	A. jensenii	Aerobic Static	A	2.71	0	57.896	92.486	1.59745	0.923201
DSM 20279	A. jensenii	Aerobic Static	B	3.39	0	65.954	87.112	1.3208	0.939678
DSM 20535	A. jensenii	Aerobic Static	A	5.2	0	59.366	97.026	1.63437	0.960096
DSM 20535	A. jensenii	Aerobic Static	B	5.61	0	61.162	88.334	1.44426	0.917761
DSM 4900	A. acidipropionici	Aerobic Static	A	3.7	0	62.842	96.38	1.53369	0.97747
DSM 4900	A. acidipropionici	Aerobic Static	B	3.76	0	65.978	84.474	1.28034	0.92363
DSM 4902	P. shermanii	Aerobic Static	A	3.6	0	62.808	93.414	1.48729	0.959053
DSM 4902	P. shermanii	Aerobic Static	B	5.68	0	62.44	89.766	1.43764	0.934398
LMG 16415	P. freudenreichii	Aerobic Static	A	5.74	0	61.064	96.974	1.58807	0.970201
LMG 16415	P. freudenreichii	Aerobic Static	B	6.18	0	64.654	86.118	1.33198	0.925595
LMG 16426	P. shermanii	Aerobic Static	A	2.7	0	64.786	94.008	1.45105	0.974842
LMG 16426	P. shermanii	Aerobic Static	B	2.48	0	73.456	88.294	1.202	0.992989
LMG 16546	P. freudenreichii	Aerobic Static	A	4	0	62.042	93.276	1.50343	0.953503
LMG 16546	P. freudenreichii	Aerobic Static	B	5.55	0	69.798	86.472	1.23889	0.959347
DSM 20270	P. shermanii	Anaerobic	A	1.97	0	49.804	92.208	1.85142	0.871817
DSM 20270	P. shermanii	Anaerobic	B	2.15	0	48.168	92.814	1.92688	0.865494
DSM 20271	P. freudenreichii	Anaerobic	A	2.54	0	50.752	92.482	1.82223	0.879319
DSM 20271	P. freudenreichii	Anaerobic	B	2.31	0	50.688	91.296	1.80114	0.871645
DSM 20272	A. acidipropionici	Anaerobic	A	2.08	0	48.34	94.832	1.96177	0.878938
DSM 20272	A. acidipropionici	Anaerobic	B	3.3	0	47.838	94.492	1.97525	0.873769
DSM 20273	A. acidipropionici	Anaerobic	A	4.16	0	49.02	96.136	1.96116	0.891118
DSM 20273	A. acidipropionici	Anaerobic	B	4.24	0	49.104	95.916	1.95332	0.890283
DSM 20274	A. jensenii	Anaerobic	A	2.98	0	46.784	94.946	2.02945	0.870086
DSM 20274	A. jensenii	Anaerobic	B	2.11	0	46.122	93.464	2.02645	0.856924
DSM 20275	A. jensenii	Anaerobic	A	4.35	0	49.57	93.58	1.88784	0.878803
DSM 20275	A. jensenii	Anaerobic	B	4.42	0	49.286	94.518	1.91775	0.882818
DSM 20276	A. thoenii	Anaerobic	A	2.5	0	44.746	92.934	2.07692	0.845223
DSM 20276	A. thoenii	Anaerobic	B	3.04	0	46.858	95.126	2.03009	0.871645
DSM 20277	A. thoenii	Anaerobic	A	2.96	0	47.072	95.176	2.02192	0.873266
DSM 20277	A. thoenii	Anaerobic	B	2.5	0	45.75	94.306	2.06133	0.859809
DSM 20278	A. jensenii	Anaerobic	A	3.68	0	48.49	96.236	1.98466	0.888478
DSM 20278	A. jensenii	Anaerobic	B	2.87	0	46.884	94.478	2.01514	0.867827
DSM 20279	A. jensenii	Anaerobic	A	1.88	0	43.21	93.704	2.16857	0.84052
DSM 20279	A. jensenii	Anaerobic	B	1.29	0	39.806	91.99	2.31096	0.809101
DSM 20535	A. jensenii	Anaerobic	A	3.04	0	47.272	94.824	2.00592	0.872333
DSM 20535	A. jensenii	Anaerobic	B	3.1	0	47.216	94.752	2.00678	0.871547
DSM 4900	A. acidipropionici	Anaerobic	A	2.06	0	47.712	95.876	2.00947	0.881492
DSM 4900	A. acidipropionici	Anaerobic	B	2.22	0	47.258	95.072	2.01177	0.873769
DSM 4902	P. shermanii	Anaerobic	A	2.24	0	50.742	95.336	1.87884	0.896778
DSM 4902	P. shermanii	Anaerobic	B	1.86	0	50.732	94.824	1.86912	0.893574
LMG 16415	P. freudenreichii	Anaerobic	A	2.86	0	47.762	90.636	1.89766	0.84963
LMG 16415	P. freudenreichii	Anaerobic	B	2.55	18.992	43.326	82.018	1.89304	0.769491
LMG 16426	P. shermanii	Anaerobic	A	1.47	0	50.472	91.578	1.81443	0.87205
LMG 16426	P. shermanii	Anaerobic	B	1.36	0	50.248	91.168	1.81436	0.868158
LMG 16546	P. freudenreichii	Anaerobic	A	1.6	0	49.924	91.138	1.82553	0.865985
LMG 16546	P. freudenreichii	Anaerobic	B	1.71	0	49.084	91.91	1.8725	0.865567
Medium	Medium	Medium			162.892
DSM 20270	P. shermanii	Aerobic Shaken	A	0.593
DSM 20270	P. shermanii	Aerobic Shaken	B	0.485
DSM 20271	P. freudenreichii	Aerobic Shaken	A	0.843
DSM 20271	P. freudenreichii	Aerobic Shaken	B	0.98
DSM 20272	A. acidipropionici	Aerobic Shaken	A	2.65
DSM 20272	A. acidipropionici	Aerobic Shaken	B	3.45
DSM 20273	A. acidipropionici	Aerobic Shaken	A	7.45
DSM 20273	A. acidipropionici	Aerobic Shaken	B	7.5
DSM 20274	A. jensenii	Aerobic Shaken	A	5.85
DSM 20274	A. jensenii	Aerobic Shaken	B	5.7
DSM 20275	A. jensenii	Aerobic Shaken	A	10.19
DSM 20275	A. jensenii	Aerobic Shaken	B	9.4
DSM 20276	A. thoenii	Aerobic Shaken	A	9.95
DSM 20276	A. thoenii	Aerobic Shaken	B	9.81
DSM 20277	A. thoenii	Aerobic Shaken	A	10.97
DSM 20277	A. thoenii	Aerobic Shaken	B	10.36
DSM 20278	A. jensenii	Aerobic Shaken	A	7.8
DSM 20278	A. jensenii	Aerobic Shaken	B	8.25
DSM 20279	A. jensenii	Aerobic Shaken	A	3.2
DSM 20279	A. jensenii	Aerobic Shaken	B	3.25
DSM 20535	A. jensenii	Aerobic Shaken	A	11.34
DSM 20535	A. jensenii	Aerobic Shaken	B	8.8
DSM 4900	A. acidipropionici	Aerobic Shaken	A	2.89
DSM 4900	A. acidipropionici	Aerobic Shaken	B	3.2
DSM 4902	P. shermanii	Aerobic Shaken	A	1.001
DSM 4902	P. shermanii	Aerobic Shaken	B	1.982
LMG 16415	P. freudenreichii	Aerobic Shaken	A	0.659
LMG 16415	P. freudenreichii	Aerobic Shaken	B	0.849
LMG 16426	P. shermanii	Aerobic Shaken	A	0.63
LMG 16426	P. shermanii	Aerobic Shaken	B	0.527
LMG 16546	P. freudenreichii	Aerobic Shaken	A	0.558
LMG 16546	P. freudenreichii	Aerobic Shaken	B	1.072

## Sheet: Metabolites and biomass Batch
Series	Time_hour	Time (d)	Time_rounded	Condition	OD	Lactate	Acetate	Propionate	CDW	Yield_lactate	ln_OD
AN2	0	0	0	anaerobic	0.12	128.814	2.022	9.224	-0.0647032	#DIV/0!	-2.12026
AN2	5	0.208333	0.2	anaerobic	0.1845	128.608	2.344	10.082	-0.0303339	-147.252	-1.69011
AN2	22	0.916667	0.9	anaerobic	0.864	115.504	7.932	23.348	0.321379	24.1457	-0.146183
AN2	26	1.08333	1.1	anaerobic	1.171	99.99	10.798	28.964	0.474076	16.4473	0.157858
AN2	30	1.25	1.3	anaerobic	1.49167	89.702	14.54	36.848	0.629444	16.0934	0.399894
AN2	46	1.91667	1.9	anaerobic	3.58	0	40.118	90.362	1.53814	11.9408	1.27536
AN2	70	2.91667	2.9	anaerobic	3.5	0	45.112	99.482	1.50663	11.6961	1.25276			Yield lactate (g/mol)	Yield propionate (g/mol)	Yield acetate (g/mol)
AN2	94	3.91667	3.9	anaerobic	3.43	0	46.998	103.016	1.47883	11.4804	1.23256		gas2	12.2532	21.3602	20.4296
AN2	122	5.08333	5.1	anaerobic	3.17	0	43.636	95.32	1.37384	10.6653	1.15373		gas3	12.4681	24.0325	23.2858
AN2	167	6.95833	6.9	anaerobic	3.12667	0	47.716	102.1	1.35608	10.5274	1.13997		gas4	10.1248	16.099	17.036
AN2	191	7.95833	7.9	anaerobic	3.00333	0	53.178	115.02	1.30509	10.1316	1.09972		average	11.6154	20.4972	20.2505
AN2	239	9.95833	10	anaerobic	2.875	0	50.232	106.808	1.25137	9.71453	1.05605		Std error	0.747853	2.33047	1.80636
AN2	359	14.9583	15	anaerobic	2.70667	0	55.518	116.39	1.17988	9.15956	0.995718
AN2	383	15.9583	16	anaerobic	2.7	0	54.176	114.53	1.17703	9.1374	0.993252			Yield lactate (g/mol)
AN2	407	16.9583	17	anaerobic	2.74	0	56.934	120.198	1.19413	9.27017	1.00796		AN2	11.0923
AN2	435	18.125	18	anaerobic	2.74	0	52.82	110.904	1.19413	9.27017	1.00796		AN3	7.16699
AN2	507	21.125	21	anaerobic	2.805	0.524	57.1	119.244	1.22178	9.52359	1.0314		AN4	7.54728
AN2	535	22.2917	22	anaerobic	2.84	0.7	66.824	139.634	1.2366	9.65233	1.0438		average	8.60219
AN2	631	26.2917	26	anaerobic		0.942	64.83	134.082	NA	NA			std error	1.24989
AN3	0	0	0	anaerobic	0.10525	189.346	2.606	1.028	0	#DIV/0!	-2.25142
AN3	5	0.208333	0.2	anaerobic	0.156	181.512	2.766	1.88	0	0	-1.8579				growth rates on lactate			Growth rates on lactate	growth rates on propionate
AN3	22	0.916667	0.9	anaerobic	0.53575	159.834	5.694	9.738	0	0	-0.624088			AN2	0.0861		Gas2	0.1025	0.0083
AN3	26	1.08333	1.1	anaerobic	0.705	148.344	6.68	12.23	0.293072	7.14775	-0.349557			AN3	0.0747		Gas3	0.0993	0.0107
AN3	30	1.25	1.3	anaerobic	0.762	144.672	8.154	15.594	0.233785	5.23313	-0.271809			AN4	0.073		Gas4	0.09811	0.0041
AN3	46	1.91667	1.9	anaerobic	1.46625	94.666	19.642	42.01	0.455085	4.80655	0.382708			average	0.0779333			0.09997	0.0077
AN3	53	2.20833	2.2	anaerobic	2.25	39.31	32.862	76.062	0.668406	4.45497	0.81093			stderror	0.00411272			0.00131081	0.00192873
AN3	70	2.91667	2.9	anaerobic	2.48	0	42.7	95.116	1.26444	6.67794	0.908259
AN3	94	3.91667	3.9	anaerobic	2.475	0	41.068	90.102	0.923614	4.87792	0.90624
AN3	166	6.91667	6.9	anaerobic	2.395	0.248	41.478	88.966	1.26901	6.71085	0.873383
AN3	190	7.91667	7.9	anaerobic	2.165	0.344	43.65	94.926	1.44079	7.62313	0.77242
AN3	215	8.95833	9	anaerobic	2.185	0.332	45.722	97.974	1.37381	7.26831	0.781616
AN3	239	9.95833	10	anaerobic	2.25	0.328	46.806	99.39	1.32693	7.02015	0.81093
AN3	266.5	11.1042	11.1	anaerobic	2.1675	0.296	46.966	99.062	1.26915	6.71329	0.773574
AN3	336.5	14.0208	14	anaerobic	2.1725	0.366	50.15	103.69	1.21339	6.42073	0.775879
AN3	406	16.9167	17	anaerobic	2.075	0.32	51.484	105.4	1.06145	5.61538	0.729961
AN3	438	18.25	18	anaerobic	2.0825	0.302	56.042	114.64	NA	NA	0.733569
AN3	502	20.9167	21	anaerobic	2.1225	0.332	57.838	117.606	0.974659	5.15654	0.752595
AN3	601	25.0417	25	anaerobic	2.25	0.186	63.162	125.472		0	0.81093
AN4	0	0	0	anaerobic	0.152	185.37	2.436	0.992	0.110492	#DIV/0!	-1.88387
AN4	5	0.208333	0.2	anaerobic	0.1385	180.57	2.786	1.982	-0.021207	-4.41812	-1.97688
AN4	22	0.916667	0.9	anaerobic	0.5085	162.446	5.404	9.706	0.12183	5.31451	-0.67629
AN4	26	1.08333	1.1	anaerobic	0.654	155.228	6.514	12.034	0.0199104	0.660554	-0.424648
AN4	30	1.25	1.3	anaerobic	0.7125	150.504	7.61	14.568	-0.122862	-3.52384	-0.338975
AN4	46	1.91667	1.9	anaerobic	1.28875	96.162	15.446	33.27	0.872174	9.77686	0.253673
AN4	53	2.20833	2.2	anaerobic	2.015	61.55	27.328	64.236	0.681852	5.5068	0.700619
AN4	70	2.91667	2.9	anaerobic	2.54	0	42.568	94.484	0.950006	5.12492	0.932164
AN4	94	3.91667	3.9	anaerobic	2.445	0	43.804	96.348	1.27127	6.85803	0.894045
AN4	166	6.91667	6.9	anaerobic	2.3975	0.294	46.114	99.496	1.46203	7.89964	0.874427
AN4	190	7.91667	7.9	anaerobic	2.3675	0.284	43.324	92.74	1.15427	6.23638	0.861835
AN4	215	8.95833	9	anaerobic	2.2975	0.32	45.436	96.7	1.574	8.50582	0.831822
AN4	239	9.95833	10	anaerobic	2.305	0.332	47.558	99.804	1.39725	7.55114	0.835081
AN4	266.5	11.1042	11.1	anaerobic	2.2475	0.302	43.24	90.212	1.15196	6.22453	0.809818
AN4	336.5	14.0208	14	anaerobic	2.275	0.31	51.468	105.206	1.3615	7.35709	0.82198
AN4	406	16.9167	17	anaerobic	2.1425	0.286	44.832	91.446	1.12108	6.05712	0.761973
AN4	438	18.25	18	anaerobic	2.0425	0.334	55.776	114.58	NA	NA	0.714175
AN4	502	20.9167	21	anaerobic	2.1275	0.284	58.072	116.844	1.19097	6.43466	0.754948
AN4	601	25.0417	25	anaerobic	2.2375	0.224	60.276	119.526	NA	NA	0.805359
Gas2	0	0	0	Microaerobic	0.097	144.538	2.686	11.02	-0.0770002	#DIV/0!	-2.33304
Gas2	5	0.208333	0.2	Microaerobic	0.193	139.542	2.29	10.842	-0.0258173	-5.16759	-1.64507
Gas2	22	0.916667	0.9	Microaerobic	1.01867	107.138	7.342	18.29	0.398791	10.6629	0.0184946
Gas2	26	1.08333	1.1	Microaerobic	1.46	100.678	12.576	26.456	0.614288	14.0057	0.378436
Gas2	31	1.29167	1.3	Microaerobic	1.93	74.294	17.58	32.042	0.835003	11.8872	0.65752
Gas2	46	1.91667	1.9	Microaerobic	4.19333	0	51.96	74.572	1.77105	12.2532	1.4335
Gas2	53	2.20833	2.2	Microaerobic	4.47	0	55.084	69.982	1.87107	12.9452	1.49739
Gas2	74	3.08333	3	Microaerobic	5.49333	0	59.956	45.63	2.21373	15.3159	1.70354
Gas2	123	5.125	5.1	Microaerobic	8.42	0	92.368	11.08	2.95675	20.4565	2.13061
Gas2	143	5.95833	6	Microaerobic	9.15	0	91.176	7.556	3.08735	21.3602	2.21375
Gas2	191	7.95833	7.9	Microaerobic	9.275	0	84.522	8.05	3.10753	21.4997	2.22732
Gas2	311	12.9583	13	Microaerobic	9.31667	0	17.134	7.492	3.11411	21.5453	2.2318
Gas2	335	13.9583	14	Microaerobic	8.675	0	10.1	6.17	3.00485	20.7894	2.16045
Gas2	359	14.9583	15	Microaerobic	8.95	0	8.61	7.626	3.05374	21.1276	2.19165
Gas2	387	16.125	16	Microaerobic	8.4	0	7.984	7.602	2.95286	20.4296	2.12823
Gas2	455	18.9583	19	Microaerobic	7.95	0.178	7.726	7.122	2.86109	19.8192	2.07317
Gas2	483	20.125	21	Microaerobic	7.725	0.206	8.604	7.864	2.8121	19.4835	2.04446
Gas2	627	26.125	26	Microaerobic		0.408	8.288	8.454		0
Gas3	0	0	0	Microaerobic	0.092	135.102	2.278	9.836	-0.0796763	#DIV/0!	-2.38597
Gas3	5	0.208333	0.2	Microaerobic	0.181	135.864	2.318	9.552	-0.0321945	42.25	-1.70926
Gas3	22	0.916667	0.9	Microaerobic	0.893	119.598	6.494	17.66	0.335969	21.6698	-0.113169
Gas3	26	1.08333	1.1	Microaerobic	1.285	103.398	9.396	21.022	0.529793	16.7106	0.250759
Gas3	30	1.25	1.3	Microaerobic	1.55	96.772	12.602	26.52	0.657254	17.1472	0.438255
Gas3	46	1.91667	1.9	Microaerobic	3.953	0.228	46.292	79.954	1.68163	12.4681	1.37447
Gas3	70	2.91667	3	Microaerobic	5.43	0.456	61.058	69.952	2.19377	16.2929	1.69194
Gas3	94	3.91667	3.9	Microaerobic	6.61333	0	76.612	57.976	2.53956	18.7973	1.88909
Gas3	122	5.08333	5.1	Microaerobic	8.22	0	90.066	34.528	3.24408	24.0121	2.10657
Gas3	167	6.95833	6.9	Microaerobic	10.26	0	103.732	7.656	3.24683	24.0325	2.32825
Gas3	191	7.95833	7.9	Microaerobic	10.2833	0	111.078	9.024		0	2.33052
Gas3	215	9	9	Microaerobic		0	96.166	8.89	3.23447	23.941	#NUM!
Gas3	239	9.95833	10	Microaerobic	10.18	0	74.454	7.768	3.26251	24.1485	2.32043
Gas3	359	14.9583	15	Microaerobic	10.42	0	32.558	7.66	3.22957	23.9047	2.34373
Gas3	383	15.9583	16	Microaerobic	10.14	0	29.636	8.336	3.21093	23.7667	2.31649
Gas3	407	16.9583	17	Microaerobic	9.9925	0	30.906	10.232	3.24289	24.0033	2.30183
Gas3	435	18.125	18	Microaerobic	10.25	0	20.74	7.62	3.14595	23.2858	2.32728
Gas3	507	21.125	21	Microaerobic	9.525	0	15.202	6.498	3.11932	23.0887	2.25392
Gas3	535	22.2917	22	Microaerobic	9.35	0	16.942	7.364			2.23538
Gas3	679	28.2917	28	Microaerobic		0	22.128	9.418
Gas4	0	0	0	Microaerobic	0.07825	179.288	2.418	0.778	0.0133035	#DIV/0!	-2.54785
Gas4	5	0.208333	0.2	Microaerobic	0.12625	167.324	2.326	0.666	-0.130372	-10.897	-2.06949
Gas4	22	0.916667	0.9	Microaerobic	0.66475	153.788	6.984	5.818	0.297349	11.6608	-0.408344
Gas4	26	1.08333	1.1	Microaerobic	1.008	146.036	9.62	9.154	0.229465	6.9008	0.00796817
Gas4	30	1.25	1.3	Microaerobic	1.254	135.032	12.412	13.096		0	0.226338
Gas4	46	1.91667	1.9	Microaerobic	3.1675	0.578	44.372	79.318	1.26232	7.06348	1.15294
Gas4	53	2.20833	2.2	Microaerobic	3.5325	0	50.096	81.532	1.81526	10.1248	1.26201
Gas4	70	2.91667	3	Microaerobic	3.7475	0	50.652	72.886	1.52676	8.51568	1.32109
Gas4	94	3.91667	3.9	Microaerobic	4.18	0	63.602	77.382	1.81435	10.1197	1.43031
Gas4	166	6.91667	6.9	Microaerobic	5.1235	0	76.574	45.014	2.20722	12.3111	1.63384
Gas4	190	7.91667	7.9	Microaerobic	5.9	0	79.498	34.514	1.97725	11.0284	1.77495
Gas4	215	8.95833	9	Microaerobic	6.5125	0	84.694	22.628	2.55824	14.2689	1.87372
Gas4	239	9.95833	10	Microaerobic	7.74	0	99.824	8.816	2.84191	15.8511	2.0464
Gas4	266.5	11.1042	11.1	Microaerobic	8.06	0	96.404	5.982	2.88636	16.099	2.08691
Gas4	336.5	14.0208	14	Microaerobic	9.355	0	46.726	4.966	3.07953	17.1764	2.23591
Gas4	406	16.9167	17	Microaerobic	9.88667	0	34.774	3.778	3.0621	17.0792	2.29119
Gas4	438	18.25	18	Microaerobic	9.29333	0.256	32.726	6.708	3.28691	18.3593	2.2293
Gas4	502	20.9167	21	Microaerobic	8.545	0.226	18.212	5.808	3.05051	17.036	2.14535
Gas4	601	25.0417	25	Microaerobic	8.385	0.174	10.25	6.482			2.12644

## Sheet: Proteomics data Batch
LFQ intensity	LFQ intensity	LFQ intensity	LFQ intensity	LFQ intensity	LFQ intensity	LFQ intensity	LFQ intensity	LFQ intensity	LFQ intensity	LFQ intensity	LFQ intensity	LFQ intensity	LFQ intensity	LFQ intensity
Anaerobic_exp_lactate_1	Anaerobic_exp_lactate_2	Anaerobic_exp_lactate_3	Microaerobic_lactate_1	Microaerobic_lactate_2	Microaerobic_lactate_3	Microaerobic_propionate_1	Microaerobic_propionate_2	Microaerobic_propionate_3	Microaerobic_acetate_1	Microaerobic_acetate_2	Microaerobic_acetate_3	Anaerobic_stationary_1	Anaerobic_stationary_2	Anaerobic_stationary_3	Only.identified.by.site	Reverse	Potential.contaminant	FilteredRows	GOMF.name	GOBP.slim.name	GOCC.slim.name	KEGG.name	KEGG	Student.s.T.test.Significant.Lac_Exp	Student.s.T.test.significant	Student.s.T.test.Significant.Lac_Prop	Student.s.T.test.significant_	Student.s.T.test.Significant.Lac_Ac	Student.s.T.test.significant__	Student.s.T.test.Significant.Exp_Stat	Student.s.T.test.significant___	Student.s.T.test.Significant.Prop_Ac	Student.s.T.test.significant____	id	Number.of.proteins	Peptides	Unique.peptides	Sequence.coverage	Mol..weight..kDa	Sequence.length	Q.value	Score	Intensity	iBAQ	iBAQ.TA83_AN2_exp_reference	iBAQ.TA84_AN3_exp_reference	iBAQ.TA85_AN4_exp_reference	iBAQ.TA86_Gas2_exp_lactate	iBAQ.TA87_Gas3_exp_lactate
8.367	8.24795	8.25684	8.33864	8.31612	8.30937	8.27349	8.21867	8.11311	8.14408	8.28128	8.15229	8.04056	8.29112	8.17269	NA	NA	NA	NA	binding;DNA binding;nucleic acid binding	NA	NA	NA	NA	NA	NA	NA	NA	NA	NA	NA	NA	NA	NA	985	1	12	12	40.7	36.187	327	0	42.875	2759200000	145220000	16512000	3619900	5089400	8240800	8302100
8.48377	8.77234	8.6732	8.81815	8.86626	8.80425	9.00898	8.78979	8.81314	9.14585	9.04568	9.01258	8.67888	8.71923	8.59538	NA	NA	NA	NA	NA	response to chemical stimulus;response to oxidative stress;response to stimulus;response to stress	NA	NA	NA	NA	NA	NA	NA	NA	NA	NA	NA	NA	NA	403	1	6	6	39.9	15.735	148	0	33.777	14100000000	2360000000	65530000	25194000	53873000	89505000	118720000
6.2	7.99119	7.84414	7.8079	8.17426	8.13925	7.96214	7.92813	7.93456	8.02959	6.2	7.75765	8.25066	8.04123	7.9204	NA	NA	NA	NA	catalytic activity;disulfide oxidoreductase activity;oxidoreductase activity;oxidoreductase activity, acting on a sulfur group of donors;protein disulfide oxidoreductase activity	biological regulation;cellular homeostasis;cellular process;glycerol ether metabolic process;homeostatic process;metabolic process;small molecule metabolic process	NA	NA	NA	NA	NA	NA	NA	NA	NA	NA	NA	NA	NA	1051	1	5	5	63.6	11.847	107	0	64.977	1514400000	302870000	943380	5266800	5898300	9208200	24169000
8.94182	8.98928	9.09754	9.00522	9.01418	8.98773	9.1035	8.97405	8.95141	8.73183	8.733	8.79012	8.91892	8.89438	8.77645	NA	NA	NA	NA	catalytic activity;antioxidant activity;binding;coenzyme binding;cofactor binding;flavin adenine dinucleotide binding;oxidoreductase activity;oxidoreductase activity, acting on a sulfur group of donors;oxidoreductase activity, acting on a sulfur group of donors, NAD or NADP as acceptor;oxidoreductase activity, acting on NADH or NADPH;thioredoxin-disulfide reductase activity	cellular metabolic process;cellular process;metabolic process;response to chemical stimulus;response to oxidative stress;response to stimulus;response to stress	cell part;cytoplasm	NA	NA	NA	NA	NA	NA	+	Lac_Ac	NA	NA	NA	NA	1159	1	19	19	66.5	34.621	325	0	323.31	14400000000	959950000	60444000	15161000	47006000	51742000	79527000
8.08828	8.07522	8.23269	8.25597	8.07181	8.10195	8.25271	8.16176	8.17453	7.99141	8.13555	8.22212	8.03767	8.09279	8.03254	NA	NA	NA	NA	transporter activity	NA	NA	NA	NA	NA	NA	NA	NA	NA	NA	NA	NA	NA	NA	836	1	9	9	25.7	46.173	439	0	44.334	2377800000	113230000	8174700	1056300	3862400	4687900	5701000
8.30436	8.57076	8.67557	8.73818	8.68863	8.56201	8.28652	8.3846	8.39855	8.13399	8.12071	8.1997	8.42672	8.60863	8.40509	NA	NA	NA	NA	catalytic activity;6-phosphofructo-2-kinase activity;carbohydrate kinase activity;carbohydrate phosphatase activity;fructose-2,6-bisphosphate 2-phosphatase activity;hydrolase activity;hydrolase activity, acting on ester bonds;isomerase activity;kinase activity;phosphatase activity;phosphofructokinase activity;phosphoric ester hydrolase activity;phosphotransferase activity, alcohol group as accept…	NA	NA	NA	NA	NA	NA	NA	NA	+	Lac_Ac	NA	NA	NA	NA	987	1	6	6	39.7	26.155	239	0	119.6	4640000000	580120000	22410000	9534500	42653000	49652000	67240000
6.2	6.2	7.85325	7.51763	6.2	7.52069	7.67972	7.5822	7.66166	6.2	6.2	6.2	7.57267	7.75776	7.68436	NA	NA	NA	NA	nucleotide binding;adenyl nucleotide binding;adenyl ribonucleotide binding;ATP binding;binding;catalytic activity;kinase activity;phosphotransferase activity, alcohol group as acceptor;protein kinase activity;protein serine/threonine kinase activity;purine nucleotide binding;purine ribonucleoside triphosphate binding;purine ribonucleotide binding;ribonucleotide binding;transferase activity;transf…	NA	NA	NA	NA	NA	NA	NA	NA	NA	NA	NA	NA	NA	NA	1218	1	4	4	4.9	73.273	691	0	8.0136	983930000	35140000	1204300	427860	1216200	822440	2069400
8.25967	8.17626	8.31545	8.42197	8.25035	8.21851	8.25653	8.32449	8.32707	8.04159	8.13175	8.21075	8.07849	8.1123	8.17716	NA	NA	NA	NA	NA	NA	NA	NA	NA	NA	NA	NA	NA	NA	NA	NA	NA	NA	NA	1228	1	9	9	14.9	72.563	698	0	120	2685400000	99460000	3899000	1259100	3888500	5899000	6318200
8.46931	8.49449	8.695	8.42465	8.46636	8.52578	8.3442	8.36553	8.43337	8.30259	8.34179	8.3321	8.45096	8.49755	8.50954	NA	NA	NA	NA	nucleotide binding;adenyl nucleotide binding;adenyl ribonucleotide binding;ATP binding;binding;catalytic activity;nucleic acid binding;nucleotidyltransferase activity;purine nucleotide binding;purine ribonucleoside triphosphate binding;purine ribonucleotide binding;ribonucleotide binding;RNA binding;transferase activity;transferase activity, transferring phosphorus-containing groups	cellular metabolic process;cellular nitrogen compound metabolic process;cellular process;macromolecule metabolic process;metabolic process;nitrogen compound metabolic process;nucleobase-containing compound metabolic process;primary metabolic process;RNA metabolic process;RNA processing	NA	NA	NA	NA	NA	NA	NA	NA	NA	NA	NA	NA	NA	1171	1	25	25	59.9	55.274	496	0	175.79	4661500000	150370000	11736000	2343200	6669500	8875700	8105500
8.45248	8.41352	8.3296	8.66461	8.28267	8.59636	8.40257	8.35773	8.39766	6.2	8.10483	6.2	8.33185	8.273	8.31727	NA	NA	NA	NA	NA	cellular process;establishment of localization;transmembrane transport;transport	cell part;membrane	NA	NA	NA	NA	NA	NA	+	Lac_Ac	NA	NA	NA	NA	402	1	9	9	24.7	62.228	591	0	91.46	3100400000	106910000	8760900	2518500	5180700	13012000	7763200
8.96267	9.10968	9.2145	9.09972	9.11657	9.0463	9.38596	9.44789	9.60968	9.87978	9.98212	9.88057	9.27964	9.25232	9.30732	NA	NA	NA	NA	NA	NA	NA	NA	NA	NA	NA	NA	NA	+	Lac_Ac	NA	NA	NA	NA	976	1	13	13	64.2	23.456	218	0	323.31	68500000000	5269600000	59109000	23092000	68408000	59127000	92491000
10.5509	10.4596	10.4662	10.4212	10.4855	10.4302	10.3516	10.3233	10.4378	10.552	10.4792	10.6561	10.4467	10.4548	10.5381	NA	NA	NA	NA	NA	NA	cell part	NA	NA	NA	NA	NA	NA	NA	NA	NA	NA	NA	NA	1262	1	48	48	48.2	87.682	834	0	323.31	516000000000	16600000000	1264600000	274680000	628570000	697530000	1034300000
8.85584	8.84887	8.94953	8.77669	8.7584	8.74951	8.94036	8.94393	8.86886	8.92567	8.88877	8.88691	8.91233	8.93626	8.95284	NA	NA	NA	NA	NA	NA	NA	NA	NA	NA	NA	NA	NA	NA	NA	NA	NA	NA	NA	379	1	14	14	52.8	38.79	352	0	323.31	12800000000	611810000	31293000	7524400	18720000	18175000	22805000
8.22331	8.27768	8.23932	8.41095	8.23032	8.27761	8.67948	8.71675	8.8058	8.23259	8.16358	8.6012	8.5412	8.50659	8.48275	NA	NA	NA	NA	catalytic activity;citrate (Si)-synthase activity;transferase activity;transferase activity, transferring acyl groups;transferase activity, transferring acyl groups, acyl groups converted into alkyl on transfer	carbohydrate metabolic process;catabolic process;cellular metabolic process;cellular process;cofactor metabolic process;metabolic process;primary metabolic process	cell part;cytoplasm	NA	NA	NA	NA	NA	NA	NA	NA	NA	NA	NA	NA	378	1	14	14	36.3	47.554	427	0	83.765	5536400000	263640000	9756500	2288700	6259300	9383600	6292000
7.91191	8.33915	8.09117	8.12927	8.4505	8.25741	8.20216	8.17967	8.10779	7.83513	7.93359	8.07755	8.2739	8.25066	8.28704	NA	NA	NA	NA	NA	NA	NA	NA	NA	NA	NA	NA	NA	NA	NA	NA	NA	NA	NA	377	1	8	8	45.9	19.955	183	0	99.388	2450000000	306000000	5096200	4431400	7553400	10211000	38966000
8.91197	9.45796	9.45571	9.27775	9.26238	9.3241	9.98656	9.96	10.021	10.2603	10.0545	10.0234	9.66313	9.59465	9.72408	NA	NA	NA	NA	aldehyde-lyase activity;carbon-carbon lyase activity;catalytic activity;fructose-bisphosphate aldolase activity;lyase activity	alcohol metabolic process;carbohydrate metabolic process;catabolic process;cellular metabolic process;cellular process;generation of precursor metabolites and energy;metabolic process;primary metabolic process;small molecule metabolic process	NA	NA	NA	NA	NA	NA	NA	+	Lac_Ac	NA	NA	NA	NA	78	1	26	26	88.5	32.33	295	0	323.31	120000000000	7522100000	52614000	55143000	103420000	99997000	118920000
6.2	6.2	6.2	6.2	6.2	6.2	7.24952	7.05633	7.22531	6.2	6.2	6.2	7.26748	7.06491	7.40446	NA	NA	NA	NA	NA	NA	NA	NA	NA	NA	NA	NA	NA	NA	NA	NA	NA	NA	NA	375	1	2	2	24.2	11.167	99	0	5.5359	119530000	29883000	0	0	0	0	0
8.45402	8.46636	8.35388	8.60505	8.50402	8.42539	8.42408	8.60718	8.50507	8.51706	8.45182	8.52534	8.54602	8.47262	8.55483	NA	NA	NA	NA	catalytic activity;antioxidant activity;binding;cation binding;heme binding;ion binding;iron ion binding;metal ion binding;oxidoreductase activity;oxidoreductase activity, acting on peroxide as acceptor;peroxidase activity;tetrapyrrole binding;transition metal ion binding	NA	NA	NA	NA	NA	NA	NA	NA	NA	NA	NA	NA	NA	NA	374	1	8	8	34.4	32.948	305	0	90.088	6080000000	608000000	33626000	7353200	11648000	38094000	39397000
8.84342	8.52577	8.30604	8.38998	8.44963	8.67566	8.36282	8.2861	8.45544	8.80697	8.65818	8.87903	8.38582	8.00385	7.85392	NA	NA	NA	NA	catalytic activity;antioxidant activity;binding;catalase activity;cation binding;heme binding;ion binding;iron ion binding;metal ion binding;oxidoreductase activity;oxidoreductase activity, acting on peroxide as acceptor;peroxidase activity;tetrapyrrole binding;transition metal ion binding	response to chemical stimulus;response to oxidative stress;response to stimulus;response to stress	NA	NA	NA	NA	NA	NA	NA	NA	NA	NA	NA	NA	NA	1340	1	16	16	41.7	53.589	482	0	100.53	6782300000	251200000	30509000	2556200	3978900	5204100	12906000
8.90208	8.84049	8.70864	8.75467	8.84875	8.76603	8.95266	8.97136	8.95929	9.06655	9.15933	9.10571	8.94644	9.04747	9.0223	NA	NA	NA	NA	catalytic activity;C-acyltransferase activity;fatty-acyl-CoA synthase activity;transferase activity;transferase activity, transferring acyl groups;transferase activity, transferring acyl groups other than amino-acyl groups	NA	NA	NA	NA	NA	NA	NA	NA	+	Lac_Ac	NA	NA	NA	NA	1059	1	16	16	31.2	61.063	555	0	150.4	15600000000	648100000	84389000	1962900	4267600	3899500	39393000
7.88039	8.04968	8.11227	8.0461	8.00668	7.8882	7.98463	7.96658	7.99903	8.00243	8.22243	7.95485	7.98551	8.05204	8.20265	NA	NA	NA	NA	catalytic activity;hydrolase activity	NA	NA	NA	NA	NA	NA	NA	NA	NA	NA	NA	NA	NA	NA	1293	1	8	8	31.2	35.23	333	0	52.075	1859900000	185990000	8342600	3053700	5677400	8232500	15216000
8.74331	8.64733	8.59384	8.87327	8.76161	8.71163	8.70329	8.7135	8.81157	8.46147	8.47161	8.66144	8.7005	8.89697	8.67287	NA	NA	NA	NA	transporter activity	cellular process;establishment of localization;transmembrane transport;transport	cell part	NA	NA	NA	NA	NA	NA	NA	NA	NA	NA	NA	NA	1362	1	8	8	13.1	68.401	648	0	46.291	8120000000	451000000	38455000	8311800	11539000	37211000	38392000
6.2	7.74217	7.91467	7.81705	7.67305	7.70986	7.50787	7.90678	7.86485	7.88377	7.92943	7.90975	6.2	6.2	7.89315	NA	NA	NA	NA	catalytic activity;alpha-glucosidase activity;binding;cation binding;glucosidase activity;hydrolase activity;hydrolase activity, acting on glycosyl bonds;hydrolase activity, hydrolyzing O-glycosyl compounds;ion binding;maltose alpha-glucosidase activity	carbohydrate metabolic process;metabolic process;primary metabolic process	NA	NA	NA	NA	NA	NA	NA	NA	NA	NA	NA	NA	NA	905	1	7	7	11.6	64.736	595	0	23.792	879160000	32561000	974550	1533100	1371100	1712500	746700
8.54533	8.95637	8.88039	9.01017	8.83945	8.98199	8.94663	8.93844	8.85837	8.93718	9.02379	8.86829	8.73667	8.63151	8.71567	NA	NA	NA	NA	catalytic activity;oxidoreductase activity	NA	NA	NA	NA	NA	NA	NA	NA	NA	NA	NA	NA	NA	NA	1180	1	20	20	63.4	31.411	284	0	323.31	12700000000	791390000	17739000	9894900	30670000	51989000	58142000
8.57924	8.84391	8.78262	8.72791	8.67584	8.75842	9.404	9.35249	9.27593	9.46199	9.4806	9.14916	9.08425	9.15794	9.15473	NA	NA	NA	NA	catalytic activity;binding;cation binding;heme binding;ion binding;iron ion binding;metal ion binding;monooxygenase activity;oxidoreductase activity;oxidoreductase activity, acting on paired donors, with incorporation or reduction of molecular oxygen;tetrapyrrole binding;transition metal ion binding	NA	NA	NA	NA	NA	NA	NA	NA	+	Lac_Ac	NA	NA	NA	NA	1113	1	28	28	75.2	44.283	404	0	323.31	29600000000	1288400000	17452000	7943500	13424000	16419000	20216000
8.37822	8.49118	8.43891	8.47499	8.40071	8.49743	8.5196	8.61992	8.55491	8.49268	8.46926	8.46611	8.51825	8.57589	8.52526	NA	NA	NA	NA	nucleotide binding;adenyl nucleotide binding;adenyl ribonucleotide binding;ATP binding;ATPase activity;ATPase activity, coupled;ATP-dependent helicase activity;binding;catalytic activity;helicase activity;hydrolase activity;hydrolase activity, acting on acid anhydrides;hydrolase activity, acting on acid anhydrides, in phosphorus-containing anhydrides;nucleic acid binding;nucleoside-triphosphatase…	cellular metabolic process;cellular nitrogen compound metabolic process;cellular process;metabolic process;nitrogen compound metabolic process;nucleobase-containing compound metabolic process;primary metabolic process	NA	NA	NA	NA	NA	NA	NA	NA	NA	NA	NA	NA	NA	1298	1	24	24	30.7	93.216	857	0	202.97	5358500000	111640000	5810900	994270	3814000	3582700	3327200
7.57511	7.68268	7.71892	7.65089	7.6695	7.64525	7.72794	7.55677	7.55396	7.37398	7.55449	7.56195	7.73063	7.77192	7.6278	NA	NA	NA	NA	NA	NA	NA	NA	NA	NA	NA	NA	NA	NA	NA	NA	NA	NA	NA	1035	1	5	5	7	70.839	684	0	6.2609	683160000	22772000	1471600	367420	661460	1275800	1122600
8.44154	8.44199	8.50573	8.4848	8.4763	8.36322	8.25411	8.49284	8.44761	8.43173	8.54478	8.34555	8.48179	8.45859	8.54689	NA	NA	NA	NA	carbon-oxygen lyase activity;catalytic activity;cystathionine beta-synthase activity;hydro-lyase activity;lyase activity	NA	NA	NA	NA	NA	NA	NA	NA	NA	NA	NA	NA	NA	NA	1169	1	14	14	50.1	40.85	395	0	74.514	4501700000	214370000	19732000	4818400	7488500	10350000	13239000
8.4567	8.2867	8.27149	8.44137	8.25616	8.18313	8.04025	7.98265	7.51105	6.2	6.2	7.45755	6.2	6.2	6.2	NA	NA	NA	NA	NA	NA	NA	NA	NA	NA	NA	NA	NA	+	Lac_Ac	+	Exp_Stat	NA	NA	217	1	7	7	24.8	34.95	326	0	63.529	1422700000	83686000	13135000	2747800	4591500	9603600	15214000
8.3841	8.12542	8.07221	8.19714	8.35626	8.38975	8.53639	8.65903	8.65281	8.01791	8.2224	8.40654	8.53427	8.49249	8.60083	NA	NA	NA	NA	NA	NA	NA	NA	NA	NA	NA	NA	NA	NA	NA	NA	NA	NA	NA	891	1	2	2	12.3	13.199	130	0	118.02	4250400000	2125200000	121010000	18095000	44947000	42983000	98983000
7.48431	7.73771	7.46267	7.26167	7.46672	7.41239	7.88534	7.98446	7.84719	7.62857	7.90723	8.00436	7.35378	7.46864	7.58563	NA	NA	NA	NA	NA	NA	NA	NA	NA	NA	NA	NA	NA	+	Lac_Ac	NA	NA	NA	NA	881	1	5	5	46	14.053	124	0	15.362	827840000	82784000	1019500	1202600	2412400	1183100	1953100
9.82674	9.74892	9.82125	10.0967	10.0185	9.85058	9.90257	9.94693	9.96762	10.2974	10.2693	10.0682	9.60487	9.49446	9.45908	NA	NA	NA	NA	catalytic activity;binding;cation binding;ferric iron binding;ion binding;iron ion binding;metal ion binding;oxidoreductase activity;oxidoreductase activity, oxidizing metal ions;transition metal ion binding	biological regulation;cellular homeostasis;cellular ion homeostasis;cellular process;homeostatic process;response to stimulus;response to stress	NA	NA	NA	NA	NA	NA	NA	NA	NA	NA	NA	NA	NA	1014	1	17	17	81.4	19.394	177	0	323.31	170000000000	15500000000	700010000	106360000	285960000	778710000	756070000
8.71423	8.71095	8.71391	8.60712	8.79833	8.63284	8.58252	8.43772	8.40365	8.40321	8.43524	8.58993	8.01845	8.162	6.2	NA	NA	NA	NA	catalytic activity;binding;carboxylic acid binding;drug binding;penicillin binding;peptidoglycan glycosyltransferase activity;transferase activity;transferase activity, transferring glycosyl groups;transferase activity, transferring hexosyl groups	NA	NA	NA	NA	NA	NA	NA	NA	NA	NA	NA	NA	NA	NA	935	1	14	14	26.6	75.486	711	0	157.98	4757500000	158580000	13619000	5524600	12875000	18732000	21940000
7.52926	7.53778	6.2	6.2	6.2	7.58951	7.40018	7.50037	6.2	6.2	6.2	7.68632	7.55883	7.46162	6.2	NA	NA	NA	NA	catalytic activity;transferase activity;transferase activity, transferring glycosyl groups;transferase activity, transferring hexosyl groups	NA	NA	NA	NA	NA	NA	NA	NA	NA	NA	NA	NA	NA	NA	1041	1	2	2	4.2	58.592	552	0	6.7573	490670000	44606000	2694900	916000	639510	912760	2585800
7.65465	6.2	6.2	7.44789	7.42995	7.49834	6.2	7.48266	6.2	6.2	6.2	6.2	6.2	6.2	6.2	NA	NA	NA	NA	catalytic activity;binding;cation binding;ion binding;ligase activity;ligase activity, forming phosphoric ester bonds;metal ion binding;RNA ligase activity	cellular metabolic process;cellular nitrogen compound metabolic process;cellular process;macromolecule metabolic process;metabolic process;nitrogen compound metabolic process;nucleobase-containing compound metabolic process;primary metabolic process;RNA metabolic process;RNA processing	NA	NA	NA	NA	NA	NA	NA	+	Lac_Ac	NA	NA	NA	NA	876	1	4	4	8.5	43.682	402	0	5.9119	425550000	28370000	3248200	366200	1204900	1539300	1484200
6.2	7.2804	7.07595	6.97844	6.2	7.27804	6.2	6.2	6.2	7.45818	6.2	6.2	6.2	6.2	6.2	NA	NA	NA	NA	NA	NA	NA	NA	NA	NA	NA	NA	NA	NA	NA	NA	NA	NA	NA	1249	1	6	5	7.5	113.89	1122	0	116.26	205720000	5274900	0	121030	143710	150800	221470
7.76862	7.61458	6.2	7.52935	7.88511	8.20782	8.06826	7.58123	7.5605	8.12222	7.62226	8.0477	6.2	7.67537	7.88695	NA	NA	NA	NA	NA	NA	NA	NA	NA	NA	NA	NA	NA	NA	NA	NA	NA	NA	NA	346	1	8	8	32.3	25.719	226	0	24.306	1469100000	104930000	3891100	489980	37252	819280	4334200
8.99177	9.33181	9.34181	9.24822	9.29104	9.09767	9.19056	9.20526	9.25348	9.2771	9.335	9.2403	9.0561	8.96232	9.03338	NA	NA	NA	NA	binding;nucleic acid binding;RNA binding;rRNA binding;structural constituent of ribosome;structural molecule activity	biosynthetic process;cellular metabolic process;cellular process;macromolecule metabolic process;metabolic process;primary metabolic process;protein metabolic process;translation	cell part;intracellular non-membrane-bounded organelle;intracellular organelle;macromolecular complex;organelle;ribonucleoprotein complex;ribosome	NA	NA	NA	NA	NA	NA	NA	NA	NA	NA	NA	NA	710	1	13	13	97.9	10.886	95	0	304.66	33800000000	4831800000	144080000	87827000	165420000	234720000	336970000
8.98113	8.88867	8.96602	8.57199	8.90057	8.77715	8.87473	8.6061	8.84966	8.83537	8.95196	8.90737	8.75814	8.78989	8.81436	NA	NA	NA	NA	binding;DNA binding;nucleic acid binding;single-stranded DNA binding;structure-specific DNA binding	biosynthetic process;cellular metabolic process;cellular nitrogen compound metabolic process;cellular process;DNA metabolic process;DNA replication;macromolecule metabolic process;metabolic process;nitrogen compound metabolic process;nucleobase-containing compound metabolic process;primary metabolic process	NA	NA	NA	NA	NA	NA	NA	NA	NA	NA	NA	NA	NA	344	1	8	8	59	19.651	188	0	323.31	12000000000	2000400000	135980000	27994000	75907000	55133000	112180000
9.44168	9.73872	9.75062	9.76197	9.65995	9.56777	9.41931	9.64118	9.5442	9.4863	9.81475	9.68846	8.82853	9.14101	9.11959	NA	NA	NA	NA	binding;nucleic acid binding;RNA binding;rRNA binding;structural constituent of ribosome;structural molecule activity	biosynthetic process;cellular metabolic process;cellular process;macromolecule metabolic process;metabolic process;primary metabolic process;protein metabolic process;translation	cell part;intracellular non-membrane-bounded organelle;intracellular organelle;macromolecular complex;organelle;ribonucleoprotein complex;ribosome	NA	NA	NA	NA	NA	NA	NA	NA	NA	NA	NA	NA	343	1	9	9	59.5	8.9764	79	0	296.26	52000000000	17300000000	812310000	564740000	1292200000	1306600000	1785200000
9.6235	9.58438	9.60909	9.66834	9.71425	9.48477	9.40449	9.55987	9.65634	9.42053	9.65857	9.58631	9.2383	9.21953	9.11909	NA	NA	NA	NA	binding;nucleic acid binding;RNA binding;rRNA binding;structural constituent of ribosome;structural molecule activity	biosynthetic process;cellular metabolic process;cellular process;macromolecule metabolic process;metabolic process;primary metabolic process;protein metabolic process;translation	cell part;intracellular non-membrane-bounded organelle;intracellular organelle;macromolecular complex;organelle;ribonucleoprotein complex;ribosome	NA	NA	NA	NA	NA	NA	NA	NA	NA	NA	NA	NA	342	1	14	14	83.3	16.069	150	0	323.31	52400000000	6555200000	462320000	121810000	287530000	473130000	591780000
7.52812	7.5585	6.2	7.31175	6.2	7.81643	6.2	7.67373	7.76305	7.79795	6.2	7.77851	7.72761	7.70782	7.88189	NA	NA	NA	NA	NA	NA	NA	NA	NA	NA	NA	NA	NA	NA	NA	NA	NA	NA	NA	1348	1	3	3	12.7	29.24	260	0	27.827	670650000	60968000	3326400	1046500	1161800	1317100	531180
7.74664	8.00484	8.156	7.95159	8.02514	7.93233	8.09965	7.87381	8.07773	8.01586	8.0924	8.03834	8.11045	8.08289	8.22344	NA	NA	NA	NA	catalytic activity;binding;cofactor binding;pyridoxal phosphate binding;transaminase activity;transferase activity;transferase activity, transferring nitrogenous groups;vitamin B6 binding;vitamin binding	biosynthetic process;metabolic process	NA	NA	NA	NA	NA	NA	NA	NA	NA	NA	NA	NA	NA	1124	1	8	8	16.2	43.488	396	0	19.55	1813400000	106670000	5147800	579510	3756700	4749500	6327200
8.35056	8.35666	8.41432	8.30771	8.51017	8.29787	8.48882	8.39176	8.47625	8.40611	8.56111	8.49343	8.46666	8.57872	8.58022	NA	NA	NA	NA	catalytic activity;alcohol dehydrogenase (NAD) activity;binding;cation binding;ion binding;metal ion binding;oxidoreductase activity;oxidoreductase activity, acting on CH-OH group of donors;oxidoreductase activity, acting on the CH-OH group of donors, NAD or NADP as acceptor;transition metal ion binding;zinc ion binding	NA	NA	NA	NA	NA	NA	NA	NA	NA	NA	NA	NA	NA	NA	1256	1	6	6	20.4	35.92	339	0	57.561	5690000000	334940000	18202000	3420100	7900500	9450600	22517000
6.2	7.33568	7.21683	6.2	7.36832	6.2	7.69409	7.35397	7.40137	6.2	7.20175	6.2	6.2	6.2	7.50359	NA	NA	NA	NA	nucleotide binding;adenyl nucleotide binding;adenyl ribonucleotide binding;ATP binding;ATPase activity;binding;catalytic activity;hydrolase activity;hydrolase activity, acting on acid anhydrides;hydrolase activity, acting on acid anhydrides, in phosphorus-containing anhydrides;nucleoside-triphosphatase activity;purine nucleotide binding;purine ribonucleoside triphosphate binding;purine ribonucleo…	NA	NA	NA	NA	NA	NA	NA	NA	NA	NA	NA	NA	NA	NA	1154	1	5	5	21.3	31.71	296	0	21.643	421550000	30111000	1336300	270260	370860	2597400	1185100
8.68169	8.6797	8.54955	8.61651	8.6326	8.71716	8.7193	8.72536	8.69508	8.7913	8.87286	8.875	8.60426	8.65772	8.55629	NA	NA	NA	NA	catalytic activity;oxidoreductase activity	NA	NA	NA	NA	NA	NA	NA	NA	NA	NA	NA	NA	NA	NA	954	1	13	13	49.1	30.438	275	0	110.53	8606300000	662030000	45743000	8399300	16995000	23004000	41062000
7.57643	6.2	7.73791	6.2	6.2	6.2	7.73288	6.2	7.70374	6.2	6.2	6.2	6.2	6.2	7.84314	NA	NA	NA	NA	NA	NA	cell part	NA	NA	NA	NA	NA	NA	NA	NA	NA	NA	NA	NA	1009	1	6	6	14.7	55.13	509	0	19.262	625880000	29804000	1877600	528350	1189000	724840	1434900
7.60115	6.2	6.2	7.65362	7.70817	7.67998	7.58651	7.58441	7.58572	7.4416	7.55981	7.57755	7.49143	7.43193	7.40005	NA	NA	NA	NA	binding;catalytic activity;coenzyme binding;cofactor binding;isomerase activity	NA	NA	NA	NA	NA	NA	NA	NA	NA	NA	NA	NA	NA	NA	1054	1	8	8	35.8	31.003	299	0	39.131	554490000	34656000	1483700	212030	520110	2150000	1773000
9.03439	8.97372	9.05763	8.85387	8.77177	8.76908	8.6552	8.61892	8.62103	8.77527	8.7359	8.63902	8.97419	9.20474	9.3978	NA	NA	NA	NA	binding;carbon-carbon lyase activity;carboxy-lyase activity;catalytic activity;cofactor binding;glutamate decarboxylase activity;lyase activity;pyridoxal phosphate binding;vitamin B6 binding;vitamin binding	amine metabolic process;cellular amino acid metabolic process;cellular ketone metabolic process;cellular metabolic process;cellular nitrogen compound metabolic process;cellular process;metabolic process;nitrogen compound metabolic process;organic acid metabolic process;primary metabolic process;small molecule metabolic process	NA	NA	NA	NA	NA	NA	NA	NA	NA	NA	NA	NA	NA	1300	1	17	17	33	52.976	470	0	101.49	13600000000	566620000	20063000	3282900	12460000	64196000	91533000
8.80095	8.84272	8.87573	8.86485	8.74262	8.59725	8.78748	8.82393	8.73738	8.42429	8.77084	8.81003	8.81453	8.84175	8.79506	NA	NA	NA	NA	catalytic activity;sulfurtransferase activity;thiosulfate sulfurtransferase activity;transferase activity;transferase activity, transferring sulfur-containing groups	NA	NA	NA	NA	NA	NA	NA	NA	NA	NA	NA	NA	NA	NA	1075	1	15	15	54	29.004	272	0	142.24	9234600000	577160000	43012000	12102000	20773000	35097000	41513000
8.1452	7.85022	8.18766	7.70295	6.2	7.85559	7.537	7.78569	7.88917	6.2	6.2	7.47167	8.09816	8.00225	8.1625	NA	NA	NA	NA	NA	cellular process;establishment of localization;transmembrane transport;transport	cell part	NA	NA	NA	NA	NA	NA	NA	NA	NA	NA	NA	NA	680	1	2	2	6.8	48.531	454	0	65.985	1112600000	85587000	10498000	1327400	7311000	3113300	5253500
7.96858	8.24998	8.4183	7.80441	7.97261	7.95983	7.61896	7.7253	7.9047	7.82133	8.15131	8.00741	6.2	7.9164	7.80895	NA	NA	NA	NA	catalytic activity;alcohol dehydrogenase (NAD) activity;inositol 2-dehydrogenase activity;oxidoreductase activity;oxidoreductase activity, acting on CH-OH group of donors;oxidoreductase activity, acting on the CH-OH group of donors, NAD or NADP as acceptor	NA	NA	NA	NA	NA	NA	NA	NA	NA	NA	NA	NA	NA	NA	1126	1	11	11	42	36.551	336	0	25.169	1365100000	80300000	5327300	3134700	13227000	2499200	8326100
6.2	7.51562	7.77388	6.2	6.2	7.11448	6.2	6.2	6.2	6.2	6.2	6.2	6.2	6.2	6.2	NA	NA	NA	NA	NA	NA	NA	NA	NA	NA	NA	NA	NA	NA	NA	NA	NA	NA	NA	1045	1	4	4	12.9	35.742	317	0	7.5656	67860000	3770000	619300	909680	908140	178160	710450
7.36734	7.85234	7.91499	7.85821	7.61965	7.55244	7.7778	7.82736	7.73028	8.00178	8.05196	7.74959	7.78854	8.08881	7.95027	NA	NA	NA	NA	nucleotide binding;binding;catalytic activity;coenzyme binding;cofactor binding;glycerol-3-phosphate dehydrogenase [NAD(P)+] activity;glycerol-3-phosphate dehydrogenase [NAD+] activity;NAD binding;oxidoreductase activity;oxidoreductase activity, acting on CH-OH group of donors;oxidoreductase activity, acting on the CH-OH group of donors, NAD or NADP as acceptor	alcohol metabolic process;biosynthetic process;carbohydrate metabolic process;catabolic process;cellular lipid metabolic process;cellular metabolic process;cellular process;lipid metabolic process;metabolic process;phosphorus metabolic process;primary metabolic process;small molecule metabolic process	cell part;macromolecular complex;protein complex	NA	NA	NA	NA	NA	NA	NA	NA	NA	NA	NA	NA	861	1	8	8	27.7	36.011	350	0	15.295	1171300000	61647000	545010	584230	2742000	2375800	3017100
7.39155	7.16194	6.2	7.31444	7.30287	7.25847	7.37805	7.17479	6.2	6.2	6.2	6.2	6.2	6.2	6.2	NA	NA	NA	NA	NA	NA	NA	NA	NA	NA	NA	NA	NA	+	Lac_Ac	NA	NA	NA	NA	1369	1	3	3	12.6	25.789	230	0	5.6488	132960000	11080000	3501800	402060	367190	839210	2810400
8.14114	8.11968	8.22822	7.83774	7.98478	8.19139	8.13136	8.07671	8.00436	8.4115	8.17441	8.03671	7.92689	8.06774	8.08842	NA	NA	NA	NA	catalytic activity;hydrolase activity;peptidase activity;peptidase activity, acting on L-amino acid peptides;serine hydrolase activity;serine-type peptidase activity	NA	NA	NA	NA	NA	NA	NA	NA	NA	NA	NA	NA	NA	NA	1335	1	7	7	46	30.854	298	0	84.366	2450000000	305880000	17565000	2111700	11464000	11231000	14118000
7.47211	7.4882	7.27205	7.89306	8.11558	7.72316	7.84797	7.5636	6.2	7.31513	7.68426	7.8511	6.2	7.2393	7.31662	NA	NA	NA	NA	catalytic activity;hydrolase activity;hydrolase activity, acting on ester bonds;phosphatase activity;phosphoprotein phosphatase activity;phosphoric ester hydrolase activity;protein tyrosine phosphatase activity	NA	NA	NA	NA	NA	NA	NA	NA	NA	NA	NA	NA	NA	NA	131	1	5	5	42.9	16.477	154	0	26.569	775620000	96953000	6947600	2049800	2320500	7215200	17773000
8.69432	8.66743	8.72678	8.71294	8.65798	8.60176	8.64318	8.67848	8.68388	8.93938	8.80867	8.738	8.52894	8.74991	8.68279	NA	NA	NA	NA	catalytic activity;amine binding;amino acid binding;binding;carboxyl- or carbamoyltransferase activity;carboxylic acid binding;ornithine carbamoyltransferase activity;transferase activity;transferase activity, transferring one-carbon groups	NA	cell part;cytoplasm	NA	NA	NA	NA	NA	NA	NA	NA	NA	NA	NA	NA	1192	1	13	13	39.8	36.663	334	0	256.3	10400000000	799090000	43956000	8710300	38005000	36852000	50197000
7.76392	8.06588	8.10466	7.7635	7.95562	7.85803	8.05304	7.93518	8.00372	6.2	8.15014	7.95785	7.73867	7.80391	7.82202	NA	NA	NA	NA	catalytic activity;hydrolase activity;hydrolase activity, acting on glycosyl bonds;hydrolase activity, hydrolyzing N-glycosyl compounds	cellular metabolic process;cellular nitrogen compound metabolic process;cellular process;DNA metabolic process;DNA repair;macromolecule metabolic process;metabolic process;nitrogen compound metabolic process;nucleobase-containing compound metabolic process;primary metabolic process;response to DNA damage stimulus;response to stimulus;response to stress	NA	NA	NA	NA	NA	NA	NA	NA	NA	NA	NA	NA	NA	132	1	5	5	25.6	21.437	199	0	10.323	1293500000	161690000	12699000	4276000	3757500	2333000	14225000
8.45372	8.03044	8.20631	8.27775	8.13008	8.29601	7.94136	8.24564	8.27499	7.79172	7.96506	8.15552	8.45265	8.28212	8.12284	NA	NA	NA	NA	NA	NA	cell part;membrane;plasma membrane	NA	NA	NA	NA	NA	NA	NA	NA	NA	NA	NA	NA	133	1	6	6	20.1	39.402	364	0	82.672	2610400000	237310000	32164000	2000200	10890000	9343600	7857100
8.00621	8.01195	8.16405	7.9341	8.24224	8.1336	7.96518	8.06472	7.97954	8.01737	8.00621	7.98764	8.16735	8.23487	8.30914	NA	NA	NA	NA	NA	NA	cell part;membrane	NA	NA	NA	NA	NA	NA	NA	NA	NA	NA	NA	NA	745	1	9	9	38.2	28.127	254	0	243.91	2128500000	177370000	8725200	1112200	6880300	4423400	14159000
8.62916	8.24105	8.43631	8.47357	8.40099	8.46365	8.26743	8.4144	8.33179	8.28196	8.12179	8.21624	8.61265	8.26825	8.28856	NA	NA	NA	NA	catalytic activity;binding;cation binding;cation transmembrane transporter activity;cytochrome-c oxidase activity;heme binding;heme-copper terminal oxidase activity;hydrogen ion transmembrane transporter activity;inorganic cation transmembrane transporter activity;ion binding;ion transmembrane transporter activity;iron ion binding;metal ion binding;monovalent inorganic cation transmembrane transp…	cellular metabolic process;cellular process;cellular respiration;generation of precursor metabolites and energy;metabolic process	cell part	NA	NA	NA	NA	NA	NA	NA	NA	NA	NA	NA	NA	877	1	10	10	13.4	90.092	804	0	132.75	3962100000	180100000	15052000	3120300	7070900	5559000	11065000
8.47132	8.65147	8.56085	8.45347	8.46168	8.55916	9.14092	9.02032	9.08135	9.2478	9.36014	9.24815	8.67069	8.79318	8.68518	NA	NA	NA	NA	catalytic activity;endonuclease activity;hydrolase activity;hydrolase activity, acting on ester bonds;nuclease activity	NA	NA	NA	NA	NA	NA	NA	NA	+	Lac_Ac	NA	NA	NA	NA	849	1	15	15	32.4	35.402	312	0	239.54	17100000000	1138100000	16214000	6432500	12572000	15820000	17824000
9.28278	9.22773	8.99319	8.97338	9.23621	9.27284	9.50081	9.46835	9.33465	9.37923	9.382	9.50184	9.30514	9.42943	9.4101	NA	NA	NA	NA	NA	NA	cell part	NA	NA	NA	NA	NA	NA	NA	NA	NA	NA	NA	NA	658	1	7	7	42.1	17.011	159	0	93.926	37600000000	6269500000	352910000	81918000	81118000	85171000	330610000
10.4144	10.4013	10.4374	10.3953	10.2996	10.3044	10.7252	10.7453	10.8743	10.9217	11.0128	11.061	10.558	10.6455	10.5688	NA	NA	NA	NA	NA	NA	NA	NA	NA	NA	NA	NA	NA	+	Lac_Ac	NA	NA	NA	NA	718	1	19	19	94.4	17.337	160	0	323.31	949000000000	94900000000	2989800000	797600000	1884200000	2606500000	1850000000
7.96737	7.88377	7.8337	8.00238	7.88521	8.11618	8.03495	8.26309	8.33993	8.24291	8.21392	8.30722	7.95049	7.9962	7.9895	NA	NA	NA	NA	NA	NA	NA	NA	NA	NA	NA	NA	NA	NA	NA	NA	NA	NA	NA	659	1	11	11	42.5	29.108	259	0	74.513	2065200000	121480000	5268500	1611000	5856100	5135500	5344300
8.59486	8.5059	8.48063	8.53728	8.41313	8.38151	8.31345	8.36873	8.26031	7.81571	7.6464	8.11096	6.2	6.2	6.2	NA	NA	NA	NA	binding;DNA binding;nucleic acid binding;nucleic acid binding transcription factor activity;sequence-specific DNA binding transcription factor activity	biosynthetic process;cellular metabolic process;cellular nitrogen compound metabolic process;cellular process;macromolecule metabolic process;metabolic process;nitrogen compound metabolic process;nucleobase-containing compound metabolic process;primary metabolic process;RNA metabolic process	NA	NA	NA	NA	NA	NA	NA	+	Lac_Ac	+	Exp_Stat	NA	NA	758	1	6	6	25.4	30.327	276	0	38.678	2570100000	135270000	20337000	2355200	9348400	13556000	14198000
8.43516	8.62719	8.85745	8.40504	8.46992	8.58038	8.83113	8.94801	9.02518	8.90976	8.91922	9.1389	9.03802	8.94493	8.99536	NA	NA	NA	NA	catalytic activity;glycerone kinase activity;kinase activity;phosphotransferase activity, alcohol group as acceptor;transferase activity;transferase activity, transferring phosphorus-containing groups	alcohol metabolic process;carbohydrate metabolic process;cellular metabolic process;cellular process;metabolic process;primary metabolic process;small molecule metabolic process	NA	NA	NA	NA	NA	NA	NA	+	Lac_Ac	NA	NA	NA	NA	1089	1	24	24	51.2	58.242	572	0	323.31	13500000000	615810000	9639400	1913700	9056600	6030600	10262000
8.17811	8.26626	8.44097	8.56332	8.34807	8.32834	8.58467	8.54169	8.54517	8.55326	8.83897	8.72557	8.46725	8.48762	8.36438	NA	NA	NA	NA	catalytic activity;intramolecular oxidoreductase activity;intramolecular oxidoreductase activity, interconverting aldoses and ketoses;isomerase activity;triose-phosphate isomerase activity	alcohol metabolic process;biosynthetic process;carbohydrate metabolic process;catabolic process;cellular metabolic process;cellular nitrogen compound metabolic process;cellular process;cofactor metabolic process;generation of precursor metabolites and energy;heterocycle metabolic process;metabolic process;nitrogen compound metabolic process;nucleobase-containing compound metabolic process;nucleob…	cell part;cytoplasm	NA	NA	NA	NA	NA	NA	NA	NA	NA	NA	NA	NA	1092	1	10	10	38	26.382	250	0	138.48	5800000000	580300000	12347000	4001700	11348000	21672000	19496000
7.92529	8.03715	8.07214	8.08203	7.90942	7.82236	7.8368	7.94491	7.93316	7.79067	7.96434	7.99927	7.84771	7.98335	7.94008	NA	NA	NA	NA	binding;DNA binding;nucleic acid binding;nucleic acid binding transcription factor activity;sequence-specific DNA binding transcription factor activity	biosynthetic process;cellular metabolic process;cellular nitrogen compound metabolic process;cellular process;macromolecule metabolic process;metabolic process;nitrogen compound metabolic process;nucleobase-containing compound metabolic process;primary metabolic process;RNA metabolic process	cell part;intracellular	NA	NA	NA	NA	NA	NA	NA	NA	NA	NA	NA	NA	948	1	6	6	25	30.015	276	0	80.307	1246600000	103880000	3426500	4118000	2857100	8066300	4282500
9.26052	9.25382	9.09736	9.17097	9.33576	9.24519	9.17289	9.15649	9.1702	9.31906	9.46489	9.3618	9.23528	9.37166	9.26658	NA	NA	NA	NA	catalytic activity;oxidoreductase activity	NA	NA	NA	NA	NA	NA	NA	NA	NA	NA	NA	NA	NA	NA	885	1	11	11	56.8	23.93	227	0	286.35	29800000000	2982500000	185720000	42251000	93730000	143710000	211200000
9.01523	9.19885	9.23469	9.19114	9.32329	9.39152	9.37945	9.34737	9.41795	9.54119	9.60337	9.46322	9.15103	9.17609	9.27012	NA	NA	NA	NA	catalytic activity;intramolecular oxidoreductase activity;intramolecular oxidoreductase activity, interconverting aldoses and ketoses;isomerase activity;ribose-5-phosphate isomerase activity	carbohydrate metabolic process;metabolic process;primary metabolic process	NA	NA	NA	NA	NA	NA	NA	NA	NA	NA	NA	NA	NA	79	1	14	14	79	17.161	162	0	323.31	38800000000	3524400000	109380000	36241000	88531000	122470000	168140000
7.5664	7.39548	7.39079	6.2	6.2	6.2	6.2	7.25662	6.2	6.2	6.2	6.2	6.2	6.2	7.42818	NA	NA	NA	NA	NA	NA	NA	NA	NA	NA	NA	NA	NA	NA	NA	NA	NA	NA	NA	657	1	2	2	7.8	37.896	359	0	3.4143	236270000	29534000	6205800	650180	1482600	0	1593100
8.11717	8.26571	8.18113	8.4396	8.49459	8.1758	8.10714	8.32999	8.40254	7.99189	8.11558	8.4031	8.09146	8.13583	8.15521	NA	NA	NA	NA	catalytic activity;hydrolase activity	NA	NA	NA	NA	NA	NA	NA	NA	NA	NA	NA	NA	NA	NA	656	1	9	9	42.4	32.348	290	0	33.535	3084800000	192800000	5566300	2378500	3775700	17392000	19332000
8.68243	8.52651	8.71562	8.62477	8.61563	8.70255	8.39173	8.3941	8.43724	8.80047	8.58805	8.83795	8.4918	8.38276	8.70493	NA	NA	NA	NA	catalytic activity;kinase activity;phosphotransferase activity, alcohol group as acceptor;transferase activity;transferase activity, transferring phosphorus-containing groups	carbohydrate metabolic process;metabolic process;primary metabolic process	NA	NA	NA	NA	NA	NA	NA	NA	NA	NA	NA	NA	NA	655	1	13	13	29.2	56.508	524	0	109.58	7004200000	304530000	24285000	3917700	12638000	9600200	20783000
8.45381	8.58922	8.65918	8.55274	8.70319	8.59852	8.58279	8.56102	8.52907	8.74149	8.69222	8.55224	8.58715	8.62361	8.58409	NA	NA	NA	NA	NA	NA	NA	NA	NA	NA	NA	NA	NA	NA	NA	NA	NA	NA	NA	641	1	11	11	27.9	49.718	458	0	311.98	7280600000	330940000	11004000	4290000	10652000	14093000	23234000
7.86754	7.93947	7.9809	7.74353	7.8578	8.10639	8.13101	8.01258	8.24697	7.83763	8.05805	8.26574	8.05511	8.03096	8.00864	NA	NA	NA	NA	nucleotide binding;adenyl nucleotide binding;adenyl ribonucleotide binding;ATP binding;binding;carbohydrate kinase activity;catalytic activity;kinase activity;phosphotransferase activity, alcohol group as acceptor;purine nucleotide binding;purine ribonucleoside triphosphate binding;purine ribonucleotide binding;ribonucleotide binding;ribulokinase activity;transferase activity;transferase activity…	alcohol metabolic process;carbohydrate metabolic process;catabolic process;cellular metabolic process;cellular process;metabolic process;primary metabolic process;small molecule metabolic process	NA	NA	NA	NA	NA	NA	NA	NA	NA	NA	NA	NA	NA	894	1	9	9	17.7	62.864	594	0	21.939	1855200000	92760000	3326600	1341500	2675800	1871100	4531000
9.49943	9.50977	9.59704	9.53844	9.40853	9.47461	9.50219	9.58898	9.47812	9.60808	9.68332	9.6965	9.48728	9.40946	9.36453	NA	NA	NA	NA	catalytic activity;binding;cation binding;ion binding;metal ion binding;transferase activity;transferase activity, transferring aldehyde or ketonic groups;transketolase activity	NA	NA	NA	NA	NA	NA	NA	NA	NA	NA	NA	NA	NA	NA	1165	1	31	31	52.9	74.04	688	0	323.31	56100000000	2336400000	133000000	28611000	82743000	105000000	98702000
8.29999	8.30188	8.41343	8.39051	8.12336	8.33838	8.36433	8.49188	8.5073	8.41997	8.39643	8.50998	8.36762	8.4622	8.51582	NA	NA	NA	NA	nucleotide binding;adenyl nucleotide binding;adenyl ribonucleotide binding;ATP binding;ATPase activity;binding;catalytic activity;hydrolase activity;hydrolase activity, acting on acid anhydrides;hydrolase activity, acting on acid anhydrides, in phosphorus-containing anhydrides;nucleoside-triphosphatase activity;purine nucleotide binding;purine ribonucleoside triphosphate binding;purine ribonucleo…	NA	NA	NA	NA	NA	NA	NA	NA	NA	NA	NA	NA	NA	NA	958	1	9	9	13.2	82.66	760	0	42.143	4786200000	132950000	8737100	3071100	1862300	7051300	11085000
8.48501	8.68939	8.80776	8.59122	8.74824	8.6232	8.92249	8.8987	8.88329	8.73659	8.83469	8.76465	8.77955	8.80258	8.82928	NA	NA	NA	NA	catalytic activity;aldose 1-epimerase activity;binding;carbohydrate binding;isomerase activity;racemase and epimerase activity;racemase and epimerase activity, acting on carbohydrates and derivatives	carbohydrate metabolic process;metabolic process;primary metabolic process	NA	NA	NA	NA	NA	NA	NA	NA	NA	NA	NA	NA	NA	1205	1	14	14	57.7	32.217	298	0	323.31	9949800000	710700000	21008000	10369000	20253000	18756000	37388000
6.2	7.31936	7.21646	6.2	7.10367	6.2	7.59835	7.89169	7.45832	7.79748	7.31423	7.86332	8.03675	7.48006	7.5874	NA	NA	NA	NA	NA	NA	NA	NA	NA	NA	NA	NA	NA	+	Lac_Ac	NA	NA	NA	NA	827	1	3	3	14.8	30.784	277	0	32.915	732190000	52299000	1179900	289110	351880	436640	1250400
7.41122	7.48592	6.2	7.35347	6.2	6.2	6.2	7.74863	7.44598	8.18676	7.7144	6.2	6.2	6.2	7.7568	NA	NA	NA	NA	NA	NA	NA	NA	NA	NA	NA	NA	NA	NA	NA	NA	NA	NA	NA	979	1	3	3	15.8	29.995	285	0	25.218	770790000	70072000	891270	625430	1582300	1831900	46325
7.89208	7.99122	8.10315	8.14678	7.84543	8.01072	8.2989	8.16982	8.26425	8.2634	8.37925	8.37223	8.1121	8.18378	8.13376	NA	NA	NA	NA	catalytic activity;transferase activity;transferase activity, transferring glycosyl groups	biosynthetic process;metabolic process	NA	NA	NA	NA	NA	NA	NA	NA	NA	NA	NA	NA	NA	1105	1	9	9	27.9	43.798	409	0	19.819	2613900000	145220000	4081800	1150200	2630800	5348600	5102400
8.50041	8.64154	8.64075	8.58185	8.54672	8.75791	8.75766	8.64911	8.78505	9.17771	8.74055	8.84657	8.57508	8.59556	8.83213	NA	NA	NA	NA	NA	NA	NA	NA	NA	NA	NA	NA	NA	NA	NA	NA	NA	NA	NA	1147	1	19	19	52.2	29.259	272	0	287.34	10400000000	802200000	18603000	9105400	20664000	19857000	28309000
6.2	7.16521	7.02776	6.2	6.2	7.00299	7.69814	6.2	7.48436	6.2	6.2	7.83603	7.57329	7.73939	7.85589	NA	NA	NA	NA	NA	NA	NA	NA	NA	NA	NA	NA	NA	NA	NA	NA	NA	NA	NA	1287	1	2	2	10.3	21.425	203	0	6.9688	474530000	79088000	5745900	936570	2786900	2765500	4667800
8.24615	8.20426	8.34756	8.54438	8.20382	8.47176	8.44221	8.45871	8.53963	8.60287	8.50401	8.40341	8.39157	8.37874	8.55134	NA	NA	NA	NA	magnesium ion binding;binding;catalytic activity;cation binding;diphosphotransferase activity;ion binding;kinase activity;metal ion binding;ribose phosphate diphosphokinase activity;transferase activity;transferase activity, transferring phosphorus-containing groups	biosynthetic process;cellular metabolic process;cellular nitrogen compound metabolic process;cellular process;metabolic process;nitrogen compound metabolic process;nucleobase-containing compound metabolic process;nucleobase-containing small molecule metabolic process;nucleotide metabolic process;primary metabolic process;small molecule metabolic process	NA	NA	NA	NA	NA	NA	NA	NA	NA	NA	NA	NA	NA	640	1	11	11	45.4	35.278	326	0	99.795	5102900000	364490000	11590000	3021700	9552200	14382000	10429000
7.92137	7.95649	7.96786	8.03519	7.94896	7.96812	8.26802	8.21685	8.28112	8.31748	8.14891	8.37785	8.01561	8.24544	8.13488	NA	NA	NA	NA	NA	NA	NA	NA	NA	NA	NA	NA	NA	NA	NA	NA	NA	NA	NA	638	1	10	10	50.5	19.875	184	0	32.719	2385800000	159050000	3475800	1364500	3401400	4154200	5679900
7.26769	7.53127	7.91119	7.31815	6.2	7.82666	6.2	6.2	7.52251	7.88381	7.06096	7.57177	7.29292	7.78365	7.43818	NA	NA	NA	NA	NA	NA	NA	NA	NA	NA	NA	NA	NA	NA	NA	NA	NA	NA	NA	636	1	4	4	23.4	21.722	201	0	158.94	739600000	105660000	3432200	1048500	6745800	1198000	339810
7.73687	8.31597	8.11072	7.80763	7.88694	8.2132	6.2	7.97949	8.38263	7.66808	8.19075	7.6923	8.14863	8.09951	8.24775	NA	NA	NA	NA	NA	NA	NA	NA	NA	NA	NA	NA	NA	NA	NA	NA	NA	NA	NA	635	1	5	5	22.3	29.871	269	0	32.153	2122100000	151580000	5348900	4357700	5625400	3896900	5933100
8.08336	8.37166	8.42573	8.49184	8.40207	8.40348	8.55326	8.45385	8.33872	8.29197	8.34672	8.49482	8.4669	8.40214	8.45372	NA	NA	NA	NA	binding;DNA binding;nucleic acid binding;nucleic acid binding transcription factor activity;sequence-specific DNA binding transcription factor activity	biological regulation;biosynthetic process;cellular metabolic process;cellular nitrogen compound metabolic process;cellular process;macromolecule metabolic process;metabolic process;nitrogen compound metabolic process;nucleobase-containing compound metabolic process;primary metabolic process;response to stimulus;RNA metabolic process;signal transduction	NA	NA	NA	NA	NA	NA	NA	NA	NA	NA	NA	NA	NA	603	1	12	12	56.4	23.637	220	0	65.662	4743100000	338790000	10339000	4348100	12570000	18194000	21981000
7.45028	6.2	7.56561	7.47953	7.54337	6.2	6.2	6.2	6.2	6.2	6.2	6.2	6.2	6.2	6.2	NA	NA	NA	NA	two-component sensor activity;catalytic activity;kinase activity;molecular transducer activity;phosphotransferase activity, alcohol group as acceptor;phosphotransferase activity, nitrogenous group as acceptor;protein histidine kinase activity;protein kinase activity;signal transducer activity;transferase activity;transferase activity, transferring phosphorus-containing groups	NA	cell part	NA	NA	NA	NA	NA	NA	NA	NA	NA	NA	NA	NA	602	1	3	3	8.7	49.249	469	0	6.1462	182560000	8693300	1411900	290370	857090	868100	1808800
8.06819	8.45189	8.41214	8.168	8.45541	8.24694	8.43399	8.3797	8.60333	8.33688	8.546	8.42557	8.43823	8.45074	8.55097	NA	NA	NA	NA	catalytic activity;bis(5'-nucleosyl)-tetraphosphatase (asymmetrical) activity;bis(5'-nucleosyl)-tetraphosphatase activity;hydrolase activity;hydrolase activity, acting on acid anhydrides;hydrolase activity, acting on acid anhydrides, in phosphorus-containing anhydrides;nucleotide diphosphatase activity;pyrophosphatase activity	NA	NA	NA	NA	NA	NA	NA	NA	NA	NA	NA	NA	NA	NA	600	1	6	6	51.7	15.918	149	0	225.02	4562800000	651830000	18174000	7720900	17934000	13867000	37966000
8.23322	7.95114	8.05484	7.9903	7.82287	8.11975	8.00385	8.03499	7.90962	7.58897	6.2	7.92549	6.2	6.2	6.2	NA	NA	NA	NA	NA	NA	NA	NA	NA	NA	NA	NA	NA	NA	NA	+	Exp_Stat	NA	NA	1515	1	13	13	11.8	126.75	1155	0	24.508	1306300000	20734000	3671200	399930	930400	727280	1366900
7.92889	7.68933	7.58622	7.59727	7.6236	7.77406	8.51246	7.90146	8.50477	8.42684	8.28946	8.59604	8.19285	8.10934	8.20055	NA	NA	NA	NA	NA	cellular process;establishment of localization;transmembrane transport;transport	cell part	NA	NA	NA	NA	NA	NA	+	Lac_Ac	NA	NA	NA	NA	1155	1	4	4	12.6	48.755	452	0	99.51	2990000000	373750000	10435000	1698600	3395000	3103000	4920500
8.69505	8.72885	8.74589	8.65813	8.87114	8.976	9.00813	8.92118	9.02768	8.87983	9.07019	9.04206	8.71248	8.79163	8.79361	NA	NA	NA	NA	NA	NA	NA	NA	NA	NA	NA	NA	NA	NA	NA	NA	NA	NA	NA	1282	1	12	12	94.6	17.716	168	0	147.02	12200000000	1109400000	49097000	21604000	34521000	28353000	65900000
8.40259	8.36472	8.42095	8.40768	8.23832	8.31233	8.21468	8.24878	8.27651	8.0664	6.2	8.14554	8.48596	8.45129	8.45797	NA	NA	NA	NA	catalytic activity;active transmembrane transporter activity;anion transmembrane transporter activity;anion transmembrane-transporting ATPase activity;ATPase activity;ATPase activity, coupled;ATPase activity, coupled to movement of substances;ATPase activity, coupled to transmembrane movement of ions;ATPase activity, coupled to transmembrane movement of substances;hydrolase activity;hydrolase act…	NA	cell part;periplasmic space	NA	NA	NA	NA	NA	NA	NA	NA	NA	NA	NA	NA	983	1	8	8	34.9	26.185	258	0	36.918	2938600000	326510000	38438000	12913000	17717000	30340000	16515000
7.11813	6.2	6.2	7.25669	6.2	6.2	7.06644	6.2	6.95655	6.83572	7.02086	6.2	7.39785	7.21365	7.24532	NA	NA	NA	NA	nucleotide binding;adenyl nucleotide binding;adenyl ribonucleotide binding;anion transmembrane transporter activity;ATP binding;ATPase activity;binding;catalytic activity;hydrolase activity;hydrolase activity, acting on acid anhydrides;hydrolase activity, acting on acid anhydrides, catalyzing transmembrane movement of substances;hydrolase activity, acting on acid anhydrides, in phosphorus-contain…	NA	ATP-binding cassette (ABC) transporter complex;cell part;macromolecular complex;protein complex	NA	NA	NA	NA	NA	NA	NA	NA	NA	NA	NA	NA	1216	1	4	4	7.2	72.867	706	0	3.8586	171200000	5350100	496690	41374	131370	436960	81786
6.2	6.2	6.2	8.11988	8.02148	7.91017	6.2	6.2	6.2	6.2	6.2	6.2	6.2	6.2	6.2	NA	NA	NA	NA	NA	NA	NA	NA	NA	NA	NA	NA	NA	+	Lac_Ac	NA	NA	NA	NA	925	1	9	9	7.8	158.84	1458	0	14.959	825260000	12317000	622710	185750	289050	1528900	1328400
8.68242	8.64506	8.76191	8.688	8.4819	8.69399	8.79095	8.83357	8.74386	8.73078	8.82961	8.74004	8.72801	8.81046	8.75821	NA	NA	NA	NA	catalytic activity;aspartate oxidase activity;L-aspartate oxidase activity;L-aspartate:fumarate oxidoreductase activity;oxidoreductase activity;oxidoreductase activity, acting on the CH-NH2 group of donors;oxidoreductase activity, acting on the CH-NH2 group of donors, oxygen as acceptor	NA	NA	NA	NA	NA	NA	NA	NA	NA	NA	NA	NA	NA	NA	1227	1	20	20	47.3	54.741	529	0	243.64	9425900000	392750000	17352000	4199400	13616000	12275000	11962000
7.96973	7.7508	7.54169	6.2	7.74413	7.5761	7.90631	7.75995	7.757	7.69123	7.90056	7.76796	6.2	7.48466	7.54787	NA	NA	NA	NA	NA	NA	NA	NA	NA	NA	NA	NA	NA	NA	NA	NA	NA	NA	NA	599	1	4	4	19.2	27.543	265	0	19.622	881250000	88125000	7369900	1504100	3639900	0	2330700
7.78467	7.68052	7.73943	7.91068	7.71437	7.69351	7.87566	7.89587	7.76409	7.71392	7.92747	7.89694	7.79944	7.67584	7.66177	NA	NA	NA	NA	catalytic activity;methyltransferase activity;transferase activity;transferase activity, transferring one-carbon groups	NA	NA	NA	NA	NA	NA	NA	NA	NA	NA	NA	NA	NA	NA	1248	1	8	8	34.5	25.176	226	0	37.286	1036200000	79706000	7082300	873310	2132800	2629000	5297600
7.87117	8.16086	8.28226	8.09468	7.98423	8.28735	8.32636	8.10612	8.3512	8.31439	8.4343	8.50722	8.01949	8.03125	7.85375	NA	NA	NA	NA	catalytic activity;intramolecular oxidoreductase activity;intramolecular oxidoreductase activity, interconverting aldoses and ketoses;isomerase activity;ribose-5-phosphate isomerase activity	alcohol metabolic process;carbohydrate metabolic process;catabolic process;cellular metabolic process;cellular nitrogen compound metabolic process;cellular process;cofactor metabolic process;heterocycle metabolic process;metabolic process;nitrogen compound metabolic process;nucleobase-containing compound metabolic process;nucleobase-containing small molecule metabolic process;nucleotide metabolic…	NA	NA	NA	NA	NA	NA	NA	NA	NA	NA	NA	NA	NA	80	1	5	5	45	16.866	160	0	23.151	3085600000	440800000	9046900	3979100	14653000	8454500	14333000
9.15363	9.08775	9.17745	9.46365	9.49805	9.3697	7.94711	8.21163	8.11291	7.33359	7.38008	7.14067	8.93949	8.84968	8.86885	NA	NA	NA	NA	nucleotide binding;adenyl nucleotide binding;adenyl ribonucleotide binding;adenylyltransferase activity;ATP binding;binding;catalytic activity;GTP binding;GTPase activity;guanyl nucleotide binding;guanyl ribonucleotide binding;hydrolase activity;hydrolase activity, acting on acid anhydrides;hydrolase activity, acting on acid anhydrides, in phosphorus-containing anhydrides;nucleoside-triphosphatas…	biosynthetic process;cellular metabolic process;cellular process;metabolic process;sulfur compound metabolic process	NA	NA	NA	NA	NA	NA	NA	+	Lac_Ac	NA	NA	NA	NA	598	1	29	29	77.7	48.108	449	0	311.69	14500000000	499740000	50905000	7953200	28172000	71937000	109430000
8.11508	8.1605	8.42576	8.83378	8.78629	8.46258	7.94501	7.58696	7.71952	6.2	6.2	6.2	8.31389	8.21269	8.11428	NA	NA	NA	NA	catalytic activity;adenylyltransferase activity;nucleotidyltransferase activity;sulfate adenylyltransferase (ATP) activity;sulfate adenylyltransferase activity;transferase activity;transferase activity, transferring phosphorus-containing groups	cellular metabolic process;cellular process;metabolic process;sulfur compound metabolic process	NA	NA	NA	NA	NA	NA	NA	+	Lac_Ac	NA	NA	NA	NA	1239	1	6	6	15.2	39.392	355	0	16.818	3310000000	331000000	17646000	5520400	19649000	63622000	52034000
8.23449	8.47403	8.37681	8.70207	8.76541	8.74965	6.2	6.2	6.2	6.2	6.2	6.2	8.00834	8.30079	8.78656	NA	NA	NA	NA	NA	NA	NA	NA	NA	NA	NA	+	Lac_Prop	+	Lac_Ac	NA	NA	NA	NA	1391	1	8	8	30.1	27.004	249	0	133.51	3217700000	459670000	15462000	5326100	10545000	88183000	119000000
9.68813	9.83243	9.81592	10.0677	10.0171	9.93086	9.57335	9.61446	9.60779	9.36228	9.62237	9.46987	9.72429	9.79822	9.76183	NA	NA	NA	NA	catalytic activity;4 iron, 4 sulfur cluster binding;binding;cation binding;heme binding;ion binding;iron ion binding;iron-sulfur cluster binding;metal cluster binding;metal ion binding;oxidoreductase activity;oxidoreductase activity, acting on a sulfur group of donors;oxidoreductase activity, acting on a sulfur group of donors, iron-sulfur protein as acceptor;sulfite reductase (ferredoxin) activi…	NA	NA	NA	NA	NA	NA	NA	NA	+	Lac_Ac	NA	NA	NA	NA	1197	1	43	43	70.7	66.165	601	0	323.31	89100000000	2475300000	157730000	42150000	115040000	251690000	330410000
7.78065	7.7485	7.67998	7.83202	6.2	7.67477	7.89292	7.77973	7.665	6.2	7.82524	6.2	7.65576	6.2	7.31664	NA	NA	NA	NA	binding;DNA binding;nucleic acid binding;nucleic acid binding transcription factor activity;sequence-specific DNA binding transcription factor activity	biosynthetic process;cellular metabolic process;cellular nitrogen compound metabolic process;cellular process;macromolecule metabolic process;metabolic process;nitrogen compound metabolic process;nucleobase-containing compound metabolic process;primary metabolic process;RNA metabolic process	cell part;intracellular	NA	NA	NA	NA	NA	NA	NA	NA	NA	NA	NA	NA	1036	1	4	4	16.6	37.863	344	0	4.1597	699840000	31811000	2007600	704620	1287500	2273100	967220
9.9014	9.77072	9.83213	9.74206	9.85096	9.74289	9.74719	9.72776	9.71473	9.72942	9.82101	9.75942	9.94858	9.84792	9.9229	NA	NA	NA	NA	catalytic activity;NAD(P)+ transhydrogenase (AB-specific) activity;NAD(P)+ transhydrogenase activity;oxidoreductase activity;oxidoreductase activity, acting on NADH or NADPH;oxidoreductase activity, acting on NADH or NADPH, NAD or NADP as acceptor	establishment of localization;hydrogen transport;ion transport;transport	NA	NA	NA	NA	NA	NA	NA	NA	NA	NA	NA	NA	NA	576	1	27	27	61.9	54.277	517	0	323.31	113000000000	4905400000	348120000	65018000	163080000	232050000	259360000
9.10469	9.00436	8.96018	8.86142	8.98887	9.21005	9.00753	8.96714	9.08156	8.96325	8.93265	9.03431	9.19571	9.07063	9.08604	NA	NA	NA	NA	nucleotide binding;binding;catalytic activity;coenzyme binding;cofactor binding;NAD(P)+ transhydrogenase (AB-specific) activity;NAD(P)+ transhydrogenase activity;NADP binding;oxidoreductase activity;oxidoreductase activity, acting on NADH or NADPH;oxidoreductase activity, acting on NADH or NADPH, NAD or NADP as acceptor	NA	cell part;membrane;plasma membrane	NA	NA	NA	NA	NA	NA	NA	NA	NA	NA	NA	NA	575	1	9	9	20.6	49.345	470	0	201.26	20900000000	2087600000	209660000	45122000	63895000	65045000	109630000
7.98793	8.01778	7.94214	8.11621	8.21709	8.03898	8.34645	8.30304	8.34512	8.17097	8.32875	8.4053	8.146	8.17289	8.109	NA	NA	NA	NA	catalytic activity;4-alpha-glucanotransferase activity;glycogen debranching enzyme activity;transferase activity;transferase activity, transferring glycosyl groups;transferase activity, transferring hexosyl groups	NA	NA	NA	NA	NA	NA	NA	NA	NA	NA	NA	NA	NA	NA	889	1	14	14	23	72.453	651	0	57.017	2640000000	77529000	1801000	649210	2214400	2485800	5902200
6.2	6.2	6.2	6.2	7.43377	6.2	7.43976	7.50409	6.2	6.2	6.2	6.2	7.59561	6.2	7.73388	NA	NA	NA	NA	NA	carbohydrate transport;establishment of localization;transport	NA	NA	NA	NA	NA	NA	NA	NA	NA	NA	NA	NA	NA	851	1	5	5	58.8	17.209	160	0	83.219	286280000	40897000	1175300	0	0	0	3933000
7.46081	7.37123	7.38735	7.78315	7.69975	7.94573	8.62514	8.63996	8.67301	8.62574	8.78699	8.73885	6.2	8.20401	7.90409	NA	NA	NA	NA	catalytic activity;5-amino-6-(5-phosphoribosylamino)uracil reductase activity;binding;cation binding;deaminase activity;diaminohydroxyphosphoribosylaminopyrimidine deaminase activity;hydrolase activity;hydrolase activity, acting on carbon-nitrogen (but not peptide) bonds;hydrolase activity, acting on carbon-nitrogen (but not peptide) bonds, in cyclic amidines;ion binding;metal ion binding;oxidore…	biosynthetic process;cellular metabolic process;cellular nitrogen compound metabolic process;cellular process;heterocycle metabolic process;metabolic process;nitrogen compound metabolic process;small molecule metabolic process;vitamin metabolic process	NA	NA	NA	NA	NA	NA	NA	+	Lac_Ac	NA	NA	NA	NA	921	1	18	18	53.1	41.913	414	0	132.24	4391400000	175660000	1638900	1141600	709860	2866800	1996600
6.2	6.2	6.2	7.79727	8.14479	6.2	8.46067	8.66961	8.8407	6.2	6.2	8.16438	6.2	8.35915	7.8695	NA	NA	NA	NA	catalytic activity;oxidoreductase activity;riboflavin synthase activity;transferase activity;transferase activity, transferring alkyl or aryl (other than methyl) groups	biosynthetic process;cellular metabolic process;cellular nitrogen compound metabolic process;cellular process;heterocycle metabolic process;metabolic process;nitrogen compound metabolic process;small molecule metabolic process;vitamin metabolic process	NA	NA	NA	NA	NA	NA	NA	NA	NA	NA	NA	NA	NA	574	1	4	4	25.9	22.44	220	0	56.609	3018900000	431270000	4438100	1248300	5048500	4782800	5348100
7.4726	7.34885	6.2	6.2	6.2	6.2	7.35365	7.47347	6.2	6.2	6.2	6.2	6.2	6.2	6.2	NA	NA	NA	NA	nucleotide binding;3,4-dihydroxy-2-butanone-4-phosphate synthase activity;binding;carbon-carbon lyase activity;catalytic activity;cation binding;cyclohydrolase activity;GTP binding;GTP cyclohydrolase activity;GTP cyclohydrolase II activity;guanyl nucleotide binding;guanyl ribonucleotide binding;hydrolase activity;hydrolase activity, acting on carbon-nitrogen (but not peptide) bonds;hydrolase acti…	biosynthetic process;cellular metabolic process;cellular nitrogen compound metabolic process;cellular process;heterocycle metabolic process;metabolic process;nitrogen compound metabolic process;small molecule metabolic process;vitamin metabolic process	NA	NA	NA	NA	NA	NA	NA	NA	NA	NA	NA	NA	NA	573	1	4	4	9.6	50.886	489	0	5.6458	211840000	7845900	821240	195310	588880	0	1229100
7.99372	7.91494	7.78078	7.45691	7.63913	7.98836	8.41629	8.36795	8.5639	8.00143	7.94421	8.26609	7.60441	8.35428	7.85904	NA	NA	NA	NA	6,7-dimethyl-8-ribityllumazine synthase activity;catalytic activity;intramolecular transferase activity;intramolecular transferase activity, transferring acyl groups;isomerase activity;transferase activity	biosynthetic process;cellular metabolic process;cellular nitrogen compound metabolic process;cellular process;heterocycle metabolic process;metabolic process;nitrogen compound metabolic process;small molecule metabolic process;vitamin metabolic process	cell part;macromolecular complex;protein complex	NA	NA	NA	NA	NA	NA	NA	NA	NA	NA	NA	NA	693	1	8	8	83.9	15.277	155	0	211.14	2654200000	294910000	5847100	813870	1873600	3398000	5361300
7.61778	7.88486	7.66162	7.61735	7.49236	7.66542	7.92597	7.93599	7.84471	6.2	6.2	6.2	6.2	7.48661	6.2	NA	NA	NA	NA	NA	NA	NA	NA	NA	NA	NA	NA	NA	+	Lac_Ac	NA	NA	NA	NA	862	1	4	4	10.1	38.659	366	0	4.9207	648620000	43241000	2648800	1038800	1515400	1902400	1956600
7.05994	6.2	6.2	6.2	6.2	6.2	7.41221	7.08888	7.16065	6.2	6.2	7.23007	6.2	7.31239	6.2	NA	NA	NA	NA	NA	NA	NA	NA	NA	NA	NA	NA	NA	NA	NA	NA	NA	NA	NA	1067	1	4	4	8.8	53.068	466	0	4.9611	149460000	5153900	537920	24852	0	139280	277820
7.90263	8.07379	8.02263	6.2	8.16628	8.19551	8.55386	7.9477	8.24027	8.30705	8.25159	8.24886	7.68466	7.86324	6.2	NA	NA	NA	NA	NA	NA	NA	NA	NA	NA	NA	NA	NA	NA	NA	NA	NA	NA	NA	1201	1	2	2	14.7	28.244	278	0.0034868	2.5634	2730200000	390020000	9381200	983830	7530000	54824000	18079000
8.5134	8.49445	8.30298	8.45424	8.22696	8.2145	8.66667	8.82679	8.80369	8.68853	8.93086	8.99303	8.52511	8.66613	8.56333	NA	NA	NA	NA	NA	NA	NA	NA	NA	NA	NA	NA	NA	+	Lac_Ac	NA	NA	NA	NA	1023	1	6	6	41.8	15.348	141	0	323.31	8311300000	1385200000	72371000	17963000	22243000	29760000	29522000
8.24435	7.87034	7.87654	7.91681	7.99035	8.2793	8.56884	8.53758	8.40673	8.61817	8.25169	8.76837	8.33756	8.34602	8.40523	NA	NA	NA	NA	transporter activity	cellular process;establishment of localization;transmembrane transport;transport	cell part	NA	NA	NA	NA	NA	NA	NA	NA	NA	NA	NA	NA	812	1	7	7	12.9	60.363	559	0	39.92	4981600000	415140000	16409000	1250100	3500900	6350900	11817000
8.84914	8.93226	8.89834	8.83154	8.94179	8.96371	8.60692	8.80669	8.84492	8.71592	8.7373	8.73044	8.90132	8.85793	8.80685	NA	NA	NA	NA	nucleotide binding;binding;catalytic activity;coenzyme binding;cofactor binding;FMN binding;NADPH dehydrogenase activity;oxidoreductase activity;oxidoreductase activity, acting on a sulfur group of donors;oxidoreductase activity, acting on NADH or NADPH;oxidoreductase activity, acting on other nitrogenous compounds as donors;pentaerythritol trinitrate reductase activity;trichloro-p-hydroquinone r…	NA	NA	NA	NA	NA	NA	NA	NA	NA	NA	NA	NA	NA	NA	545	1	9	9	29.2	39.164	370	0	203.86	11000000000	1100000000	76391000	16340000	43265000	48484000	65123000
6.2	7.66778	6.2	6.2	6.2	6.2	7.50405	6.2	7.57498	7.61506	6.2	7.86144	7.8141	7.7289	6.2	NA	NA	NA	NA	nucleotide binding;adenyl nucleotide binding;adenyl ribonucleotide binding;ATP binding;binding;catalytic activity;DNA binding;DNA helicase activity;helicase activity;hydrolase activity;hydrolase activity, acting on acid anhydrides;hydrolase activity, acting on acid anhydrides, in phosphorus-containing anhydrides;nucleic acid binding;nucleoside-triphosphatase activity;purine nucleotide binding;pur…	biosynthetic process;cellular metabolic process;cellular nitrogen compound metabolic process;cellular process;DNA metabolic process;DNA replication;macromolecule metabolic process;metabolic process;nitrogen compound metabolic process;nucleobase-containing compound metabolic process;primary metabolic process	NA	NA	NA	NA	NA	NA	NA	NA	NA	NA	NA	NA	NA	544	1	5	5	13.5	49.877	451	0	8.4988	718280000	32649000	2570700	486700	645050	2154500	3489000
6.2	7.90528	7.91811	7.05633	7.71999	8.22632	7.88984	7.73829	7.78126	6.2	6.2	6.2	6.2	6.2	7.67204	NA	NA	NA	NA	binding;cation binding;copper ion binding;ion binding;metal ion binding;transition metal ion binding	establishment of localization;ion transport;transport	NA	NA	NA	NA	NA	NA	NA	+	Lac_Ac	NA	NA	NA	NA	543	1	4	4	90	7.4384	70	0	70.367	899520000	299840000	4166900	6466700	9314600	2267400	21608000
9.25346	9.03834	9.08077	9.0323	9.02255	8.96858	9.04945	9.17629	9.11059	9.08357	9.28686	9.21764	9.18907	9.22503	9.22412	NA	NA	NA	NA	NA	NA	NA	NA	NA	NA	NA	NA	NA	NA	NA	NA	NA	NA	NA	542	1	8	8	43.3	16.434	157	0	219.61	24100000000	3442800000	255280000	29798000	82493000	108780000	236030000
7.36736	6.2	7.49938	6.2	7.73206	7.443	6.2	6.2	6.2	6.2	6.2	6.2	6.2	6.2	6.2	NA	NA	NA	NA	NA	NA	NA	NA	NA	NA	NA	NA	NA	NA	NA	NA	NA	NA	NA	790	1	4	4	18.4	21.895	201	0	3.1799	159720000	15972000	2560900	456490	2600600	1624500	4108700
6.2	7.34557	7.50459	6.2	6.2	6.2	6.2	6.2	6.2	6.2	6.2	6.2	6.2	7.39242	7.44389	NA	NA	NA	NA	binding;catalytic activity;iron-sulfur cluster binding;metal cluster binding;oxidoreductase activity	NA	NA	NA	NA	NA	NA	NA	NA	NA	NA	NA	NA	NA	NA	540	1	3	3	13.6	23.523	214	0	3.3381	239020000	21729000	3737600	400420	1282800	715380	1145400
6.2	6.2	6.2	7.22647	6.2	7.05216	7.439	6.2	6.2	6.2	6.2	6.2	6.2	6.2	6.2	NA	NA	NA	NA	nucleotide binding;adenyl nucleotide binding;adenyl ribonucleotide binding;ATP binding;binding;catalytic activity;helicase activity;hydrolase activity;hydrolase activity, acting on acid anhydrides;hydrolase activity, acting on acid anhydrides, in phosphorus-containing anhydrides;nucleic acid binding;nucleoside-triphosphatase activity;purine nucleotide binding;purine ribonucleoside triphosphate bi…	NA	NA	NA	NA	NA	NA	NA	NA	NA	NA	NA	NA	NA	NA	1161	1	3	3	4.1	87.528	820	0	7.8341	135740000	3770600	122500	49223	98287	398290	0
8.4078	8.48986	8.56743	8.77349	8.62171	8.51226	8.61166	8.66232	8.52043	8.55357	8.71546	8.52265	8.51826	8.60009	8.68145	NA	NA	NA	NA	nucleic acid binding;binding;catalytic activity;methyltransferase activity;transferase activity;transferase activity, transferring one-carbon groups	NA	NA	NA	NA	NA	NA	NA	NA	NA	NA	NA	NA	NA	NA	756	1	15	15	41.8	54.028	505	0	191.5	6599200000	263970000	7826800	2709900	9083400	13853000	17063000
9.19797	9.12359	9.16602	9.22402	9.1118	9.08522	8.96213	9.00745	8.95343	8.77574	8.92417	8.81121	9.14869	9.12463	9.06696	NA	NA	NA	NA	binding;catalytic activity;cation binding;DNA binding;DNA topoisomerase activity;DNA topoisomerase type I activity;ion binding;isomerase activity;magnesium ion binding;metal ion binding;nucleic acid binding	cellular metabolic process;cellular nitrogen compound metabolic process;cellular process;DNA metabolic process;macromolecule metabolic process;metabolic process;nitrogen compound metabolic process;nucleobase-containing compound metabolic process;primary metabolic process	NA	NA	NA	NA	NA	NA	NA	NA	NA	NA	NA	NA	NA	1056	1	44	44	55.1	101.75	931	0	323.31	17500000000	324300000	36171000	5508100	14899000	23505000	26878000
7.71737	7.7351	7.647	7.52715	6.2	7.87107	7.54292	7.78796	7.7809	7.78081	7.61726	7.42766	7.49531	7.71201	8.00988	NA	NA	NA	NA	NA	NA	NA	NA	NA	NA	NA	NA	NA	NA	NA	NA	NA	NA	NA	1314	1	10	10	26.6	52.553	481	0	18.241	896950000	34498000	5168600	632860	418240	1164100	687890
7.006	7.13558	7.43868	7.58079	7.56328	7.25986	7.09026	7.15688	7.35896	7.27207	7.32236	6.2	7.29922	7.24623	7.4555	NA	NA	NA	NA	nucleotide binding;adenyl nucleotide binding;adenyl ribonucleotide binding;ATP binding;binding;catalytic activity;kinase activity;nucleobase-containing compound kinase activity;nucleotide kinase activity;phosphotransferase activity, phosphate group as acceptor;purine nucleotide binding;purine ribonucleoside triphosphate binding;purine ribonucleotide binding;ribonucleotide binding;thymidylate kina…	biosynthetic process;cellular metabolic process;cellular nitrogen compound metabolic process;cellular process;heterocycle metabolic process;metabolic process;nitrogen compound metabolic process;nucleobase-containing compound metabolic process;nucleobase-containing small molecule metabolic process;nucleotide metabolic process;primary metabolic process;small molecule metabolic process	NA	NA	NA	NA	NA	NA	NA	NA	NA	NA	NA	NA	NA	525	1	5	5	31.6	23.122	212	0	4.7054	328510000	25270000	431980	176570	630400	2635200	3144200
8.12811	7.94348	8.11704	8.00792	8.05622	8.05542	8.13672	8.07485	8.13972	8.01047	8.06435	8.06431	7.95466	7.95599	7.93263	NA	NA	NA	NA	catalytic activity;DNA polymerase activity;DNA-directed DNA polymerase activity;nucleotidyltransferase activity;transferase activity;transferase activity, transferring phosphorus-containing groups	NA	NA	NA	NA	NA	NA	NA	NA	NA	NA	NA	NA	NA	NA	524	1	7	7	14.3	48.834	460	0	12.973	1841800000	73674000	3762100	293580	3037200	3917300	5822600
8.50804	8.61999	8.50755	8.37647	8.44894	8.44719	8.57564	8.76365	8.67474	8.65594	8.57365	8.56628	8.70226	8.69243	8.73116	NA	NA	NA	NA	NA	NA	NA	NA	NA	NA	NA	NA	NA	NA	NA	NA	NA	NA	NA	1212	1	11	11	32.3	56.964	570	0	248.57	9019700000	644260000	41724000	9046000	15236000	19294000	32164000
6.2	7.94581	7.82428	7.59886	6.2	6.2	7.7586	7.89255	7.82204	7.68763	7.8897	7.85255	6.2	6.2	6.2	NA	NA	NA	NA	nucleotide binding;adenyl nucleotide binding;adenyl ribonucleotide binding;ATP binding;ATPase activity;binding;catalytic activity;hydrolase activity;hydrolase activity, acting on acid anhydrides;hydrolase activity, acting on acid anhydrides, in phosphorus-containing anhydrides;nucleoside-triphosphatase activity;purine nucleotide binding;purine ribonucleoside triphosphate binding;purine ribonucleo…	NA	NA	NA	NA	NA	NA	NA	NA	+	Lac_Ac	NA	NA	NA	NA	523	1	5	5	23.2	29.729	280	0	12.729	656240000	59658000	2642500	1877600	3665200	3772700	0
6.2	6.2	6.2	6.2	7.73832	7.59811	7.31622	6.2	6.2	6.2	6.2	7.85299	6.2	6.2	6.2	NA	NA	NA	NA	NA	NA	cell part;membrane;plasma membrane	NA	NA	NA	NA	NA	NA	NA	NA	NA	NA	NA	NA	522	1	3	3	10.5	49.602	504	0	25.134	392960000	35723000	614300	222670	3318700	1188000	4543000
8.10054	7.88304	8.05572	6.2	7.77584	8.05507	8.44133	8.28641	8.32037	8.35647	8.11594	8.32315	8.18741	8.19986	8.41419	NA	NA	NA	NA	active transmembrane transporter activity;amine transmembrane transporter activity;amino acid transmembrane transporter activity;carboxylic acid transmembrane transporter activity;organic acid transmembrane transporter activity;substrate-specific transmembrane transporter activity;substrate-specific transporter activity;transmembrane transporter activity;transporter activity	NA	cell part	NA	NA	NA	NA	NA	NA	NA	NA	NA	NA	NA	NA	521	1	6	6	12.8	52.549	483	0	34.262	2970000000	174940000	9030600	1260800	2943900	1602300	3340300
7.6335	7.58831	6.2	7.6559	7.83634	7.73596	6.2	7.73769	7.77174	6.2	6.2	7.87618	7.7081	7.74545	7.67272	NA	NA	NA	NA	NA	NA	NA	NA	NA	NA	NA	NA	NA	NA	NA	NA	NA	NA	NA	520	1	4	4	13.8	37.068	354	0	114.33	761570000	69234000	3807600	1004800	1531400	3838500	5133500
7.65978	8.09272	8.08707	8.04739	7.99961	8.17251	8.07882	8.01009	7.95626	8.20077	8.35257	8.23548	7.9447	7.97075	8.00783	NA	NA	NA	NA	NA	NA	NA	NA	NA	NA	NA	NA	NA	NA	NA	NA	NA	NA	NA	519	1	5	5	32.8	19.219	180	0	31.265	2010600000	335100000	6916200	5672700	13965000	11355000	23627000
7.90343	8.46154	8.26609	8.08332	8.22324	8.28024	7.84757	7.8692	7.9378	8.03193	8.09008	8.12775	7.98286	8.10701	8.01258	NA	NA	NA	NA	NA	NA	NA	NA	NA	NA	NA	NA	NA	NA	NA	NA	NA	NA	NA	912	1	10	10	23.7	45.207	418	0	37.638	1830000000	96213000	5234900	3076700	4510500	7433200	8395100
9.19789	9.19986	9.33658	9.42321	9.2577	9.1869	9.36014	9.32381	9.18828	9.3583	9.25324	9.233	9.2955	9.29863	9.33453	NA	NA	NA	NA	magnesium ion binding;binding;catalytic activity;cation binding;hydrolase activity;hydrolase activity, acting on acid anhydrides;hydrolase activity, acting on acid anhydrides, in phosphorus-containing anhydrides;inorganic diphosphatase activity;ion binding;metal ion binding;pyrophosphatase activity	cellular metabolic process;cellular process;metabolic process;phosphorus metabolic process	cell part;cytoplasm	NA	NA	NA	NA	NA	NA	NA	NA	NA	NA	NA	NA	518	1	11	11	37.3	21.173	185	0	180.41	32200000000	4025200000	202570000	41050000	74493000	301500000	354420000
7.20658	7.73243	7.49798	7.59614	7.18789	7.49947	7.43607	7.44688	7.66941	7.24954	6.2	6.2	6.2	6.2	7.19153	NA	NA	NA	NA	catalytic activity;carboxypeptidase activity;exopeptidase activity;hydrolase activity;peptidase activity;peptidase activity, acting on L-amino acid peptides;serine hydrolase activity;serine-type carboxypeptidase activity;serine-type D-Ala-D-Ala carboxypeptidase activity;serine-type exopeptidase activity;serine-type peptidase activity	NA	NA	NA	NA	NA	NA	NA	NA	NA	NA	NA	NA	NA	NA	903	1	5	5	13.6	45.932	456	0	12.262	304090000	25341000	345660	796450	2022600	3572200	2663600
8.1124	8.17571	8.05262	8.31879	8.62419	8.1119	8.34998	8.29079	8.21698	8.32443	8.41652	8.38157	8.26675	8.33056	8.3692	NA	NA	NA	NA	catalytic activity;guanine phosphoribosyltransferase activity;hypoxanthine phosphoribosyltransferase activity;transferase activity;transferase activity, transferring glycosyl groups;transferase activity, transferring pentosyl groups	biosynthetic process;cellular metabolic compound salvage;cellular metabolic process;cellular nitrogen compound metabolic process;cellular process;heterocycle metabolic process;metabolic process;nitrogen compound metabolic process;nucleobase-containing compound metabolic process;nucleobase-containing small molecule metabolic process;nucleoside metabolic process;primary metabolic process;purine-con…	cell part;cytoplasm	NA	NA	NA	NA	NA	NA	NA	NA	NA	NA	NA	NA	517	1	7	7	36.6	20.03	183	0	53.974	3662500000	457820000	17111000	5943500	7549500	14404000	42963000
8.73534	8.23317	8.59183	8.82785	8.72828	8.51322	8.57253	8.28829	8.53896	8.83624	8.67433	8.41617	8.66372	8.12875	8.31921	NA	NA	NA	NA	nucleotide binding;binding;catalytic activity;cation binding;cyclohydrolase activity;GTP binding;GTP cyclohydrolase activity;GTP cyclohydrolase I activity;guanyl nucleotide binding;guanyl ribonucleotide binding;hydrolase activity;hydrolase activity, acting on carbon-nitrogen (but not peptide) bonds;hydrolase activity, acting on carbon-nitrogen (but not peptide) bonds, in cyclic amidines;ion bindi…	biosynthetic process;cellular aromatic compound metabolic process;cellular metabolic process;cellular nitrogen compound metabolic process;cellular process;cofactor metabolic process;heterocycle metabolic process;metabolic process;nitrogen compound metabolic process;one-carbon metabolic process;small molecule metabolic process	cell part;cytoplasm	NA	NA	NA	NA	NA	NA	NA	NA	NA	NA	NA	NA	830	1	11	11	50.6	25.719	233	0	152.57	7138400000	549100000	61303000	3914400	13258000	30655000	40159000
8.25888	8.30285	8.38874	7.27531	7.8421	8.51292	7.90147	7.38283	7.30762	8.55618	7.39695	8.23654	7.59397	7.23269	7.2405	NA	NA	NA	NA	aldehyde-lyase activity;carbon-carbon lyase activity;catalytic activity;dihydroneopterin aldolase activity;lyase activity	cellular aromatic compound metabolic process;cellular metabolic process;cellular process;cofactor metabolic process;heterocycle metabolic process;metabolic process;nitrogen compound metabolic process	NA	NA	NA	NA	NA	NA	NA	NA	NA	NA	NA	NA	NA	792	1	3	3	26.6	13.459	124	0	32.004	2075600000	296510000	31842000	7038500	19630000	4276100	11321000
8.47276	8.38072	8.30589	8.42111	8.36074	8.54053	8.50155	8.48619	8.45113	8.64815	8.61321	8.41133	6.2	6.2	6.2	NA	NA	NA	NA	catalytic activity;2-amino-4-hydroxy-6-hydroxymethyldihydropteridine diphosphokinase activity;diphosphotransferase activity;kinase activity;transferase activity;transferase activity, transferring phosphorus-containing groups	biosynthetic process;cellular aromatic compound metabolic process;cellular metabolic process;cellular nitrogen compound metabolic process;cellular process;cofactor metabolic process;heterocycle metabolic process;metabolic process;nitrogen compound metabolic process	NA	NA	NA	NA	NA	NA	NA	NA	NA	+	Exp_Stat	NA	NA	929	1	9	9	42.5	19.83	181	0	37.212	4500000000	449800000	24782000	5116400	15784000	20564000	20764000
9.87939	9.70114	9.78672	9.94706	9.92513	9.82622	9.54989	9.64757	9.4564	9.24851	9.3492	9.3865	9.61369	9.48024	9.39902	NA	NA	NA	NA	adenyl nucleotide binding;adenyl ribonucleotide binding;ATP binding;binding;catalytic activity;hydrolase activity;nucleotide binding;peptidase activity;purine nucleotide binding;purine ribonucleoside triphosphate binding;purine ribonucleotide binding;ribonucleotide binding	NA	NA	NA	NA	NA	NA	NA	NA	+	Lac_Ac	NA	NA	NA	NA	1246	1	61	58	62.8	94.357	858	0	323.31	69400000000	1652400000	183100000	38375000	91794000	173230000	203170000
7.68523	7.67107	7.5628	7.43522	7.61607	7.67099	7.77085	7.55133	7.59339	8.01928	8.11651	7.89709	7.95182	7.87037	7.74649	NA	NA	NA	NA	3-dehydroquinate dehydratase activity;carbon-oxygen lyase activity;catalytic activity;hydro-lyase activity;lyase activity	amine metabolic process;biosynthetic process;cellular amino acid metabolic process;cellular aromatic compound metabolic process;cellular ketone metabolic process;cellular metabolic process;cellular nitrogen compound metabolic process;cellular process;metabolic process;nitrogen compound metabolic process;organic acid metabolic process;primary metabolic process;small molecule metabolic process	NA	NA	NA	NA	NA	NA	NA	+	Lac_Ac	NA	NA	NA	NA	1334	1	5	5	27.1	25.953	251	0	19.328	1060400000	132540000	6192000	1107700	3187600	1615300	3214300
7.69064	7.76516	7.83389	7.79505	8.01397	7.88005	8.23437	8.12352	8.10109	8	8.13117	7.99751	7.79484	7.87771	7.84824	NA	NA	NA	NA	nucleotide binding;adenyl nucleotide binding;adenyl ribonucleotide binding;ATP binding;binding;catalytic activity;DNA binding;nucleic acid binding;nucleotidyltransferase activity;purine nucleotide binding;purine ribonucleoside triphosphate binding;purine ribonucleotide binding;ribonucleotide binding;transferase activity;transferase activity, transferring phosphorus-containing groups	cellular metabolic process;cellular nitrogen compound metabolic process;cellular process;DNA metabolic process;DNA repair;macromolecule metabolic process;metabolic process;nitrogen compound metabolic process;nucleobase-containing compound metabolic process;primary metabolic process;response to DNA damage stimulus;response to stimulus;response to stress	NA	NA	NA	NA	NA	NA	NA	NA	NA	NA	NA	NA	NA	791	1	7	7	21.3	39.041	356	0	34.785	1708600000	122040000	1917400	739880	3624000	2447300	6375700
7.92044	7.82524	7.85358	7.81006	7.68102	7.67689	7.7663	7.81666	7.7396	7.94273	8.12258	7.57998	7.85173	7.78767	7.80312	NA	NA	NA	NA	nucleotide binding;adenyl nucleotide binding;adenyl ribonucleotide binding;ATP binding;ATPase activity;ATPase activity, coupled;binding;catalytic activity;cation binding;damaged DNA binding;DNA binding;DNA-dependent ATPase activity;hydrolase activity;hydrolase activity, acting on acid anhydrides;hydrolase activity, acting on acid anhydrides, in phosphorus-containing anhydrides;ion binding;metal i…	cellular metabolic process;cellular nitrogen compound metabolic process;cellular process;DNA metabolic process;DNA repair;macromolecule metabolic process;metabolic process;nitrogen compound metabolic process;nucleobase-containing compound metabolic process;primary metabolic process;response to DNA damage stimulus;response to stimulus;response to stress	NA	NA	NA	NA	NA	NA	NA	NA	NA	NA	NA	NA	NA	916	1	11	11	33.6	49.134	464	0	253.91	1099900000	47823000	3858200	319180	1501500	1602000	2579200
8.6883	8.90705	8.9661	8.82192	8.84491	8.82354	8.93587	8.98055	8.85547	8.97962	9.11163	9.03185	8.68578	8.78248	8.87126	NA	NA	NA	NA	NA	NA	NA	NA	NA	NA	NA	NA	NA	NA	NA	NA	NA	NA	NA	500	1	13	13	52.4	23.209	212	0	191.46	12800000000	1159800000	54681000	24323000	50641000	51517000	55030000
9.02808	9.28917	9.24724	9.18264	9.25503	9.28366	9.223	9.34553	9.3189	9.49809	9.46087	9.32265	9.16814	9.2283	9.2721	NA	NA	NA	NA	nucleotide binding;aspartate-semialdehyde dehydrogenase activity;binding;catalytic activity;coenzyme binding;cofactor binding;N-acetyl-gamma-glutamyl-phosphate reductase activity;NAD binding;NADP binding;oxidoreductase activity;oxidoreductase activity, acting on the aldehyde or oxo group of donors;oxidoreductase activity, acting on the aldehyde or oxo group of donors, NAD or NADP as acceptor	amine metabolic process;biosynthetic process;cellular amino acid metabolic process;cellular ketone metabolic process;cellular metabolic process;cellular nitrogen compound metabolic process;cellular process;metabolic process;nitrogen compound metabolic process;organic acid metabolic process;primary metabolic process;small molecule metabolic process;sulfur compound metabolic process	cell part;cytoplasm	NA	NA	NA	NA	NA	NA	NA	NA	NA	NA	NA	NA	1127	1	18	18	57.8	36.567	344	0	323.31	34500000000	1917200000	62362000	35125000	68658000	70144000	111480000
8.38575	8.39058	8.36567	8.43506	8.48309	8.40207	8.75531	8.68503	8.67985	8.69235	8.76986	8.85378	8.3485	8.27328	8.14681	NA	NA	NA	NA	catalytic activity;oxidoreductase activity;oxidoreductase activity, acting on the CH-NH group of donors;oxidoreductase activity, acting on the CH-NH group of donors, NAD or NADP as acceptor;pyrroline-5-carboxylate reductase activity	amine metabolic process;biosynthetic process;cellular amino acid metabolic process;cellular ketone metabolic process;cellular metabolic process;cellular nitrogen compound metabolic process;cellular process;heterocycle metabolic process;metabolic process;nitrogen compound metabolic process;organic acid metabolic process;primary metabolic process;small molecule metabolic process	cell part;cytoplasm	NA	NA	NA	NA	NA	NA	+	Lac_Ac	NA	NA	NA	NA	1311	1	13	13	54.2	28.964	286	0	323.31	6503100000	500240000	36104000	3588800	7861100	8869900	16449000
8.43358	8.40309	8.46526	8.44551	8.43091	8.49049	8.5586	8.64697	8.68968	8.50954	8.64259	8.678	8.38045	8.44756	8.38949	NA	NA	NA	NA	catalytic activity;carbon-oxygen lyase activity;hydro-lyase activity;lyase activity;methyltransferase activity;transferase activity;transferase activity, transferring one-carbon groups;uroporphyrinogen-III synthase activity	biosynthetic process;cellular metabolic process;cellular nitrogen compound metabolic process;cellular process;heterocycle metabolic process;metabolic process;nitrogen compound metabolic process	NA	NA	NA	NA	NA	NA	NA	NA	NA	NA	NA	NA	NA	499	1	15	15	37.5	57.187	538	0	82.126	5397900000	215920000	15309000	3600100	9687300	8270000	5968300
8.36661	8.11351	7.87833	8.14026	8.32942	8.11464	8.37188	8.23747	8.41402	8.27128	8.40243	8.36371	8.39168	8.38721	8.30572	NA	NA	NA	NA	catalytic activity;isomerase activity	NA	NA	NA	NA	NA	NA	NA	NA	NA	NA	NA	NA	NA	NA	498	1	7	7	39.7	24.288	219	0	30.049	3505300000	350530000	29026000	3979400	3026700	11726000	15462000
8.9334	9.09332	9.069	8.97871	9.0282	8.98854	9.1871	9.24097	9.28346	9.2058	9.28928	9.28382	9.17193	9.16649	9.17528	NA	NA	NA	NA	catalytic activity;binding;coenzyme binding;cofactor binding;flavin adenine dinucleotide binding;oxidoreductase activity;oxidoreductase activity, acting on a sulfur group of donors;oxidoreductase activity, acting on a sulfur group of donors, NAD or NADP as acceptor;oxidoreductase activity, acting on NADH or NADPH	biological regulation;cellular homeostasis;cellular process;homeostatic process	NA	NA	NA	NA	NA	NA	NA	+	Lac_Ac	NA	NA	NA	NA	497	1	23	23	46.6	53.733	506	0	258.92	24800000000	1180000000	46226000	17231000	36605000	42510000	58588000
8.16835	8.11929	6.2	8.08916	8.10113	8.05763	6.2	6.2	6.2	6.2	6.2	6.2	6.2	6.2	6.2	NA	NA	NA	NA	nucleotide binding;active transmembrane transporter activity;adenyl nucleotide binding;adenyl ribonucleotide binding;anion transmembrane transporter activity;anion transmembrane-transporting ATPase activity;arsenite secondary active transmembrane transporter activity;arsenite transmembrane transporter activity;arsenite-transmembrane transporting ATPase activity;ATP binding;ATPase activity;ATPase …	response to chemical stimulus;response to stimulus	NA	NA	NA	NA	NA	+	Lac_Prop	+	Lac_Ac	NA	NA	NA	NA	1302	1	5	5	10.2	62.448	591	0	5.8981	1390000000	55721000	10753000	267720	479070	4204000	1599100
7.75578	7.61659	7.159	6.2	7.67897	7.98437	7.84308	7.70484	7.89673	7.77006	7.76552	7.69104	7.76661	7.83449	7.85192	NA	NA	NA	NA	catalytic activity;hydrolase activity	NA	NA	NA	NA	NA	NA	NA	NA	NA	NA	NA	NA	NA	NA	1321	1	9	9	29.7	32.746	296	0	12.968	968830000	56990000	6482700	440400	186830	38000	4013300
9.12277	8.97981	8.95119	8.855	9.03306	9.07019	9.11611	9.02399	9.00488	9.17493	8.89683	9.13287	9.11588	9.17193	9.13596	NA	NA	NA	NA	nucleotide binding;adenyl nucleotide binding;adenyl ribonucleotide binding;ATP binding;binding;catalytic activity;kinase activity;phosphotransferase activity, phosphate group as acceptor;polyphosphate kinase activity;purine nucleotide binding;purine ribonucleoside triphosphate binding;purine ribonucleotide binding;ribonucleotide binding;transferase activity;transferase activity, transferring phos…	biosynthetic process;cellular metabolic process;cellular process;metabolic process;phosphorus metabolic process	cell part;macromolecular complex;protein complex	NA	NA	NA	NA	NA	NA	NA	NA	NA	NA	NA	NA	1203	1	32	32	40.6	82.373	729	0	230.35	19800000000	507140000	37036000	4448500	13536000	11816000	27853000
8.7168	8.69678	8.77812	8.7374	8.9005	8.85451	8.8743	8.86831	8.78091	8.93629	8.95719	8.9061	8.82395	8.90623	8.84995	NA	NA	NA	NA	catalytic activity;acetyltransferase activity;mycothiol synthase activity;N-acetyltransferase activity;N-acyltransferase activity;transferase activity;transferase activity, transferring acyl groups;transferase activity, transferring acyl groups other than amino-acyl groups	biosynthetic process;carbohydrate metabolic process;cellular metabolic process;cellular process;cofactor metabolic process;metabolic process;oligosaccharide metabolic process;primary metabolic process;sulfur compound metabolic process	NA	NA	NA	NA	NA	NA	NA	NA	NA	NA	NA	NA	NA	1234	1	17	17	53.8	34.301	312	0	143.94	13000000000	722270000	22980000	5239900	17745000	24378000	36847000
9.33246	8.89631	8.71814	9.31148	8.99883	9.09233	9.58253	9.83852	9.64854	9.61618	9.60197	9.61767	9.79824	9.72341	9.7009	NA	NA	NA	NA	catalytic activity;inositol-3-phosphate synthase activity;intramolecular lyase activity;isomerase activity	alcohol metabolic process;biosynthetic process;carbohydrate metabolic process;cellular lipid metabolic process;cellular metabolic process;cellular process;lipid metabolic process;metabolic process;primary metabolic process;small molecule metabolic process	NA	NA	NA	NA	NA	NA	NA	+	Lac_Ac	NA	NA	NA	NA	878	1	21	21	60.7	39.23	359	0	323.31	63400000000	3962300000	105730000	6688500	11607000	91277000	57703000
7.60069	7.70081	7.61302	7.84266	7.65622	7.89618	7.63482	8.06479	7.93453	7.57941	7.53164	7.81133	7.9251	7.95705	8.19044	NA	NA	NA	NA	NA	establishment of localization;transport	NA	NA	NA	NA	NA	NA	NA	NA	NA	NA	NA	NA	NA	495	1	3	3	13.8	18.883	167	0	39.568	1120000000	159710000	7620500	2086100	2486600	7606800	7404800
9.15296	9.03161	9.13389	9.04568	9.16864	9.0582	8.86453	8.78574	8.85297	8.62388	8.72118	8.73592	9.05173	8.87151	8.80413	NA	NA	NA	NA	nucleotide binding;binding;catalytic activity;GTP binding;GTPase activity;guanyl nucleotide binding;guanyl ribonucleotide binding;hydrolase activity;hydrolase activity, acting on acid anhydrides;hydrolase activity, acting on acid anhydrides, in phosphorus-containing anhydrides;nucleoside-triphosphatase activity;purine nucleotide binding;purine ribonucleoside triphosphate binding;purine ribonucleo…	NA	NA	NA	NA	NA	NA	NA	NA	+	Lac_Ac	NA	NA	NA	NA	494	1	16	16	26.8	68.864	627	0	55.338	14200000000	489520000	56917000	7132600	22383000	19797000	29756000
8.44886	8.45367	8.5625	8.44461	8.31731	8.49234	8.2204	8.23447	8.36736	8.17251	8.17181	8.29411	8.523	8.45647	8.43422	NA	NA	NA	NA	nucleotide binding;binding;catalytic activity;cation binding;GTP binding;guanyl nucleotide binding;guanyl ribonucleotide binding;ion binding;magnesium ion binding;metal ion binding;purine nucleotide binding;purine ribonucleoside triphosphate binding;purine ribonucleotide binding;ribonucleotide binding;transferase activity;transferase activity, transferring glycosyl groups;transferase activity, tr…	biosynthetic process;cellular aromatic compound metabolic process;cellular metabolic compound salvage;cellular metabolic process;cellular nitrogen compound metabolic process;cellular process;heterocycle metabolic process;metabolic process;nitrogen compound metabolic process;nucleobase-containing compound metabolic process;nucleobase-containing small molecule metabolic process;nucleoside metabolic…	NA	NA	NA	NA	NA	NA	NA	NA	NA	NA	NA	NA	NA	480	1	7	7	38	22.817	213	0	78.842	4859900000	441810000	23859000	6540100	19510000	24314000	22826000
8.10404	8.01862	8.26162	7.84573	8.17017	8.22451	8.17586	8.44633	8.37284	8.64748	8.58885	8.29323	8.58805	8.44028	8.66111	NA	NA	NA	NA	NA	NA	NA	NA	NA	NA	NA	NA	NA	NA	NA	NA	NA	NA	NA	479	1	8	8	35.1	26.348	242	0	208.23	4210900000	701820000	12748000	3987200	11146000	12703000	23595000
8.31948	8.29671	8.27203	8.26578	8.30967	8.24279	8.31158	8.47265	8.58888	8.73877	8.46982	8.64667	8.26517	8.30114	8.43234	NA	NA	NA	NA	NA	NA	NA	NA	NA	NA	NA	NA	NA	NA	NA	NA	NA	NA	NA	1153	1	9	9	19.9	65.032	634	0	140.43	4340500000	333890000	22213000	2571600	22703000	7443800	11847000
7.47508	7.47333	7.66954	7.60517	7.27531	8.0335	6.2	6.2	6.2	6.2	6.2	6.2	6.2	6.2	6.2	NA	NA	NA	NA	binding;cation transmembrane transporter activity;divalent inorganic cation transmembrane transporter activity;ferrous iron transmembrane transporter activity;GTP binding;guanyl nucleotide binding;guanyl ribonucleotide binding;inorganic cation transmembrane transporter activity;ion transmembrane transporter activity;iron ion transmembrane transporter activity;metal ion transmembrane transporter a…	NA	cell part	NA	NA	NA	NA	NA	NA	+	Lac_Ac	NA	NA	NA	NA	770	1	6	6	9.9	69.798	654	0	79.601	264080000	11482000	668330	274890	2910100	1911900	334970
8.81823	8.86282	8.78079	8.77036	8.84258	8.87057	8.98591	8.97406	8.9171	8.85979	8.93302	8.85118	8.79093	8.83289	8.77826	NA	NA	NA	NA	nucleotide binding;adenyl nucleotide binding;adenyl ribonucleotide binding;ATP binding;binding;catalytic activity;kinase activity;phosphotransferase activity, alcohol group as acceptor;protein kinase activity;purine nucleotide binding;purine ribonucleoside triphosphate binding;purine ribonucleotide binding;ribonucleotide binding;transferase activity;transferase activity, transferring phosphorus-c…	NA	NA	NA	NA	NA	NA	NA	NA	NA	NA	NA	NA	NA	NA	477	1	12	12	33.1	60.011	590	0	323.31	12100000000	669730000	42362000	9176700	20251000	25279000	45530000
8.16068	8.03953	8.02898	8.17333	8.20839	8.2694	8.28983	8.15494	8.0472	7.87102	7.77919	8.03483	8.33658	8.24224	8.21903	NA	NA	NA	NA	nucleotide binding;adenyl nucleotide binding;adenyl ribonucleotide binding;ATP binding;binding;carboxylic acid binding;catalytic activity;drug binding;kinase activity;penicillin binding;phosphotransferase activity, alcohol group as acceptor;protein kinase activity;protein serine/threonine kinase activity;purine nucleotide binding;purine ribonucleoside triphosphate binding;purine ribonucleotide bi…	NA	NA	NA	NA	NA	NA	NA	NA	NA	NA	NA	NA	NA	NA	1328	1	14	14	26.9	62.562	594	0	54.859	2360000000	90616000	5478200	1239300	2273300	4932800	5667000
7.75683	6.2	7.68289	7.8159	7.71569	7.63278	7.52442	7.44358	7.50842	7.25998	6.2	6.2	7.49121	7.57935	6.2	NA	NA	NA	NA	catalytic activity;binding;carboxylic acid binding;drug binding;penicillin binding;peptidoglycan glycosyltransferase activity;transferase activity;transferase activity, transferring glycosyl groups;transferase activity, transferring hexosyl groups	NA	NA	NA	NA	NA	NA	NA	NA	+	Lac_Ac	NA	NA	NA	NA	476	1	5	5	6.8	49.704	474	0	8.599	485840000	32389000	4631900	91868	2050500	2353300	3744700
7.98365	7.86572	8.00126	8.0905	7.5326	7.92544	7.91389	7.92241	7.7871	7.6893	7.96078	7.90702	7.60069	7.81421	7.78949	NA	NA	NA	NA	catalytic activity	NA	NA	NA	NA	NA	NA	NA	NA	NA	NA	NA	NA	NA	NA	86	1	4	4	8.6	52.955	511	0	9.2908	1129700000	86901000	8604500	1453400	3918300	7375700	2811000
7.66892	7.37092	7.58321	6.2	7.34702	7.76624	7.54135	7.43661	7.42703	6.2	7.27309	7.32027	7.62908	7.68681	7.889	NA	NA	NA	NA	NA	NA	NA	NA	NA	NA	NA	NA	NA	NA	NA	NA	NA	NA	NA	475	1	6	6	49	17.303	157	0	8.845	679450000	75494000	7625500	498160	2445000	2652800	1686600
8.60493	8.72203	8.68972	8.64857	8.71655	8.56223	8.70292	8.6401	8.70102	8.21683	8.51432	8.61936	8.7052	8.6663	8.60727	NA	NA	NA	NA	NA	NA	NA	NA	NA	NA	NA	NA	NA	NA	NA	NA	NA	NA	NA	1024	1	15	15	63.9	26.018	238	0	32.131	6279100000	418610000	33704000	10204000	16525000	21627000	33417000
8.0505	8.30895	8.24618	8.27825	8.43656	8.11926	7.70305	7.8612	7.32962	7.83571	6.2	7.64555	7.99858	7.56261	7.41815	NA	NA	NA	NA	catalytic activity;disulfide oxidoreductase activity;oxidoreductase activity;oxidoreductase activity, acting on a sulfur group of donors;protein disulfide oxidoreductase activity	biological regulation;cellular homeostasis;cellular process;glycerol ether metabolic process;homeostatic process;metabolic process;small molecule metabolic process	NA	NA	NA	NA	NA	NA	NA	NA	NA	NA	NA	NA	NA	474	1	6	6	59.9	15.499	142	0	102.04	1399300000	279870000	22295000	11657000	25652000	15483000	58357000
7.25327	6.2	7.40605	7.43244	7.4413	6.2	7.57102	7.52105	7.45364	6.2	6.2	6.2	7.50899	7.43716	7.4265	NA	NA	NA	NA	nucleotide binding;active transmembrane transporter activity;adenyl nucleotide binding;adenyl ribonucleotide binding;ATP binding;ATPase activity;ATPase activity, coupled;ATPase activity, coupled to movement of substances;ATPase activity, coupled to transmembrane movement of ions;ATPase activity, coupled to transmembrane movement of substances;binding;catalytic activity;cation binding;cation trans…	NA	cell part	NA	NA	NA	NA	NA	NA	NA	NA	NA	NA	NA	NA	1114	1	4	4	3.9	91.205	881	0	4.0749	344420000	13777000	800650	103070	571170	606310	944720
8.40792	9.31719	9.29471	8.70642	9.14148	9.00659	9.33482	9.54795	9.57262	9.37018	9.31754	9.67164	9.37265	9.36152	9.42579	NA	NA	NA	NA	catalytic activity;kinase activity;transferase activity;transferase activity, transferring phosphorus-containing groups	carbohydrate transport;establishment of localization;transport	cell part;cytoplasm	NA	NA	NA	NA	NA	NA	NA	NA	NA	NA	NA	NA	473	1	8	8	95.5	9.027	88	0	323.31	38400000000	7682800000	197080000	89163000	133760000	60221000	372600000
8.37883	8.4516	8.33066	8.21341	8.23739	8.26942	8.96039	8.93684	9.05377	8.81637	8.89501	8.96811	8.81148	8.66744	8.7533	NA	NA	NA	NA	catalytic activity;binding;cation binding;ion binding;kinase activity;metal ion binding;phosphoenolpyruvate-protein phosphotransferase activity;phosphotransferase activity, nitrogenous group as acceptor;transferase activity;transferase activity, transferring phosphorus-containing groups	carbohydrate transport;establishment of localization;transport	cell part;cytoplasm	NA	NA	NA	NA	NA	NA	+	Lac_Ac	NA	NA	NA	NA	1003	1	15	15	32.4	60.131	581	0	316.88	10100000000	532080000	9966200	3545000	5639400	4869100	6899400
7.17725	7.36543	7.33784	7.62443	7.27873	7.4923	8.15394	8.03551	7.88059	8.31444	8.17079	8.13383	7.39813	7.61465	7.94716	NA	NA	NA	NA	NA	NA	NA	NA	NA	NA	NA	NA	NA	+	Lac_Ac	NA	NA	NA	NA	1370	1	6	6	34.8	25.973	244	0	58.566	1528400000	117570000	900580	585380	688080	1967400	1420900
8.24499	8.36214	8.40126	8.51439	8.26658	8.51131	8.71547	8.60267	8.65256	8.99292	8.89408	8.74513	8.4987	8.55347	8.60547	NA	NA	NA	NA	NA	NA	NA	NA	NA	NA	NA	NA	NA	+	Lac_Ac	NA	NA	NA	NA	782	1	5	5	45	15.249	151	0	277.18	7869700000	1124200000	21754000	6261900	16311000	49538000	22255000
8.5437	8.34639	8.5118	8.51981	8.46279	8.61283	8.48562	8.58453	8.60349	8.46406	8.49835	8.53522	8.13596	8.41961	8.4411	NA	NA	NA	NA	catalytic activity;binding;carboxylic acid binding;drug binding;penicillin binding;peptidoglycan glycosyltransferase activity;transferase activity;transferase activity, transferring glycosyl groups;transferase activity, transferring hexosyl groups	NA	NA	NA	NA	NA	NA	NA	NA	NA	NA	NA	NA	NA	NA	459	1	20	20	29.5	77.967	735	0	323.31	5403200000	174300000	12326000	1400900	4507500	6374900	11471000
8.3601	8.80858	8.34303	8.47092	8.56114	8.43808	8.38828	8.14808	8.20943	8.20596	8.21572	8.20925	8.09405	8.12222	8.14317	NA	NA	NA	NA	catalytic activity;hydrolase activity	NA	NA	NA	NA	NA	NA	NA	NA	+	Lac_Ac	NA	NA	NA	NA	1166	1	5	5	19.8	34.281	323	0	62.913	3286700000	273890000	17858000	12647000	9072800	15807000	24934000
8.50368	8.56942	8.6733	8.75508	8.64423	8.63022	8.54129	8.38938	8.48396	8.52735	8.85434	8.78081	8.63342	8.54749	8.68764	NA	NA	NA	NA	catalytic activity;hydrolase activity;hydrolase activity, acting on glycosyl bonds;hydrolase activity, hydrolyzing N-glycosyl compounds;purine nucleosidase activity	NA	NA	NA	NA	NA	NA	NA	NA	NA	NA	NA	NA	NA	NA	458	1	6	6	19	35.543	337	0	73.911	7084600000	708460000	29599000	14143000	19641000	39916000	39936000
8.46394	8.99644	8.93452	8.54684	8.42875	8.85944	9.35187	9.35872	9.42817	9.32844	9.38491	9.49198	8.72562	8.80041	8.89181	NA	NA	NA	NA	catalytic activity;lactaldehyde dehydrogenase activity;oxidoreductase activity;oxidoreductase activity, acting on the aldehyde or oxo group of donors;oxidoreductase activity, acting on the aldehyde or oxo group of donors, NAD or NADP as acceptor	NA	NA	NA	NA	NA	NA	NA	NA	+	Lac_Ac	NA	NA	NA	NA	457	1	26	26	64.3	53.436	498	0	323.31	26500000000	913790000	6699000	5911100	16969000	8823200	7268600
8.863	8.09223	7.94905	8.06532	7.78746	8.4635	7.86853	7.68683	7.78835	8.7861	7.94391	8.34557	8.37118	8.08743	7.66051	NA	NA	NA	NA	nucleotide binding;adenylosuccinate synthase activity;binding;catalytic activity;cation binding;GTP binding;guanyl nucleotide binding;guanyl ribonucleotide binding;ion binding;ligase activity;ligase activity, forming carbon-nitrogen bonds;magnesium ion binding;metal ion binding;purine nucleotide binding;purine ribonucleoside triphosphate binding;purine ribonucleotide binding;ribonucleotide binding	biosynthetic process;cellular metabolic process;cellular nitrogen compound metabolic process;cellular process;heterocycle metabolic process;metabolic process;nitrogen compound metabolic process;nucleobase-containing compound metabolic process;nucleobase-containing small molecule metabolic process;nucleotide metabolic process;primary metabolic process;small molecule metabolic process	cell part;cytoplasm	NA	NA	NA	NA	NA	NA	NA	NA	NA	NA	NA	NA	456	1	18	18	39.8	46.564	427	0	48.952	3439100000	143300000	20884000	594210	1332200	26571000	1362700
8.41462	8.64534	8.73779	8.62939	8.73295	8.41317	8.60019	8.51742	8.43729	8.56718	8.67752	8.41562	8.49914	8.46774	8.46192	NA	NA	NA	NA	catalytic activity;binding;cofactor binding;glutamate-1-semialdehyde 2,1-aminomutase activity;intramolecular transferase activity;intramolecular transferase activity, transferring amino groups;isomerase activity;pyridoxal phosphate binding;transaminase activity;transferase activity;transferase activity, transferring nitrogenous groups;vitamin B6 binding;vitamin binding	NA	NA	NA	NA	NA	NA	NA	NA	NA	NA	NA	NA	NA	NA	455	1	14	14	42.2	49.456	455	0	258.97	6196400000	281660000	12769000	4404700	18855000	18258000	27952000
8.09552	7.59898	7.56167	6.2	7.05304	7.66884	7.54562	7.24783	7.67305	6.2	6.2	7.52128	7.21069	7.62339	7.40509	NA	NA	NA	NA	NA	cellular process;establishment of localization;transmembrane transport;transport	NA	NA	NA	NA	NA	NA	NA	NA	NA	NA	NA	NA	NA	454	1	4	4	9.5	67.679	663	0	14.355	591560000	42255000	2639100	255220	516770	0	339620
6.2	7.65335	7.55867	6.2	7.72117	7.58435	6.2	6.2	7.48088	6.2	6.2	6.2	7.51159	7.28711	7.39226	NA	NA	NA	NA	catalytic activity;spermidine synthase activity;transferase activity;transferase activity, transferring alkyl or aryl (other than methyl) groups	NA	NA	NA	NA	NA	NA	NA	NA	NA	NA	NA	NA	NA	NA	1288	1	2	2	6.6	33.047	305	0	3.9255	449120000	40829000	2686300	1271300	2466300	3913500	3729900
8.3635	8.61521	8.6398	8.62789	8.67106	8.74125	8.72087	8.72499	8.68619	8.65694	8.60336	8.6539	8.60653	8.66212	8.74363	NA	NA	NA	NA	magnesium ion binding;binding;catalytic activity;cation binding;ion binding;metal ion binding;orotate phosphoribosyltransferase activity;transferase activity;transferase activity, transferring glycosyl groups;transferase activity, transferring pentosyl groups	biosynthetic process;cellular metabolic process;cellular nitrogen compound metabolic process;cellular process;heterocycle metabolic process;metabolic process;nitrogen compound metabolic process;nucleobase-containing compound metabolic process;nucleobase-containing small molecule metabolic process;nucleoside metabolic process;nucleotide metabolic process;primary metabolic process;small molecule me…	NA	NA	NA	NA	NA	NA	NA	NA	NA	NA	NA	NA	NA	453	1	10	10	63.8	19.322	185	0	64.95	8957200000	814300000	14107000	12370000	26697000	41029000	46508000
8.40278	8.27363	8.48377	8.17094	8.48504	8.42416	8.4671	8.55951	8.64231	8.27434	8.36372	8.55185	8.29226	8.40303	8.46264	NA	NA	NA	NA	NA	NA	cell part	NA	NA	NA	NA	NA	NA	NA	NA	NA	NA	NA	NA	856	1	9	9	36	30.887	289	0	117.29	5017300000	418100000	22102000	2727100	15499000	14831000	32209000
9.80982	9.82398	9.75652	9.51268	9.9387	9.7942	9.64198	9.52022	9.57576	9.91188	9.55789	9.77308	9.61053	9.6409	9.71174	NA	NA	NA	NA	aldehyde-lyase activity;binding;carbon-carbon lyase activity;catalytic activity;cation binding;fructose-bisphosphate aldolase activity;ion binding;lyase activity;metal ion binding;transition metal ion binding;zinc ion binding	alcohol metabolic process;carbohydrate metabolic process;catabolic process;cellular metabolic process;cellular process;generation of precursor metabolites and energy;metabolic process;primary metabolic process;small molecule metabolic process	NA	NA	NA	NA	NA	NA	NA	NA	NA	NA	NA	NA	NA	77	1	26	26	64.1	36.874	340	0	323.31	95300000000	5957700000	464900000	130310000	267710000	216040000	665870000
7.03266	6.2	7.33207	6.2	6.2	6.2	6.2	6.2	6.2	6.2	6.2	6.2	6.2	6.2	6.2	NA	NA	NA	NA	catalytic activity;alcohol dehydrogenase (NAD) activity;binding;cation binding;electron carrier activity;heme binding;ion binding;iron ion binding;metal ion binding;oxidoreductase activity;oxidoreductase activity, acting on CH-OH group of donors;oxidoreductase activity, acting on the CH-OH group of donors, NAD or NADP as acceptor;tetrapyrrole binding;transition metal ion binding;zinc ion binding	NA	NA	NA	NA	NA	NA	NA	NA	NA	NA	NA	NA	NA	NA	1261	1	2	2	6.5	39.839	382	0	19.698	32635000	2331000	817050	0	843890	0	0
7.84857	7.72593	8.01628	7.59049	7.63218	7.84723	7.4424	7.36451	7.52044	6.2	6.2	7.50813	7.67926	7.50864	7.4989	NA	NA	NA	NA	substrate-specific transmembrane transporter activity;substrate-specific transporter activity;transmembrane transporter activity;transporter activity	NA	cell part	NA	NA	NA	NA	NA	NA	NA	NA	NA	NA	NA	NA	1168	1	6	6	8.8	57.56	532	0	13.023	633270000	39580000	6132000	798210	3821500	1313400	3550500
9.26609	9.22978	9.30494	9.23277	9.22303	9.10085	8.83984	8.8526	8.92902	8.77406	8.80273	8.799	9.09694	8.92582	9.0242	NA	NA	NA	NA	catalytic activity;methylmalonate-semialdehyde dehydrogenase (acylating) activity;oxidoreductase activity;oxidoreductase activity, acting on the aldehyde or oxo group of donors;oxidoreductase activity, acting on the aldehyde or oxo group of donors, NAD or NADP as acceptor	NA	NA	NA	NA	NA	NA	NA	NA	+	Lac_Ac	NA	NA	NA	NA	445	1	22	22	54.9	52.826	501	0	323.31	17400000000	964720000	102440000	24094000	76697000	76456000	115650000
9.22583	9.20788	9.25924	9.29183	8.97067	9.091	9.24886	9.11361	9.14786	9.26935	9.27919	9.19496	9.16116	9.22784	9.1173	NA	NA	NA	NA	magnesium ion binding;acetolactate synthase activity;binding;catalytic activity;cation binding;coenzyme binding;cofactor binding;ion binding;metal ion binding;thiamine pyrophosphate binding;transferase activity;transferase activity, transferring aldehyde or ketonic groups;vitamin binding	NA	NA	NA	NA	NA	NA	NA	NA	NA	NA	NA	NA	NA	NA	970	1	25	25	39.1	69.85	635	0	323.31	26000000000	866890000	59442000	12132000	32268000	42376000	28539000
8.15688	8.01021	7.87342	6.2	7.98965	7.7047	8.03882	7.97709	7.92893	6.2	6.2	7.96583	7.99929	7.88038	7.77171	NA	NA	NA	NA	catalytic activity;intramolecular oxidoreductase activity;intramolecular oxidoreductase activity, interconverting aldoses and ketoses;isomerase activity	NA	NA	NA	NA	NA	NA	NA	NA	NA	NA	NA	NA	NA	NA	1060	1	6	6	18.6	31.858	290	0	7.5619	1365900000	97563000	13389000	2115300	2863900	2908500	8347500
6.2	7.63321	8.08221	7.77124	7.6189	7.7259	7.55099	7.58545	7.5446	7.62192	7.51204	7.71471	7.4625	7.53584	7.76605	NA	NA	NA	NA	catalytic activity	NA	NA	NA	NA	NA	NA	NA	NA	NA	NA	NA	NA	NA	NA	444	1	5	5	19.7	30.656	289	0	8.6353	692660000	46177000	2673900	1206400	3454900	2990300	4237600
7.96081	8.1036	8.35866	7.77333	7.92993	7.94389	8.20523	7.99563	8.10823	8.10609	8.18918	8.03699	7.9999	7.97672	7.90188	NA	NA	NA	NA	NA	NA	NA	NA	NA	NA	NA	NA	NA	NA	NA	NA	NA	NA	NA	443	1	10	10	32.2	35.635	329	0	32.233	2484900000	112950000	5291700	1373900	6239900	2826500	3984000
8.63595	8.7609	8.56406	8.58024	8.55381	8.71926	8.87591	8.82025	8.75738	8.69593	8.79618	8.70271	8.22909	8.47585	8.36493	NA	NA	NA	NA	binding;DNA binding;nucleic acid binding;nucleic acid binding transcription factor activity;sequence-specific DNA binding transcription factor activity	biosynthetic process;cellular metabolic process;cellular nitrogen compound metabolic process;cellular process;macromolecule metabolic process;metabolic process;nitrogen compound metabolic process;nucleobase-containing compound metabolic process;primary metabolic process;RNA metabolic process	NA	NA	NA	NA	NA	NA	NA	NA	NA	NA	NA	NA	NA	442	1	16	16	76.8	27.4	250	0	199.16	8191700000	511980000	29589000	6616000	13487000	27426000	31401000
8.86103	9.12277	9.14261	8.65739	8.76824	8.68604	8.26675	8.43138	8.30535	8.3697	8.60207	8.47774	8.64807	8.66864	8.53194	NA	NA	NA	NA	catalytic activity;sedoheptulose-7-phosphate:D-glyceraldehyde-3-phosphate glyceronetransferase activity;transferase activity;transferase activity, transferring aldehyde or ketonic groups	alcohol metabolic process;carbohydrate metabolic process;catabolic process;cellular metabolic process;cellular nitrogen compound metabolic process;cellular process;cofactor metabolic process;heterocycle metabolic process;metabolic process;nitrogen compound metabolic process;nucleobase-containing compound metabolic process;nucleobase-containing small molecule metabolic process;nucleotide metabolic…	cell part;cytoplasm	NA	NA	NA	NA	NA	NA	NA	NA	NA	NA	NA	NA	82	1	15	15	46.6	39.396	358	0	71.756	7361300000	387440000	36951000	18047000	35952000	19506000	41382000
8.66771	8.86916	9.04112	8.22084	8.63298	8.49245	8.04564	8.11227	8.075	8.26359	8.30227	8.20469	8.53963	8.52156	8.57686	NA	NA	NA	NA	catalytic activity;alcohol dehydrogenase (NAD) activity;inositol 2-dehydrogenase activity;oxidoreductase activity;oxidoreductase activity, acting on CH-OH group of donors;oxidoreductase activity, acting on the CH-OH group of donors, NAD or NADP as acceptor	NA	NA	NA	NA	NA	NA	NA	NA	NA	NA	NA	NA	NA	NA	441	1	12	12	37.4	34.756	329	0	43.744	5614300000	330250000	36053000	5715700	15238000	3226400	21341000
8.27648	8.95333	9.01068	8.47943	8.52674	8.49118	7.87179	7.92857	8.17632	6.2	7.95946	7.87588	7.9522	8.07203	8.01816	NA	NA	NA	NA	catalytic activity;lyase activity	NA	NA	NA	NA	NA	NA	NA	NA	NA	NA	NA	NA	NA	NA	918	1	7	7	29.3	34.517	307	0	140.08	3332800000	238060000	8150000	8738500	23791000	14746000	24742000
8.87705	8.90617	8.87082	8.81214	8.85496	8.9769	8.83289	8.82121	8.85748	8.98588	9.02788	8.83082	8.99281	8.93503	8.95313	NA	NA	NA	NA	catalytic activity;4 iron, 4 sulfur cluster binding;binding;carbon-oxygen lyase activity;cation binding;dihydroxy-acid dehydratase activity;hydro-lyase activity;ion binding;iron-sulfur cluster binding;lyase activity;metal cluster binding;metal ion binding	amine metabolic process;biosynthetic process;cellular amino acid metabolic process;cellular ketone metabolic process;cellular metabolic process;cellular nitrogen compound metabolic process;cellular process;metabolic process;nitrogen compound metabolic process;organic acid metabolic process;primary metabolic process;small molecule metabolic process	NA	NA	NA	NA	NA	NA	NA	NA	NA	NA	NA	NA	NA	440	1	29	29	44.5	65.034	613	0	219.36	14200000000	473620000	28170000	7106500	14480000	15973000	25424000
9.08916	8.97326	9.05774	9.12908	9.08207	9.02547	8.99478	8.99669	8.99035	9.0585	9.04712	9.0724	8.95245	9.01174	9.03539	NA	NA	NA	NA	catalytic activity;asparagine synthase (glutamine-hydrolyzing) activity;carbon-nitrogen ligase activity, with glutamine as amido-N-donor;ligase activity;ligase activity, forming carbon-nitrogen bonds	amine metabolic process;biosynthetic process;cellular amino acid metabolic process;cellular ketone metabolic process;cellular metabolic process;cellular nitrogen compound metabolic process;cellular process;metabolic process;nitrogen compound metabolic process;organic acid metabolic process;primary metabolic process;small molecule metabolic process	NA	NA	NA	NA	NA	NA	NA	NA	NA	NA	NA	NA	NA	1189	1	29	29	49.5	72.574	636	0	266.98	18800000000	569080000	37939000	5885700	22153000	39828000	39312000
9.01632	8.68211	8.64823	8.71631	9.00445	8.71999	8.95919	8.63148	7.63074	7.7631	7.19106	6.2	7.18398	6.2	6.2	NA	NA	NA	NA	nucleotide binding;binding;catalytic activity;coenzyme binding;cofactor binding;glutamyl-tRNA reductase activity;NADP binding;oxidoreductase activity;oxidoreductase activity, acting on the aldehyde or oxo group of donors;oxidoreductase activity, acting on the aldehyde or oxo group of donors, NAD or NADP as acceptor	biosynthetic process;cellular aromatic compound metabolic process;cellular metabolic process;cellular nitrogen compound metabolic process;cellular process;cofactor metabolic process;heterocycle metabolic process;metabolic process;nitrogen compound metabolic process	NA	NA	NA	NA	NA	NA	NA	+	Lac_Ac	NA	NA	NA	NA	1004	1	18	18	45.8	44.023	417	0	81.078	5068600000	202740000	32828000	5687800	10207000	26322000	31222000
8.37747	8.59294	8.5395	8.56875	8.57893	8.56234	8.59026	8.51236	8.56257	8.55676	8.50395	8.50353	8.43279	8.42752	8.64259	NA	NA	NA	NA	catalytic activity;hydroxymethylbilane synthase activity;transferase activity;transferase activity, transferring alkyl or aryl (other than methyl) groups	biosynthetic process;cellular metabolic process;cellular nitrogen compound metabolic process;cellular process;cofactor metabolic process;heterocycle metabolic process;metabolic process;nitrogen compound metabolic process	NA	NA	NA	NA	NA	NA	NA	NA	NA	NA	NA	NA	NA	1150	1	15	15	60.6	32.825	310	0	120.07	5760000000	338880000	14128000	5033100	11602000	20517000	20879000
8.57213	8.51406	8.37992	8.45182	8.36513	8.51959	8.43508	8.4533	8.56946	8.4833	8.48299	8.38383	8.37617	8.4391	8.53793	NA	NA	NA	NA	carbon-carbon lyase activity;carbon-oxygen lyase activity;carboxy-lyase activity;catalytic activity;hydro-lyase activity;lyase activity;uroporphyrinogen decarboxylase activity;uroporphyrinogen-III synthase activity	biosynthetic process;cellular aromatic compound metabolic process;cellular metabolic process;cellular nitrogen compound metabolic process;cellular process;cofactor metabolic process;heterocycle metabolic process;metabolic process;nitrogen compound metabolic process	cell part;cytoplasm	NA	NA	NA	NA	NA	NA	NA	NA	NA	NA	NA	NA	906	1	21	21	49.4	66.07	632	0	281.14	5045100000	201810000	12190000	2471700	3750900	8948100	12675000
8.26813	7.69009	7.70257	7.92981	7.97317	7.82048	7.88346	7.83801	7.54715	7.7761	7.54423	7.70139	7.98316	8.0325	7.83731	NA	NA	NA	NA	catalytic activity;oxidoreductase activity;oxidoreductase activity, acting on the CH-CH group of donors;oxidoreductase activity, acting on the CH-CH group of donors, oxygen as acceptor;oxygen-dependent protoporphyrinogen oxidase activity;protoporphyrinogen oxidase activity	biosynthetic process;cellular metabolic process;cellular nitrogen compound metabolic process;cellular process;cofactor metabolic process;heterocycle metabolic process;metabolic process;nitrogen compound metabolic process	NA	NA	NA	NA	NA	NA	NA	NA	NA	NA	NA	NA	NA	1120	1	8	8	16.3	55.155	527	0	17.549	1211200000	50468000	9453200	389380	837600	1598700	4222200
8.11727	8.25828	8.24694	8.19474	8.43632	8.26413	8.33116	8.44204	8.43379	8.33548	8.34094	8.24615	8.20539	8.31852	8.29416	NA	NA	NA	NA	binding;catalytic activity;cation binding;ferrochelatase activity;ion binding;lyase activity;metal ion binding	biosynthetic process;cellular metabolic process;cellular nitrogen compound metabolic process;cellular process;cofactor metabolic process;heterocycle metabolic process;metabolic process;nitrogen compound metabolic process;pigment metabolic process	cell part;cytoplasm	NA	NA	NA	NA	NA	NA	NA	NA	NA	NA	NA	NA	63	1	10	10	38.6	37.455	352	0	30.272	3304300000	183570000	7661300	1846400	7966400	4517200	13783000
8.9711	8.08803	8.22331	8.42132	8.85581	8.87332	8.28756	8.34161	7.63249	8.89601	8.40212	7.66734	8.67985	7.59972	7.85559	NA	NA	NA	NA	binding;carbon-oxygen lyase activity;catalytic activity;cation binding;hydro-lyase activity;ion binding;lyase activity;metal ion binding;porphobilinogen synthase activity	biosynthetic process;cellular metabolic process;cellular nitrogen compound metabolic process;cellular process;cofactor metabolic process;heterocycle metabolic process;metabolic process;nitrogen compound metabolic process	NA	NA	NA	NA	NA	NA	NA	NA	NA	NA	NA	NA	NA	62	1	14	14	41	35.832	332	0	179.1	7004700000	466980000	89492000	1936500	4915400	9882400	75402000
6.2	7.18868	6.97409	6.2	6.2	6.2	7.28212	6.2	6.2	6.2	6.2	6.2	6.2	6.2	6.2	NA	NA	NA	NA	binding;DNA binding;nucleic acid binding	biological regulation;biosynthetic process;cellular metabolic process;cellular nitrogen compound metabolic process;cellular process;macromolecule metabolic process;metabolic process;nitrogen compound metabolic process;nucleobase-containing compound metabolic process;primary metabolic process;RNA metabolic process	NA	NA	NA	NA	NA	NA	NA	NA	NA	NA	NA	NA	NA	54	1	3	3	16.2	27.426	259	0.0055249	2.378	138950000	11579000	1102300	279240	597420	0	782700
9.09465	9.15664	9.21806	9.0774	9.25049	9.30818	9.14675	8.83955	8.86377	9.14907	9.01347	9.27309	8.95701	8.9288	9.00719	NA	NA	NA	NA	catalytic activity;binding;cofactor binding;glutamate-1-semialdehyde 2,1-aminomutase activity;intramolecular transferase activity;intramolecular transferase activity, transferring amino groups;isomerase activity;pyridoxal phosphate binding;transaminase activity;transferase activity;transferase activity, transferring nitrogenous groups;vitamin B6 binding;vitamin binding	biosynthetic process;cellular aromatic compound metabolic process;cellular metabolic process;cellular nitrogen compound metabolic process;cellular process;cofactor metabolic process;heterocycle metabolic process;metabolic process;nitrogen compound metabolic process	cell part;cytoplasm	NA	NA	NA	NA	NA	NA	NA	NA	NA	NA	NA	NA	61	1	18	18	46.9	45.932	441	0	198.02	22700000000	1336200000	97439000	17527000	48461000	40395000	115300000
10.5883	10.5239	10.4884	10.5153	10.463	10.4969	10.4064	10.4743	10.4713	10.4566	10.4015	10.3639	10.5708	10.5727	10.5353	NA	NA	NA	NA	catalytic activity;carboxyl- or carbamoyltransferase activity;methylmalonyl-CoA carboxytransferase activity;transferase activity;transferase activity, transferring one-carbon groups	NA	NA	NA	NA	NA	NA	NA	NA	NA	NA	NA	NA	NA	NA	69	1	43	43	68.5	55.649	505	0	323.31	615000000000	22800000000	1725200000	333040000	780210000	1053300000	1164200000
10.4144	10.3748	10.3592	10.3655	10.2179	10.1751	10.3545	10.4284	10.3831	10.369	10.4109	10.329	10.464	10.4873	10.5113	NA	NA	NA	NA	catalytic activity;acetyl-CoA carboxylase activity;carboxyl- or carbamoyltransferase activity;CoA carboxylase activity;ligase activity;ligase activity, forming carbon-carbon bonds;methylmalonyl-CoA carboxytransferase activity;transferase activity;transferase activity, transferring one-carbon groups	biosynthetic process;cellular ketone metabolic process;cellular lipid metabolic process;cellular metabolic process;cellular process;lipid metabolic process;metabolic process;organic acid metabolic process;primary metabolic process;small molecule metabolic process	acetyl-CoA carboxylase complex;cell part;macromolecular complex;protein complex	NA	NA	NA	NA	NA	NA	NA	NA	NA	NA	NA	NA	1043	1	47	47	62.6	56.378	524	0	323.31	449000000000	18700000000	1250000000	227590000	745810000	874470000	668700000
9.37914	9.24773	9.19257	9.56751	9.42047	9.22577	9.30901	9.56407	9.43886	9.51583	9.49111	9.393	9.61947	9.5809	9.3981	NA	NA	NA	NA	NA	NA	NA	NA	NA	NA	NA	NA	NA	NA	NA	NA	NA	NA	NA	439	1	5	5	29.3	8.8387	82	0	159.35	51300000000	17100000000	1011900000	526120000	448470000	957840000	982720000
9.20069	9.19457	9.25256	9.2736	9.11773	9.1272	9.15485	9.10643	9.14983	9.11464	8.89707	9.00143	9.51271	9.46109	9.69039	NA	NA	NA	NA	catalytic activity;carboxyl- or carbamoyltransferase activity;methylmalonyl-CoA carboxytransferase activity;transferase activity;transferase activity, transferring one-carbon groups	NA	NA	NA	NA	NA	NA	NA	NA	NA	NA	NA	NA	NA	NA	60	1	8	8	71.5	12.367	123	0	194.69	31600000000	4519100000	231350000	59085000	133740000	134620000	185020000
7.5832	7.47322	6.2	6.2	7.57925	7.46279	7.88379	7.72061	7.64687	6.2	7.52454	7.52061	7.58188	7.54689	7.67495	NA	NA	NA	NA	binding;DNA binding;nucleic acid binding	biological regulation;biosynthetic process;cellular metabolic process;cellular nitrogen compound metabolic process;cellular process;macromolecule metabolic process;metabolic process;nitrogen compound metabolic process;nucleobase-containing compound metabolic process;primary metabolic process;RNA metabolic process	NA	NA	NA	NA	NA	NA	NA	NA	NA	NA	NA	NA	NA	438	1	5	5	25.9	26.81	243	0	6.3502	569690000	47474000	1722500	380110	316230	1597600	2376800
9.29447	9.49627	9.43675	9.43561	9.59601	9.49903	9.58169	9.44428	9.54502	9.68442	9.71974	9.68197	9.47368	9.53144	9.54175	NA	NA	NA	NA	catalytic activity;2,3-bisphosphoglycerate-dependent phosphoglycerate mutase activity;intramolecular transferase activity;intramolecular transferase activity, phosphotransferases;isomerase activity;phosphoglycerate mutase activity	alcohol metabolic process;carbohydrate metabolic process;catabolic process;cellular metabolic process;cellular process;generation of precursor metabolites and energy;metabolic process;primary metabolic process;small molecule metabolic process	NA	NA	NA	NA	NA	NA	NA	NA	NA	NA	NA	NA	NA	1066	1	25	25	75.1	27.984	249	0	323.31	61100000000	3817400000	117290000	44657000	95358000	123030000	220290000
8.59197	8.46901	8.45133	8.68695	8.61897	8.41389	8.68699	8.64107	8.67706	8.65009	8.34768	8.50788	8.52304	8.54865	8.46342	NA	NA	NA	NA	NA	biological regulation;cellular homeostasis;cellular ion homeostasis;cellular process;establishment of localization;homeostatic process;ion transport;transport	cell part;cytoplasm	NA	NA	NA	NA	NA	NA	NA	NA	NA	NA	NA	NA	437	1	11	11	49.8	25.166	225	0	105.44	6455100000	430340000	24233000	6069200	10511000	14403000	33721000
7.11488	7.48294	6.2	7.45867	7.42731	7.32114	7.51386	7.37469	6.96195	6.2	7.41447	7.5004	7.22588	7.63303	7.59041	NA	NA	NA	NA	two-component sensor activity;adenyl nucleotide binding;adenyl ribonucleotide binding;ATP binding;binding;catalytic activity;kinase activity;molecular transducer activity;nucleotide binding;phosphotransferase activity, alcohol group as acceptor;phosphotransferase activity, nitrogenous group as acceptor;protein histidine kinase activity;protein kinase activity;purine nucleotide binding;purine ribo…	NA	cell part;membrane	NA	NA	NA	NA	NA	NA	NA	NA	NA	NA	NA	NA	436	1	4	4	9.9	41.94	395	0	23.977	345630000	20331000	978490	349590	0	1081900	2871500
8.60905	8.42835	8.52849	8.7436	8.79523	8.45336	8.23792	8.44571	8.05607	8.12222	8.02914	8.16453	7.73742	7.7441	7.65766	NA	NA	NA	NA	NA	NA	NA	NA	NA	NA	NA	NA	NA	+	Lac_Ac	NA	NA	NA	NA	427	1	9	9	54.7	18.2	161	0	21.244	3412800000	341280000	46096000	6640000	17391000	39243000	62833000
9.375	9.14956	9.23032	9.20927	9.3294	9.23679	9.20577	9.25044	8.94077	9.36936	9.34001	9.18047	9.33704	9.20933	9.30136	NA	NA	NA	NA	catalytic activity;binding;cofactor binding;glycine hydroxymethyltransferase activity;hydroxymethyl-, formyl- and related transferase activity;methyltransferase activity;pyridoxal phosphate binding;transferase activity;transferase activity, transferring one-carbon groups;vitamin B6 binding;vitamin binding	amine metabolic process;biosynthetic process;cellular amino acid metabolic process;cellular aromatic compound metabolic process;cellular ketone metabolic process;cellular metabolic process;cellular nitrogen compound metabolic process;cellular process;cofactor metabolic process;heterocycle metabolic process;metabolic process;nitrogen compound metabolic process;one-carbon metabolic process;organic …	cell part;cytoplasm	NA	NA	NA	NA	NA	NA	NA	NA	NA	NA	NA	NA	982	1	30	30	75.9	51.95	482	0	323.31	31500000000	1167700000	83471000	12131000	27637000	62723000	85065000
7.45719	7.13338	6.2	7.22492	7.58783	7.39485	7.16856	7.48417	7.48842	7.93324	7.80449	7.64058	7.34303	7.16773	7.25348	NA	NA	NA	NA	catalytic activity;asparaginase activity;hydrolase activity;hydrolase activity, acting on carbon-nitrogen (but not peptide) bonds;hydrolase activity, acting on carbon-nitrogen (but not peptide) bonds, in linear amides	amine metabolic process;cellular amino acid metabolic process;cellular ketone metabolic process;cellular metabolic process;cellular nitrogen compound metabolic process;cellular process;metabolic process;nitrogen compound metabolic process;organic acid metabolic process;primary metabolic process;small molecule metabolic process	NA	NA	NA	NA	NA	NA	NA	NA	NA	NA	NA	NA	NA	789	1	5	5	23.1	34.897	333	0	20.196	602530000	66948000	2944600	321870	414640	1249900	1963500
8.39336	8.08693	8.10667	8.18478	7.88797	8.06077	8.49269	8.02169	8.2711	7.97884	7.98174	8.08764	8.33262	8.37703	8.29436	NA	NA	NA	NA	active transmembrane transporter activity;amine transmembrane transporter activity;amino acid transmembrane transporter activity;carboxylic acid transmembrane transporter activity;organic acid transmembrane transporter activity;substrate-specific transmembrane transporter activity;substrate-specific transporter activity;transmembrane transporter activity;transporter activity	NA	cell part	NA	NA	NA	NA	NA	NA	NA	NA	NA	NA	NA	NA	1005	1	5	5	11.1	52.793	496	0	11.33	3377500000	241250000	27361000	2083700	8833500	9870000	3721500
8.23533	8.30466	8.21677	8.35054	7.92792	8.18324	8.29853	8.31813	8.35641	8.35276	8.45953	8.39275	8.11271	8.35799	8.14588	NA	NA	NA	NA	nucleic acid binding;binding;catalytic activity;methyltransferase activity;RNA binding;RNA methyltransferase activity;transferase activity;transferase activity, transferring one-carbon groups	cellular metabolic process;cellular nitrogen compound metabolic process;cellular process;macromolecule metabolic process;metabolic process;nitrogen compound metabolic process;nucleobase-containing compound metabolic process;primary metabolic process;RNA metabolic process;RNA processing	NA	NA	NA	NA	NA	NA	NA	NA	NA	NA	NA	NA	NA	1020	1	7	7	27	32.289	307	0	78.036	3262600000	362520000	20534000	3738500	9325900	10414000	17065000
8.74964	8.66357	8.73627	8.69355	8.71252	8.684	8.80441	8.81098	8.82979	8.93968	8.99626	8.95077	8.91189	8.88021	8.90359	NA	NA	NA	NA	nucleotide binding;adenyl nucleotide binding;adenyl ribonucleotide binding;aminoacyl-tRNA ligase activity;ATP binding;binding;catalytic activity;cation binding;cysteine-tRNA ligase activity;ion binding;ligase activity;ligase activity, forming aminoacyl-tRNA and related compounds;ligase activity, forming carbon-oxygen bonds;metal ion binding;purine nucleotide binding;purine ribonucleoside triphosp…	amine metabolic process;cellular amino acid metabolic process;cellular ketone metabolic process;cellular metabolic process;cellular nitrogen compound metabolic process;cellular process;macromolecule metabolic process;metabolic process;nitrogen compound metabolic process;nucleobase-containing compound metabolic process;organic acid metabolic process;primary metabolic process;RNA metabolic process;…	cell part;cytoplasm	NA	NA	NA	NA	NA	NA	+	Lac_Ac	NA	NA	NA	NA	426	1	23	23	45.2	51.793	467	0	323.31	12500000000	520420000	18898000	5387700	12829000	16029000	21168000
9.86391	9.81869	9.80678	9.88665	9.82651	9.76139	9.80387	9.88295	9.89095	9.819	9.99824	9.93033	9.78268	9.80827	9.91526	NA	NA	NA	NA	NA	NA	NA	NA	NA	NA	NA	NA	NA	NA	NA	NA	NA	NA	NA	425	1	18	18	65.1	28.925	269	0	323.31	155000000000	14100000000	1005300000	225570000	528580000	610920000	729480000
10.401	10.4146	10.34	10.4569	10.3684	10.2928	10.2659	10.3344	10.3622	10.3465	10.4533	10.3535	10.4563	10.439	10.4561	NA	NA	NA	NA	binding;iron-sulfur cluster binding;metal cluster binding	NA	NA	NA	NA	NA	NA	NA	NA	NA	NA	NA	NA	NA	NA	824	1	47	47	78.5	57.312	512	0	323.31	406000000000	14500000000	978510000	212750000	465850000	800140000	890380000
9.76344	9.90051	9.97169	9.85573	9.89401	9.78165	9.76293	9.88344	9.87115	9.84048	9.98995	9.80625	9.94863	10.0155	10.0164	NA	NA	NA	NA	NA	NA	NA	NA	NA	NA	NA	NA	NA	NA	NA	NA	NA	NA	NA	424	1	20	20	86.7	23.184	218	0	323.31	124000000000	11300000000	624740000	202820000	539830000	533100000	667400000
7.72964	7.91955	8.00217	7.93871	7.65448	8.03302	7.76465	6.2	7.65506	6.2	6.2	7.63456	7.76064	7.63411	7.6368	NA	NA	NA	NA	NA	NA	NA	NA	NA	NA	NA	NA	NA	+	Lac_Ac	NA	NA	NA	NA	423	1	3	3	29.3	14.032	133	0	25.296	886950000	110870000	4449100	3555400	6253600	6552200	8039100
8.00022	7.97027	8.16459	8.20295	8.12817	8.13348	8.15978	8.1506	8.01841	7.70271	7.9167	8.00026	8.11541	8.23234	7.9797	NA	NA	NA	NA	nucleotide binding;adenyl nucleotide binding;adenyl ribonucleotide binding;ATP binding;binding;catalytic activity;phosphotransferase activity, alcohol group as acceptor;purine nucleotide binding;purine ribonucleoside triphosphate binding;purine ribonucleotide binding;ribonucleotide binding;transferase activity;transferase activity, transferring phosphorus-containing groups	biosynthetic process;carbohydrate metabolic process;cellular lipid metabolic process;cellular metabolic process;cellular process;lipid metabolic process;macromolecule metabolic process;metabolic process;polysaccharide metabolic process;primary metabolic process	cell part;membrane	NA	NA	NA	NA	NA	NA	NA	NA	NA	NA	NA	NA	422	1	12	12	30	52.3	460	0	39.153	1710000000	74349000	4418300	1290100	3754800	3777800	6825500
8.80334	8.90944	8.84321	8.88077	8.6953	8.82852	8.89262	8.91288	9.03024	8.95962	9.03346	8.99174	8.88942	8.86979	8.89182	NA	NA	NA	NA	catalytic activity;binding;cofactor binding;cystathionine gamma-synthase activity;lyase activity;pyridoxal phosphate binding;transferase activity;transferase activity, transferring alkyl or aryl (other than methyl) groups;vitamin B6 binding;vitamin binding	NA	NA	NA	NA	NA	NA	NA	NA	NA	NA	NA	NA	NA	NA	1202	1	12	12	50.9	41.703	395	0	226.4	13900000000	927980000	42293000	8885000	28268000	35809000	56037000
8.49241	8.45634	8.53442	8.4705	8.57989	8.51319	8.57817	8.57236	8.55489	8.67574	8.75105	8.67643	8.62836	8.60064	8.5838	NA	NA	NA	NA	catalytic activity;hydrolase activity	NA	NA	NA	NA	NA	NA	NA	NA	NA	NA	NA	NA	NA	NA	795	1	17	17	46.5	44.499	424	0	295.01	7293100000	429010000	17506000	4430100	10910000	13791000	23191000
6.2	6.2	6.2	6.2	6.2	6.2	6.2	6.2	6.2	6.2	7.62832	7.39643	7.20186	6.2	6.2	NA	NA	NA	NA	NA	NA	NA	NA	NA	NA	NA	NA	NA	NA	NA	NA	NA	NA	NA	421	1	3	3	17.8	17.727	169	0	5.4294	171420000	19047000	1038400	0	0	0	0
7.88683	7.7732	7.73534	7.99636	7.88096	7.7433	7.88005	7.91107	7.89377	8.09335	8.00043	8.01343	7.84796	8.02796	7.91722	NA	NA	NA	NA	NA	establishment of localization;ion transport;transport	NA	NA	NA	NA	NA	NA	NA	NA	NA	NA	NA	NA	NA	420	1	9	9	14.9	76.938	713	0	27.119	1139100000	36747000	1324500	615600	2495200	6669200	7642900
8.2809	8.47163	8.44815	8.3322	8.39895	8.52102	8.27853	8.34433	8.27291	8.26276	8.12261	8.12254	8.4025	8.2711	8.19731	NA	NA	NA	NA	catalytic activity;binding;cation binding;intramolecular oxidoreductase activity;intramolecular oxidoreductase activity, interconverting aldoses and ketoses;ion binding;isomerase activity;mannose-6-phosphate isomerase activity;metal ion binding;transition metal ion binding;zinc ion binding	alcohol metabolic process;biosynthetic process;carbohydrate metabolic process;cellular metabolic process;cellular nitrogen compound metabolic process;cellular process;metabolic process;nitrogen compound metabolic process;nucleobase-containing compound metabolic process;nucleotide-sugar metabolic process;primary metabolic process;small molecule metabolic process	NA	NA	NA	NA	NA	NA	NA	NA	NA	NA	NA	NA	NA	419	1	11	11	34.6	42.933	399	0	45.338	3843400000	192170000	11359000	3272700	3799700	12615000	10701000
6.2	6.2	6.81989	6.92841	6.2	7.35453	6.2	6.2	6.2	6.2	6.2	6.2	6.2	6.2	6.2	NA	NA	NA	NA	NA	NA	NA	NA	NA	NA	NA	NA	NA	NA	NA	NA	NA	NA	NA	418	1	2	2	26.9	11.167	93	0	6.4603	59578000	11916000	190200	174110	817350	1456800	3782900
10.4237	10.4887	10.4142	10.7382	10.5355	10.429	10.2798	10.3494	10.397	10.3575	10.3916	10.3445	10.4254	10.4067	10.2708	NA	NA	NA	NA	adenyl nucleotide binding;adenyl ribonucleotide binding;ATP binding;binding;nucleotide binding;purine nucleotide binding;purine ribonucleoside triphosphate binding;purine ribonucleotide binding;ribonucleotide binding	cellular metabolic process;cellular process;macromolecule metabolic process;metabolic process;primary metabolic process;protein folding;protein metabolic process	cell part;cytoplasm	NA	NA	NA	NA	NA	NA	NA	NA	NA	NA	NA	NA	417	1	63	61	82.4	56.538	540	0	323.31	441000000000	16300000000	1031500000	298890000	600710000	1389600000	1446400000
6.2	8.07606	8.23091	6.2	7.93495	7.93043	8.35687	8.39733	8.31078	8.32445	8.49599	8.37166	7.9386	7.98662	8.05979	NA	NA	NA	NA	catalytic activity;hydrolase activity	NA	NA	NA	NA	NA	NA	NA	NA	NA	NA	NA	NA	NA	NA	416	1	6	6	28	21.167	186	0	40.302	2700000000	208000000	0	1061100	2478500	1935200	4248800
7.82212	8.1272	7.768	7.69212	7.73137	7.723	8.04056	7.91976	7.80924	7.73175	7.88761	7.7958	7.80866	7.82073	7.70885	NA	NA	NA	NA	NA	NA	NA	NA	NA	NA	NA	NA	NA	NA	NA	NA	NA	NA	NA	960	1	14	14	22.6	81.136	773	0	124.36	1156900000	28924000	1863100	452640	729340	764060	1322900
8.65078	8.78086	8.70749	8.85109	8.85954	8.65198	8.88956	8.86165	8.84852	9.2409	9.18557	9.05869	8.61369	8.61103	8.60777	NA	NA	NA	NA	binding;DNA binding;nucleic acid binding	biological regulation	cell part;cytoplasm	NA	NA	NA	NA	NA	NA	+	Lac_Ac	NA	NA	NA	NA	401	1	14	14	78.9	14.191	128	0	48.478	15200000000	1688800000	50276000	17644000	33861000	62247000	89692000
8.16962	8.05469	8.21195	8.19833	8.13133	8.25986	8.28529	8.31283	8.19162	7.74157	7.72669	7.79181	8.04297	8.06491	8.10147	NA	NA	NA	NA	NA	NA	NA	NA	NA	NA	NA	NA	NA	+	Lac_Ac	NA	NA	NA	NA	400	1	4	4	21.6	27.733	259	0	51.207	2040300000	204030000	18406000	2567400	9541600	13165000	14293000
8.49249	8.30107	8.56232	8.41954	8.3427	8.51396	8.39744	8.44809	8.28255	8.53124	8.62408	8.43075	8.66691	8.7269	8.5874	NA	NA	NA	NA	catalytic activity;binding;cofactor binding;O-phospho-L-serine:2-oxoglutarate aminotransferase activity;pyridoxal phosphate binding;transaminase activity;transferase activity;transferase activity, transferring nitrogenous groups;vitamin B6 binding;vitamin binding	amine metabolic process;biosynthetic process;cellular amino acid metabolic process;cellular ketone metabolic process;cellular metabolic process;cellular nitrogen compound metabolic process;cellular process;metabolic process;nitrogen compound metabolic process;organic acid metabolic process;primary metabolic process;small molecule metabolic process	cell part;cytoplasm	NA	NA	NA	NA	NA	NA	NA	NA	NA	NA	NA	NA	399	1	13	13	37.3	40.104	373	0	38.826	5811900000	305890000	25084000	2707100	8076300	12128000	13405000
8.53749	8.61655	8.62448	8.54518	8.47983	8.37365	8.72228	8.7165	8.59721	8.77857	8.97322	8.67369	8.70899	8.57758	8.43881	NA	NA	NA	NA	binding;cation binding;DNA binding;ion binding;metal ion binding;nucleic acid binding;nucleic acid binding transcription factor activity;sequence-specific DNA binding transcription factor activity;transition metal ion binding	NA	NA	NA	NA	NA	NA	NA	NA	NA	NA	NA	NA	NA	NA	398	1	9	9	40.4	24.745	225	0	92.233	7957200000	884130000	25061000	11452000	31450000	17713000	33783000
7.53697	8.29429	8.26264	8.1118	8.36468	8.21269	8.43758	8.58755	8.37581	8.61545	8.28731	8.45923	7.82259	7.44711	7.86514	NA	NA	NA	NA	catalytic activity;disulfide oxidoreductase activity;oxidoreductase activity;oxidoreductase activity, acting on a sulfur group of donors;protein disulfide oxidoreductase activity	biological regulation;cellular homeostasis;cellular process;glycerol ether metabolic process;homeostatic process;metabolic process;small molecule metabolic process	NA	NA	NA	NA	NA	NA	NA	NA	NA	NA	NA	NA	NA	397	1	4	4	48.6	12.225	111	0	192.94	3503200000	500460000	3725100	8038500	9099100	11797000	26079000
7.74088	7.64969	7.62641	7.48697	7.79828	7.59893	7.7663	7.89715	7.57426	7.6681	6.2	6.2	7.56465	7.52018	7.81531	NA	NA	NA	NA	NA	NA	NA	NA	NA	NA	NA	NA	NA	NA	NA	NA	NA	NA	NA	963	1	4	4	39.5	13.819	119	0	84.052	777960000	111140000	3271100	1520300	2168700	3946300	8056700
6.2	6.2	7.70538	7.80255	7.50588	7.51805	7.97916	7.91914	8.13338	7.99986	8.08493	7.92697	7.74632	7.8512	7.81578	NA	NA	NA	NA	catalytic activity;hydrolase activity	NA	NA	NA	NA	NA	NA	NA	NA	NA	NA	NA	NA	NA	NA	965	1	5	5	20.4	29.479	269	0	31.027	1256200000	125620000	0	830730	2105500	4955500	3663200
7.97351	8.18913	8.34862	8.07074	8.22706	8.44088	8.68783	8.65374	8.13697	8.67268	8.27724	8.03209	7.22686	6.2	6.2	NA	NA	NA	NA	catalytic activity;ether hydrolase activity;hydrolase activity;hydrolase activity, acting on ether bonds;isochorismatase activity;leukotriene-A4 hydrolase activity	NA	NA	NA	NA	NA	NA	NA	NA	NA	NA	NA	NA	NA	NA	396	1	9	9	40.8	22.624	206	0	84.491	3566600000	356660000	11759000	3476900	5433200	11760000	16250000
7.69863	7.9405	8.10061	7.35305	8.01849	6.2	7.62929	6.2	8.01385	8.11096	8.0465	8.06584	7.89214	7.91311	7.95344	NA	NA	NA	NA	NA	NA	NA	NA	NA	NA	NA	NA	NA	NA	NA	NA	NA	NA	NA	395	1	3	3	38.2	11.876	110	0	37.135	1765400000	353080000	4984700	5863600	14439000	6153200	21542000
8.55757	8.79369	8.84562	8.73288	8.83908	8.718	9.02649	8.90171	8.90333	8.92708	9.06206	8.96802	8.99902	8.95339	8.99167	NA	NA	NA	NA	catalytic activity;nucleotidyltransferase activity;transferase activity;transferase activity, transferring phosphorus-containing groups;uridylyltransferase activity;UTP:glucose-1-phosphate uridylyltransferase activity;UTP-monosaccharide-1-phosphate uridylyltransferase activity	alcohol metabolic process;carbohydrate metabolic process;cellular metabolic process;cellular nitrogen compound metabolic process;cellular process;metabolic process;nitrogen compound metabolic process;nucleobase-containing compound metabolic process;nucleotide-sugar metabolic process;primary metabolic process;small molecule metabolic process	NA	NA	NA	NA	NA	NA	NA	NA	NA	NA	NA	NA	NA	777	1	17	17	40.7	49.907	457	0	203.83	13100000000	623500000	9677100	7990500	16982000	20679000	29053000
6.2	6.2	6.2	6.2	7.0707	7.10578	7.22583	6.2	7.21455	6.2	7.07048	7.03007	7.46823	6.2	6.2	NA	NA	NA	NA	NA	NA	NA	NA	NA	NA	NA	NA	NA	NA	NA	NA	NA	NA	NA	394	1	2	2	8.8	14.384	136	0	4.0041	243390000	40565000	886680	209880	552340	427790	2231000
8.09279	7.7912	7.80739	8.10394	8.00234	8.13586	6.2	7.30127	7.18424	7.18144	7.38591	7.35369	7.48312	6.2	7.52153	NA	NA	NA	NA	NA	NA	NA	NA	NA	NA	NA	NA	NA	+	Lac_Ac	NA	NA	NA	NA	393	1	3	3	15.6	13.398	135	0	7.3844	845540000	211380000	24178000	3493800	14552000	20485000	21366000
6.2	6.2	7.12454	6.2	6.80118	6.2	6.2	6.2	7.59028	7.85684	7.8461	7.88947	6.2	6.2	6.2	NA	NA	NA	NA	NA	NA	NA	NA	NA	NA	NA	NA	NA	+	Lac_Ac	NA	NA	NA	NA	1401	1	2	2	10.1	25.72	237	0	5.8914	492720000	98545000	0	240340	2025400	465980	1448000
7.3903	7.79642	7.59889	7.76894	7.56251	7.79403	7.73863	7.7881	7.80391	7.77678	7.66854	7.88894	7.15755	7.46066	7.66387	NA	NA	NA	NA	NA	biosynthetic process;cellular aromatic compound metabolic process;cellular metabolic process;cellular nitrogen compound metabolic process;cellular process;cofactor metabolic process;heterocycle metabolic process;metabolic process;nitrogen compound metabolic process;prosthetic group metabolic process	NA	NA	NA	NA	NA	NA	NA	NA	NA	NA	NA	NA	NA	858	1	8	8	27.6	44.572	428	0	92.248	944000000	67429000	2140200	350360	2043900	2595600	2456200
8.72165	8.62102	8.77083	8.5788	8.69725	8.66051	8.97397	8.86957	8.84037	8.5422	8.67865	8.68292	8.89229	8.91589	8.90621	NA	NA	NA	NA	NA	NA	NA	NA	NA	NA	NA	NA	NA	NA	NA	NA	NA	NA	NA	1194	1	19	19	34.8	60.344	564	0	157.72	9565800000	382630000	26901000	4529000	9537300	11882000	21648000
8.74165	8.69429	8.76795	8.77126	8.78188	8.54336	8.73414	8.864	8.769	8.73177	8.80861	8.80581	8.80914	8.86175	8.69824	NA	NA	NA	NA	NA	NA	NA	NA	NA	NA	NA	NA	NA	NA	NA	NA	NA	NA	NA	391	1	9	9	36.5	26.332	244	0	89.883	8007400000	533820000	42584000	13632000	30485000	54845000	73337000
8.03579	8.03096	8.02877	8.00689	8.11899	8.14339	8.29017	8.16322	8.11344	8.1037	8.19532	8.14023	8.16382	8.20984	8.13059	NA	NA	NA	NA	NA	NA	NA	NA	NA	NA	NA	NA	NA	NA	NA	NA	NA	NA	NA	390	1	7	7	31.4	26.729	255	0	53.752	2289600000	208140000	10825000	2387100	5536700	6211800	8096100
8.24959	6.2	8.0943	8.14916	8.46268	8.26977	8.01687	8.09047	8.04068	8.43313	8.18364	8.29966	6.2	8.10281	8.10951	NA	NA	NA	NA	catalytic activity;endopeptidase activity;hydrolase activity;peptidase activity;peptidase activity, acting on L-amino acid peptides;serine hydrolase activity;serine-type endopeptidase activity;serine-type peptidase activity	NA	NA	NA	NA	NA	NA	NA	NA	NA	NA	NA	NA	NA	NA	908	1	5	5	22.3	36.01	363	0	21.678	2701300000	300150000	19510000	1786600	8863200	8851700	32228000
9.93566	9.85411	9.83273	9.68348	9.77348	9.87103	10.1242	10.0247	9.98978	10.0249	9.9876	10.0566	10.1986	10.1503	10.1668	NA	NA	NA	NA	adenyl nucleotide binding;adenyl ribonucleotide binding;ATP binding;binding;nucleotide binding;purine nucleotide binding;purine ribonucleoside triphosphate binding;purine ribonucleotide binding;ribonucleotide binding	cellular metabolic process;cellular process;macromolecule metabolic process;metabolic process;primary metabolic process;protein folding;protein metabolic process	NA	NA	NA	NA	NA	NA	NA	NA	NA	NA	NA	NA	NA	66	1	48	43	73.4	65.435	609	0	323.31	173000000000	5403200000	261230000	69026000	149930000	144540000	265630000
8.43045	8.33064	8.45326	8.58434	8.49965	8.53376	8.51696	8.47734	8.46891	8.57129	8.56869	8.52363	8.48193	8.50191	8.53144	NA	NA	NA	NA	adenyl nucleotide binding;adenyl-nucleotide exchange factor activity;ATPase regulator activity;binding;enzyme regulator activity;nucleoside-triphosphatase regulator activity;nucleotide binding;purine nucleotide binding	cellular metabolic process;cellular process;macromolecule metabolic process;metabolic process;primary metabolic process;protein folding;protein metabolic process	cell part;cytoplasm	NA	NA	NA	NA	NA	NA	NA	NA	NA	NA	NA	NA	373	1	8	8	55	20.886	189	0	180.16	6006200000	858020000	47298000	9916500	33686000	47515000	42504000
8.4288	8.1233	8.40761	8.48937	8.31815	8.29248	8.47173	8.43773	8.49853	8.38443	8.56444	8.48008	8.44325	8.5617	8.49823	NA	NA	NA	NA	adenyl nucleotide binding;adenyl ribonucleotide binding;ATP binding;binding;cation binding;ion binding;metal ion binding;nucleotide binding;purine nucleotide binding;purine ribonucleoside triphosphate binding;purine ribonucleotide binding;ribonucleotide binding;transition metal ion binding;zinc ion binding	biosynthetic process;cellular metabolic process;cellular nitrogen compound metabolic process;cellular process;DNA metabolic process;DNA replication;macromolecule metabolic process;metabolic process;nitrogen compound metabolic process;nucleobase-containing compound metabolic process;primary metabolic process;protein folding;protein metabolic process;response to abiotic stimulus;response to heat;re…	cell part;cytoplasm	NA	NA	NA	NA	NA	NA	NA	NA	NA	NA	NA	NA	372	1	12	12	29.3	38.36	365	0	86.955	4632900000	386070000	22855000	1977300	8253300	17606000	17809000
8.69319	8.68497	8.66327	8.8368	8.7464	8.56865	8.82077	8.60847	8.70153	8.82414	8.9418	8.83326	8.75629	8.75246	8.72542	NA	NA	NA	NA	binding;DNA binding;nucleic acid binding	biological regulation	NA	NA	NA	NA	NA	NA	NA	NA	NA	NA	NA	NA	NA	371	1	10	10	74.1	15.846	139	0	323.31	9031700000	1003500000	38750000	20892000	30289000	56536000	46764000
9.26229	8.39623	8.34374	8.62145	8.31319	8.79128	8.38101	8.2481	8.44812	9.13133	8.69379	8.62634	8.54792	8.53263	8.3918	NA	NA	NA	NA	catalytic activity;oxidoreductase activity;oxidoreductase activity, acting on the CH-NH2 group of donors;oxidoreductase activity, acting on the CH-NH2 group of donors, NAD or NADP as acceptor	amine metabolic process;cellular amino acid metabolic process;cellular ketone metabolic process;cellular metabolic process;cellular nitrogen compound metabolic process;cellular process;metabolic process;nitrogen compound metabolic process;organic acid metabolic process;primary metabolic process;small molecule metabolic process	NA	NA	NA	NA	NA	NA	NA	NA	NA	NA	NA	NA	NA	368	1	26	26	52.9	48.914	454	0	323.31	10500000000	375290000	68525000	1392700	3330200	5342100	5161300
7.46824	7.50088	7.41014	7.39222	7.30989	7.61272	7.62933	7.56394	7.80984	7.83095	7.52696	7.69462	7.43662	7.57269	7.72895	NA	NA	NA	NA	NA	response to stimulus;response to stress	NA	NA	NA	NA	NA	NA	NA	NA	NA	NA	NA	NA	NA	751	1	5	5	28.2	19.435	177	0	8.9544	740270000	61689000	1239600	1015000	1341600	2878300	2811200
8.75113	8.99365	8.97022	9.05281	8.90841	8.91621	9.26091	9.36539	9.43789	8.77612	8.97859	9.00514	9.18221	9.06187	9.05687	NA	NA	NA	NA	nucleotide binding;adenyl nucleotide binding;adenyl ribonucleotide binding;ATP binding;binding;carbohydrate kinase activity;catalytic activity;galactokinase activity;kinase activity;phosphotransferase activity, alcohol group as acceptor;purine nucleotide binding;purine ribonucleoside triphosphate binding;purine ribonucleotide binding;ribonucleotide binding;transferase activity;transferase activit…	alcohol metabolic process;carbohydrate metabolic process;cellular metabolic process;cellular process;metabolic process;primary metabolic process;small molecule metabolic process	cell part;cytoplasm	NA	NA	NA	NA	NA	NA	NA	NA	NA	NA	NA	NA	975	1	23	23	57	41.944	398	0	181.02	19700000000	893480000	22729000	10752000	20184000	29705000	36842000
7.33197	8.27268	7.95459	7.97106	7.98181	8.17644	8.63356	8.50469	8.48731	8.42429	8.55453	8.53921	8.34021	8.28684	8.49614	NA	NA	NA	NA	NA	NA	NA	NA	NA	NA	NA	NA	NA	+	Lac_Ac	NA	NA	NA	NA	367	1	6	6	47.4	18.495	173	0	40.718	4024700000	574960000	4714100	4051800	12458000	12265000	19448000
8.047	7.76119	7.47968	7.84797	8.19424	7.9808	7.48755	7.80627	7.90815	6.2	6.2	7.57928	7.81714	7.68472	7.67329	NA	NA	NA	NA	nucleobase transmembrane transporter activity;nucleobase-containing compound transmembrane transporter activity;pyrimidine base transmembrane transporter activity;substrate-specific transmembrane transporter activity;substrate-specific transporter activity;transmembrane transporter activity;transporter activity;uracil transmembrane transporter activity	NA	cell part	NA	NA	NA	NA	NA	NA	+	Lac_Ac	NA	NA	NA	NA	852	1	4	4	9.5	54.001	517	0	11.486	924150000	48639000	8625900	497600	1103300	2653800	8132900
7.71002	7.66443	7.69603	7.74851	7.71036	7.68584	7.57158	7.6957	7.54382	6.2	7.7436	7.5411	6.2	7.62906	7.56731	NA	NA	NA	NA	catalytic activity	NA	NA	NA	NA	NA	NA	NA	NA	NA	NA	NA	NA	NA	NA	1219	1	7	7	10.3	82.304	795	0	8.9585	626280000	16481000	1890400	234530	579370	1198200	1129500
7.86513	7.74399	7.87497	8.15073	7.98065	8.08959	7.79553	7.86499	7.81202	7.55788	7.75851	7.6785	8.01322	7.88383	7.96301	NA	NA	NA	NA	rRNA (adenine-N6,N6-)-dimethyltransferase activity;binding;catalytic activity;methyltransferase activity;N-methyltransferase activity;nucleic acid binding;RNA binding;RNA methyltransferase activity;rRNA (adenine) methyltransferase activity;rRNA methyltransferase activity;S-adenosylmethionine-dependent methyltransferase activity;transferase activity;transferase activity, transferring one-carbon gr…	NA	cell part;cytoplasm	NA	NA	NA	NA	NA	NA	+	Lac_Ac	NA	NA	NA	NA	764	1	8	8	38.4	30.391	289	0	61.018	1280400000	85359000	5382500	440880	1693600	6858900	7765200
6.2	6.2	7.06017	6.2	7.38451	7.29607	7.64707	7.59737	7.43003	7.13459	7.30335	7.27411	7.41676	7.42542	7.39609	NA	NA	NA	NA	nucleotide binding;4-(cytidine 5'-diphospho)-2-C-methyl-D-erythritol kinase activity;adenyl nucleotide binding;adenyl ribonucleotide binding;ATP binding;binding;catalytic activity;kinase activity;phosphotransferase activity, alcohol group as acceptor;purine nucleotide binding;purine ribonucleoside triphosphate binding;purine ribonucleotide binding;ribonucleotide binding;transferase activity;trans…	alcohol metabolic process;biosynthetic process;carbohydrate metabolic process;cellular aldehyde metabolic process;cellular ketone metabolic process;cellular lipid metabolic process;cellular metabolic process;cellular process;isopentenyl diphosphate metabolic process;lipid metabolic process;metabolic process;organic acid metabolic process;primary metabolic process;small molecule metabolic process	NA	NA	NA	NA	NA	NA	NA	NA	NA	NA	NA	NA	NA	366	1	4	4	15.4	33.574	325	0	4.9313	362870000	30240000	574930	0	582590	828630	2097100
8.27388	7.04825	7.53456	7.45888	7.29152	8.11187	7.10281	6.98525	7.21835	7.58599	6.2	7.4966	8.10243	7.37577	7.48521	NA	NA	NA	NA	catalytic activity;amine binding;amino acid binding;aspartate carbamoyltransferase activity;binding;carboxyl- or carbamoyltransferase activity;carboxylic acid binding;transferase activity;transferase activity, transferring one-carbon groups	amine metabolic process;biosynthetic process;cellular amino acid metabolic process;cellular aromatic compound metabolic process;cellular ketone metabolic process;cellular metabolic process;cellular nitrogen compound metabolic process;cellular process;heterocycle metabolic process;metabolic process;nitrogen compound metabolic process;nucleobase-containing compound metabolic process;nucleobase-cont…	NA	NA	NA	NA	NA	NA	NA	NA	NA	NA	NA	NA	NA	753	1	8	8	25	37.47	348	0	20.176	834790000	43936000	11684000	76867	423250	1141100	256590
9.62595	9.57259	9.57229	9.73172	9.54473	9.49896	9.70634	9.62521	9.62426	9.80598	9.85145	9.71466	9.5633	9.62026	9.51661	NA	NA	NA	NA	magnesium ion binding;acetyltransferase activity;binding;catalytic activity;cation binding;glucosamine-1-phosphate N-acetyltransferase activity;ion binding;metal ion binding;N-acetyltransferase activity;N-acyltransferase activity;nucleotidyltransferase activity;transferase activity;transferase activity, transferring acyl groups;transferase activity, transferring acyl groups other than amino-acyl …	alcohol metabolic process;amine metabolic process;anatomical structure morphogenesis;biological regulation;biosynthetic process;carbohydrate metabolic process;cell morphogenesis;cell wall organization;cell wall organization or biogenesis;cellular cell wall organization or biogenesis;cellular component morphogenesis;cellular component organization;cellular lipid metabolic process;cellular metaboli…	cell part;cytoplasm	NA	NA	NA	NA	NA	NA	NA	NA	NA	NA	NA	NA	341	1	20	20	41.9	54.519	515	0	323.31	78400000000	3562700000	187750000	39243000	101090000	132760000	98606000
8.99959	8.95181	8.97657	8.94763	8.96563	8.894	9.04618	8.98308	9.01674	9.05181	9.07831	9.05385	8.93049	9.07276	9.01733	NA	NA	NA	NA	nucleotide binding;adenyl nucleotide binding;adenyl ribonucleotide binding;ATP binding;binding;catalytic activity;cation binding;diphosphotransferase activity;ion binding;kinase activity;magnesium ion binding;metal ion binding;purine nucleotide binding;purine ribonucleoside triphosphate binding;purine ribonucleotide binding;ribonucleotide binding;ribose phosphate diphosphokinase activity;transfer…	alcohol metabolic process;biosynthetic process;carbohydrate metabolic process;cellular metabolic process;cellular nitrogen compound metabolic process;cellular process;heterocycle metabolic process;metabolic process;nitrogen compound metabolic process;nucleobase-containing compound metabolic process;nucleobase-containing small molecule metabolic process;nucleotide metabolic process;primary metabol…	cell part;cytoplasm	NA	NA	NA	NA	NA	NA	NA	NA	NA	NA	NA	NA	340	1	19	19	58.3	36.342	331	0	323.31	17800000000	1048800000	71533000	16377000	36963000	37030000	61888000
8.63698	8.90582	8.7448	8.89186	8.76453	8.51545	8.78334	8.7796	8.84782	9.14551	9.25293	8.93786	8.73338	8.74124	8.63928	NA	NA	NA	NA	5S rRNA binding;binding;nucleic acid binding;RNA binding;rRNA binding;structural constituent of ribosome;structural molecule activity	biosynthetic process;cellular metabolic process;cellular process;macromolecule metabolic process;metabolic process;primary metabolic process;protein metabolic process;translation	cell part;intracellular non-membrane-bounded organelle;intracellular organelle;macromolecular complex;organelle;ribonucleoprotein complex;ribosome	NA	NA	NA	NA	NA	NA	NA	NA	NA	NA	NA	NA	339	1	13	13	55.3	23.477	219	0	156.03	13400000000	2684300000	90788000	36905000	52192000	112830000	110710000
8.77903	8.7104	8.82046	8.68359	8.70715	8.64033	8.7352	8.77809	8.77388	8.6978	8.80342	8.83584	8.80737	8.79002	8.73126	NA	NA	NA	NA	NA	NA	NA	NA	NA	NA	NA	NA	NA	NA	NA	NA	NA	NA	NA	337	1	10	10	56.5	18.267	177	0	323.31	10100000000	915240000	53514000	11088000	37445000	32925000	59004000
6.2	6.2	6.2	6.2	7.42239	7.69389	7.77281	6.2	7.66197	6.2	6.2	6.2	7.67264	7.86924	6.2	NA	NA	NA	NA	NA	NA	NA	NA	NA	NA	NA	NA	NA	NA	NA	NA	NA	NA	NA	336	1	4	4	22.9	24.548	223	0	13.848	585890000	53263000	0	320930	3548400	4340500	3049900
10.0958	10.0679	9.78055	9.63703	10.1059	10.037	9.79804	9.93321	9.94533	10.1654	10.0223	9.85115	10.1273	10.1627	10.1825	NA	NA	NA	NA	binding;carbon-oxygen lyase activity;catalytic activity;cation binding;hydro-lyase activity;ion binding;lyase activity;magnesium ion binding;metal ion binding;phosphopyruvate hydratase activity	alcohol metabolic process;carbohydrate metabolic process;catabolic process;cellular metabolic process;cellular process;generation of precursor metabolites and energy;metabolic process;primary metabolic process;small molecule metabolic process	cell part;cell surface;extracellular region;macromolecular complex;protein complex	NA	NA	NA	NA	NA	NA	NA	NA	NA	NA	NA	NA	76	1	34	34	72.3	45.95	429	0	323.31	199000000000	10500000000	665300000	172160000	240310000	169230000	657210000
6.2	6.2	7.4297	7.66302	7.45355	7.53182	6.2	7.33732	7.51148	6.2	7.54626	6.2	6.2	7.74079	6.2	NA	NA	NA	NA	NA	cell cycle;cellular process	NA	NA	NA	NA	NA	NA	NA	NA	NA	NA	NA	NA	NA	335	1	3	3	18.8	22.898	213	0	5.1744	400400000	40040000	2794900	455940	851360	2187500	2326700
7.96042	8.29343	8.06885	8.36804	8.2854	8.18865	8.19084	8.27077	8.3591	8.28838	8.44331	8.46114	8.17765	8.21527	8.1944	NA	NA	NA	NA	NA	NA	NA	NA	NA	NA	NA	NA	NA	NA	NA	NA	NA	NA	NA	334	1	9	9	67.8	18.463	171	0	27.284	3260000000	296270000	4701400	4775300	5117900	16173000	13156000
7.91653	8.13367	7.95892	8.18614	8.19471	8.10531	8.31783	8.26456	8.17834	8.33947	8.51362	8.38568	7.95916	8.1284	8.03294	NA	NA	NA	NA	catalytic activity;exopolyphosphatase activity;guanosine-5'-triphosphate,3'-diphosphate diphosphatase activity;hydrolase activity;hydrolase activity, acting on acid anhydrides;hydrolase activity, acting on acid anhydrides, in phosphorus-containing anhydrides;pyrophosphatase activity	NA	NA	NA	NA	NA	NA	NA	NA	NA	NA	NA	NA	NA	NA	333	1	10	10	42.1	33.785	318	0	119.16	3124500000	183800000	3415700	1701000	3859800	7109700	8593200
7.72488	7.81523	7.90295	7.82265	8.03953	7.82136	7.73561	7.83627	7.84625	7.57434	7.94106	7.80246	7.70838	7.71689	7.74029	NA	NA	NA	NA	binding;DNA binding;nucleic acid binding	biological regulation;biosynthetic process;cellular metabolic process;cellular nitrogen compound metabolic process;cellular process;macromolecule metabolic process;metabolic process;nitrogen compound metabolic process;nucleobase-containing compound metabolic process;primary metabolic process;RNA metabolic process	NA	NA	NA	NA	NA	NA	NA	NA	NA	NA	NA	NA	NA	332	1	7	7	38.7	23.349	212	0	26.762	1017500000	78268000	6977500	1280300	3638000	2930700	9034600
6.2	6.2	6.2	7.65365	7.70063	7.53779	7.68925	6.2	7.76935	7.91146	7.87075	8.13078	7.5371	7.38408	7.12953	NA	NA	NA	NA	active transmembrane transporter activity;amine transmembrane transporter activity;amino acid transmembrane transporter activity;carboxylic acid transmembrane transporter activity;organic acid transmembrane transporter activity;substrate-specific transmembrane transporter activity;substrate-specific transporter activity;transmembrane transporter activity;transporter activity	NA	cell part	NA	NA	NA	NA	NA	NA	NA	NA	NA	NA	NA	NA	331	1	3	3	8.4	51.492	487	0	87.186	772460000	64372000	647400	71034	0	2382000	4108800
8.41317	8.8124	8.79669	8.86324	8.62988	8.71193	9.16779	8.86146	9.09395	9.21872	8.91754	9.08874	8.75523	8.55796	8.96033	NA	NA	NA	NA	NA	NA	NA	NA	NA	NA	NA	NA	NA	NA	NA	NA	NA	NA	NA	330	1	12	12	60.7	27.757	257	0	233.99	15400000000	1540100000	16698000	12129000	29809000	50251000	41415000
8.04879	7.9866	7.99204	8.15993	8.02015	7.85451	8.09353	7.93169	8.13871	7.94352	8.04517	8.18684	7.86371	7.93475	7.95176	NA	NA	NA	NA	NA	NA	NA	NA	NA	NA	NA	NA	NA	NA	NA	NA	NA	NA	NA	999	1	4	4	15.2	33.469	316	0	13.472	1730800000	115390000	7659000	1568800	3169900	4971600	6441300
7.72136	6.2	7.78358	6.2	7.78315	7.96763	7.64874	7.83006	7.81546	7.89684	7.86317	7.741	7.71796	7.65873	7.78556	NA	NA	NA	NA	nucleic acid binding;alkylbase DNA N-glycosylase activity;binding;catalytic activity;DNA binding;DNA N-glycosylase activity;hydrolase activity;hydrolase activity, acting on glycosyl bonds;hydrolase activity, hydrolyzing N-glycosyl compounds	cellular metabolic process;cellular nitrogen compound metabolic process;cellular process;DNA metabolic process;DNA repair;macromolecule metabolic process;metabolic process;nitrogen compound metabolic process;nucleobase-containing compound metabolic process;primary metabolic process;response to DNA damage stimulus;response to stimulus;response to stress	NA	NA	NA	NA	NA	NA	NA	NA	NA	NA	NA	NA	NA	329	1	7	7	37.5	22.875	216	0	77.978	989440000	89949000	6793500	241100	3173200	3263700	5869000
8.43514	8.69359	8.70848	8.57984	8.56443	8.65234	9.04254	9.15397	9.10065	8.71579	8.90928	8.81582	8.91733	8.7613	8.89674	NA	NA	NA	NA	NA	response to stimulus;response to stress	NA	NA	NA	NA	NA	NA	NA	NA	NA	NA	NA	NA	NA	981	1	6	6	38.8	14.903	134	0	41.038	11300000000	1131800000	28994000	11876000	31219000	26170000	36556000
8.14454	8.10281	8.06513	8.10826	8.06153	8.04883	8.27131	8.30302	8.15549	7.94919	7.93235	8.32383	8.09447	8.02094	8.52377	NA	NA	NA	NA	NA	NA	NA	NA	NA	NA	NA	NA	NA	NA	NA	NA	NA	NA	NA	1143	1	3	3	33.8	15.935	151	0	64.897	2379600000	339940000	15533000	4202800	7148200	13478000	14979000
7.31783	7.58046	7.69879	7.5505	7.62753	7.99628	7.51532	7.5139	7.35879	8.30705	7.90195	7.5969	7.4248	6.2	7.41444	NA	NA	NA	NA	NA	NA	NA	NA	NA	NA	NA	NA	NA	NA	NA	NA	NA	NA	NA	328	1	4	4	25.6	18.649	168	0	32.264	1143900000	190650000	2204700	1351200	3611000	4367400	7121300
7.43597	7.1731	6.2	6.2	7.65113	6.98051	7.67492	6.2	7.41143	7.25967	7.58013	6.2	6.2	7.31773	6.2	NA	NA	NA	NA	catalytic activity;hydrolase activity	NA	NA	NA	NA	NA	NA	NA	NA	NA	NA	NA	NA	NA	NA	327	1	3	3	22.1	22.949	204	0	22.099	414870000	46096000	2797200	413280	1001100	1646500	3529500
6.2	6.2	6.2	6.2	6.2	6.2	7.44706	6.2	6.2	7.07449	6.2	7.61539	6.2	6.2	6.2	NA	NA	NA	NA	binding;catalytic activity;coenzyme binding;cofactor binding;FMN binding;nucleotide binding;oxidoreductase activity	NA	NA	NA	NA	NA	NA	NA	NA	NA	NA	NA	NA	NA	NA	1108	1	2	2	15.8	22.472	215	0	44.466	379370000	47421000	0	3354700	602470	782890	16807000
6.2	6.2	6.2	6.2	6.2	6.2	6.2	6.2	7.71331	7.43832	6.2	7.82085	6.2	6.2	6.2	NA	NA	NA	NA	NA	NA	NA	NA	NA	NA	NA	NA	NA	NA	NA	NA	NA	NA	NA	1119	1	2	2	6.1	49.356	476	0	42.931	422050000	28137000	1025200	239170	393200	0	388650
8.45626	8.36453	8.36897	8.46739	8.37863	8.32276	8.41712	8.40657	8.41191	8.4229	8.45936	8.64826	8.29756	8.44962	8.30142	NA	NA	NA	NA	NA	NA	NA	NA	NA	NA	NA	NA	NA	NA	NA	NA	NA	NA	NA	1225	1	11	11	45.6	33.529	320	0	99.234	4733600000	338110000	16944000	1961400	10475000	12430000	19061000
9.40516	8.89153	8.68408	8.35706	9.11637	8.85568	8.88221	8.73956	8.81412	8.77696	8.60852	8.9226	8.85277	8.98764	9.14398	NA	NA	NA	NA	NA	NA	NA	NA	NA	NA	NA	NA	NA	NA	NA	NA	NA	NA	NA	1317	1	9	9	76.4	15.134	144	0	178.98	14400000000	1794300000	276660000	28692000	36399000	14061000	168450000
8.19218	8.39478	8.58459	8.49147	8.5298	8.43363	8.31587	8.49038	8.22318	7.6436	8.13197	8.15186	8.39494	8.19218	8.4019	NA	NA	NA	NA	nucleic acid binding;binding;DNA binding;RNA binding;translation elongation factor activity;translation factor activity, nucleic acid binding	biological regulation;biosynthetic process;cellular metabolic process;cellular nitrogen compound metabolic process;cellular process;macromolecule metabolic process;metabolic process;nitrogen compound metabolic process;nucleobase-containing compound metabolic process;primary metabolic process;RNA metabolic process	NA	NA	NA	NA	NA	NA	NA	NA	NA	NA	NA	NA	NA	325	1	7	7	49.7	18.124	167	0	112.58	3359300000	479900000	16984000	9264500	38333000	27298000	56255000
6.2	6.2	7.5042	7.59234	7.26668	7.50028	7.42747	6.2	7.48448	7.61964	7.69971	7.59491	7.58517	6.2	7.62062	NA	NA	NA	NA	binding;catalytic activity;cation binding;hydrolase activity;ion binding;metal ion binding;transition metal ion binding;zinc ion binding	carbohydrate metabolic process;cellular metabolic process;cellular process;cofactor metabolic process;metabolic process;oligosaccharide metabolic process;primary metabolic process;response to chemical stimulus;response to stimulus;sulfur compound metabolic process	NA	NA	NA	NA	NA	NA	NA	NA	NA	NA	NA	NA	NA	324	1	7	7	23.7	34.797	308	0	15.584	554400000	26400000	590560	43114	867530	1048400	196570
8.59571	8.58115	8.49436	8.64156	8.56909	8.61894	8.61259	8.69491	8.58836	8.47813	8.54855	8.53349	8.66484	8.61401	8.61426	NA	NA	NA	NA	catalytic activity;kinase activity;nucleobase-containing compound kinase activity;nucleotide kinase activity;phosphotransferase activity, phosphate group as acceptor;thymidylate kinase activity;transferase activity;transferase activity, transferring phosphorus-containing groups	NA	NA	NA	NA	NA	NA	NA	NA	NA	NA	NA	NA	NA	NA	972	1	22	22	30.1	96.673	894	0	127.71	6941600000	169310000	9059800	2035100	4029800	8615000	10559000
6.2	7.86418	7.85559	6.2	7.58355	6.2	7.7941	7.64339	6.2	7.60327	6.2	6.2	7.30617	6.2	6.2	NA	NA	NA	NA	NA	NA	NA	NA	NA	NA	NA	NA	NA	NA	NA	NA	NA	NA	NA	677	1	3	3	22.7	18.898	172	0	9.986	456560000	50729000	895460	5161200	5988100	1605100	2392400
8.21373	8.24714	8.21685	8.42459	8.32023	8.60025	8.6616	8.47898	8.49021	8.40199	8.5177	8.42886	8.0228	8.27323	8.18957	NA	NA	NA	NA	magnesium ion binding;binding;catalytic activity;cation binding;ion binding;metal ion binding;prenyltransferase activity;transferase activity;transferase activity, transferring alkyl or aryl (other than methyl) groups	NA	NA	NA	NA	NA	NA	NA	NA	NA	NA	NA	NA	NA	NA	1163	1	12	12	45	30.405	269	0	104.08	4103200000	293080000	10596000	4336600	6066900	18785000	6311100
8.04992	8.27397	8.2317	8.00813	8.03435	8.23111	8.26708	8.32508	8.1522	7.98924	7.99197	8.1432	8.36167	8.27177	8.25285	NA	NA	NA	NA	catalytic activity;deoxyribonuclease activity;exodeoxyribonuclease activity;exodeoxyribonuclease activity, producing 5'-phosphomonoesters;exodeoxyribonuclease VII activity;exonuclease activity;exonuclease activity, active with either ribo- or deoxyribonucleic acids and producing 5'-phosphomonoesters;hydrolase activity;hydrolase activity, acting on ester bonds;nuclease activity	catabolic process;cellular metabolic process;cellular nitrogen compound metabolic process;cellular process;DNA metabolic process;macromolecule metabolic process;metabolic process;nitrogen compound metabolic process;nucleobase-containing compound metabolic process;primary metabolic process	cell part;cytoplasm;macromolecular complex;protein complex	NA	NA	NA	NA	NA	NA	NA	NA	NA	NA	NA	NA	676	1	5	5	82.5	8.6464	80	0	240.07	2613100000	522620000	21678000	6070600	16128000	20657000	29486000
7.91471	7.81694	7.88091	7.81327	7.83281	7.85418	7.84738	7.76387	7.75674	6.2	7.73365	6.2	7.9283	7.92991	7.75118	NA	NA	NA	NA	NA	NA	NA	NA	NA	NA	NA	NA	NA	NA	NA	NA	NA	NA	NA	675	1	6	6	16.3	48.381	449	0	14.612	1063300000	39383000	2766500	487030	1336900	1449800	1762100
8.03511	8.20044	8.00398	8.03072	7.92435	8.04509	8.079	8.05949	8.10387	7.91704	8.08138	7.92282	8.1452	8.0404	8.05138	NA	NA	NA	NA	nucleotide binding;adenyl nucleotide binding;adenyl ribonucleotide binding;ATP binding;ATPase activity;binding;catalytic activity;GTP binding;guanyl nucleotide binding;guanyl ribonucleotide binding;hydrolase activity;hydrolase activity, acting on acid anhydrides;hydrolase activity, acting on acid anhydrides, in phosphorus-containing anhydrides;nucleoside-triphosphatase activity;purine nucleotide …	NA	NA	NA	NA	NA	NA	NA	NA	NA	NA	NA	NA	NA	NA	913	1	10	10	35.8	39.174	363	0	209.72	1943100000	129540000	8360700	3284700	6004200	3704000	3632200
7.83349	8.12303	7.94905	7.95959	8.055	7.85414	7.66706	7.68932	7.63241	6.2	6.2	6.2	6.2	6.2	6.2	NA	NA	NA	NA	NA	NA	NA	NA	NA	NA	NA	NA	NA	+	Lac_Ac	+	Exp_Stat	NA	NA	1133	1	6	6	22.7	33.614	308	0	36.563	724050000	51718000	4517400	1842300	4665400	4649000	6913700
7.7271	7.65865	7.68141	7.62708	7.66708	7.91402	7.83255	8.05285	7.36305	6.2	6.2	7.60433	6.2	6.2	6.2	NA	NA	NA	NA	NA	NA	NA	NA	NA	NA	NA	NA	NA	NA	NA	+	Exp_Stat	NA	NA	1254	1	7	7	10.5	73.278	648	0	8.1371	468610000	13389000	2067300	619130	1002300	1166900	1421500
6.2	6.2	6.2	7.71633	7.65718	7.79349	7.81238	6.2	8.05797	7.72369	6.2	7.90808	6.2	6.2	6.2	NA	NA	NA	NA	protein disulfide isomerase activity;catalytic activity;disulfide oxidoreductase activity;intramolecular oxidoreductase activity;intramolecular oxidoreductase activity, interconverting keto- and enol-groups;intramolecular oxidoreductase activity, transposing S-S bonds;isomerase activity;oxidoreductase activity;oxidoreductase activity, acting on a sulfur group of donors;protein disulfide oxidoredu…	NA	NA	NA	NA	NA	NA	NA	NA	NA	NA	NA	NA	NA	NA	674	1	4	4	16.9	25.237	231	0	18.802	700750000	58395000	1099400	473660	1290700	3149900	4092300
8.58942	8.11564	7.9718	8.19176	7.59784	7.96271	8.07719	8.01645	6.2	8.407	6.2	8.06852	6.2	6.2	7.99703	NA	NA	NA	NA	catalytic activity;alkylglycerone-phosphate synthase activity;binding;coenzyme binding;cofactor binding;flavin adenine dinucleotide binding;oxidoreductase activity;oxidoreductase activity, acting on CH-OH group of donors;oxidoreductase activity, acting on the CH-OH group of donors, NAD or NADP as acceptor;transferase activity;transferase activity, transferring alkyl or aryl (other than methyl) gr…	biosynthetic process;lipid metabolic process;metabolic process;primary metabolic process	NA	NA	NA	NA	NA	NA	NA	NA	NA	NA	NA	NA	NA	672	1	11	11	26.7	55.014	510	0	47.306	1859900000	80863000	8496100	3872700	3482800	5913700	5927300
8.63068	8.75454	8.9319	8.4308	8.24944	8.40465	8.22616	7.87791	7.95202	8.54588	8.33254	8.37951	8.33045	8.38378	8.43643	NA	NA	NA	NA	catalytic activity;glycerol-3-phosphate dehydrogenase activity;oxidoreductase activity;oxidoreductase activity, acting on CH-OH group of donors;oxidoreductase activity, acting on the CH-OH group of donors, quinone or similar compound as acceptor;sn-glycerol-3-phosphate:ubiquinone oxidoreductase activity;sn-glycerol-3-phosphate:ubiquinone-8 oxidoreductase activity	alcohol metabolic process;carbohydrate metabolic process;cellular metabolic process;cellular process;metabolic process;phosphorus metabolic process;primary metabolic process;small molecule metabolic process	cell part;macromolecular complex;protein complex	NA	NA	NA	NA	NA	NA	NA	NA	NA	NA	NA	NA	762	1	17	17	29.1	60.377	561	0	63.138	4660000000	160760000	17605000	2839800	16693000	6423500	4503500
7.84645	7.78911	7.91113	8.11441	7.97036	8.18119	8.07196	8.04321	7.93601	7.78045	7.98477	8.13975	6.2	7.89232	7.81411	NA	NA	NA	NA	magnesium ion binding;binding;catalytic activity;cation binding;ion binding;metal ion binding;thiamine-phosphate diphosphorylase activity;transferase activity;transferase activity, transferring alkyl or aryl (other than methyl) groups	biosynthetic process;cellular aromatic compound metabolic process;cellular metabolic process;cellular nitrogen compound metabolic process;cellular process;cofactor metabolic process;heterocycle metabolic process;metabolic process;nitrogen compound metabolic process;small molecule metabolic process;sulfur compound metabolic process;vitamin metabolic process	NA	NA	NA	NA	NA	NA	NA	NA	NA	NA	NA	NA	NA	654	1	6	6	35.8	23.214	215	0	35.005	1383200000	125750000	3987600	2194500	6039800	8654200	7159900
8.2447	8.04829	8.17038	7.71994	8.01691	8.13732	8.0092	8.20377	7.98866	6.2	7.74148	7.74927	8.06157	8.00449	8.13947	NA	NA	NA	NA	catalytic activity;glycine oxidase activity;oxidoreductase activity;oxidoreductase activity, acting on the CH-NH2 group of donors;oxidoreductase activity, acting on the CH-NH2 group of donors, oxygen as acceptor	NA	NA	NA	NA	NA	NA	NA	NA	NA	NA	NA	NA	NA	NA	1277	1	12	12	32.9	44.55	417	0	71.779	1566400000	87022000	5756900	1387500	4733700	3134200	4878600
7.37429	7.33999	7.49665	6.2	6.2	7.41427	8.30969	7.95143	8.11651	7.71821	7.90077	8.32642	7.58557	7.91171	7.76547	NA	NA	NA	NA	NA	cell communication;cellular process;response to external stimulus;response to extracellular stimulus;response to starvation;response to stimulus;response to stress	cell part;membrane	NA	NA	NA	NA	NA	NA	+	Lac_Ac	NA	NA	NA	NA	1028	1	9	9	12.7	86.042	798	0	61.522	1279900000	44136000	921000	222630	107790	0	555440
6.2	6.2	6.2	7.60467	7.55022	6.2	7.96716	8.04387	7.96082	7.65537	7.64399	6.2	7.50478	6.2	7.54989	NA	NA	NA	NA	catalytic activity;glycerate kinase activity;kinase activity;phosphotransferase activity, alcohol group as acceptor;transferase activity;transferase activity, transferring phosphorus-containing groups	cellular metabolic process;cellular process;metabolic process;organic acid metabolic process;phosphorus metabolic process;small molecule metabolic process	NA	NA	NA	NA	NA	NA	NA	NA	NA	NA	NA	NA	NA	984	1	5	5	18.3	36.499	372	0	18.092	690090000	40594000	0	0	0	1125100	1354500
6.2	6.2	6.2	6.2	6.2	7.04383	6.2	7.73784	7.43538	6.2	6.2	6.2	6.2	7.0746	7.70739	NA	NA	NA	NA	catalytic activity;3-demethylubiquinone-9 3-O-methyltransferase activity;methyltransferase activity;O-methyltransferase activity;S-adenosylmethionine-dependent methyltransferase activity;transferase activity;transferase activity, transferring one-carbon groups	NA	NA	NA	NA	NA	NA	NA	NA	NA	NA	NA	NA	NA	NA	950	1	3	3	7.7	33.397	297	0.0021097	2.8478	302460000	33607000	0	254910	0	429230	944300
7.38975	7.53599	7.61519	7.47871	7.66505	7.77921	7.6428	7.81359	7.73074	7.60193	7.75261	7.89224	7.68878	7.70334	7.60563	NA	NA	NA	NA	catalytic activity;aminoacyl-tRNA hydrolase activity;carboxylic ester hydrolase activity;hydrolase activity;hydrolase activity, acting on ester bonds	NA	NA	NA	NA	NA	NA	NA	NA	NA	NA	NA	NA	NA	NA	652	1	4	4	25.3	25.846	237	0	15.782	793550000	79355000	2693200	507440	2536100	2091100	4500500
7.68757	7.72938	7.94663	6.2	7.83294	7.68799	7.66665	7.71199	7.75616	6.2	6.2	7.8073	6.2	6.2	7.5566	NA	NA	NA	NA	transporter activity	NA	NA	NA	NA	NA	NA	NA	NA	NA	NA	NA	NA	NA	NA	651	1	3	3	12.4	31.521	299	0	4.1983	661570000	50890000	3735200	775600	2980300	976010	5545800
7.98893	7.93268	8.0323	8.04025	8.09527	7.89916	8.16107	7.93495	8.04474	7.97078	8.05892	8.05061	8.00139	8.16316	8.06371	NA	NA	NA	NA	catalytic activity;hydrolase activity;peptidase activity	NA	cell part;membrane	NA	NA	NA	NA	NA	NA	NA	NA	NA	NA	NA	NA	1233	1	8	8	36.6	33.967	322	0	59.542	2031700000	145120000	9303700	1610600	3369300	2165900	7736200
9.95837	10.0202	9.95018	9.97009	10.1299	10.2457	9.78666	9.93682	10.014	10.2756	10.1063	9.98428	10.2075	10.1507	10.1698	NA	NA	NA	NA	carbon-oxygen lyase activity;catalytic activity;cysteine synthase activity;lyase activity;transferase activity	amine metabolic process;biosynthetic process;cellular amino acid metabolic process;cellular ketone metabolic process;cellular metabolic process;cellular nitrogen compound metabolic process;cellular process;metabolic process;nitrogen compound metabolic process;organic acid metabolic process;primary metabolic process;small molecule metabolic process;sulfur compound metabolic process	NA	NA	NA	NA	NA	NA	NA	NA	NA	NA	NA	NA	NA	1333	1	29	29	78.3	33.625	322	0	323.31	233000000000	12900000000	490940000	122180000	229940000	477240000	675510000
6.2	6.2	6.2	6.2	7.50821	7.10305	7.48414	7.14597	7.37299	7.51825	7.24623	6.2	7.27811	6.2	6.2	NA	NA	NA	NA	binding;catalytic activity;cofactor binding;pyridoxal phosphate binding;vitamin B6 binding;vitamin binding	NA	NA	NA	NA	NA	NA	NA	NA	NA	NA	NA	NA	NA	NA	1112	1	2	2	6.8	40.9	383	0.004158	2.444	308130000	14006000	0	0	558640	0	1039100
7.95051	7.9399	8.29713	8.37332	8.07383	7.94173	8.20992	8.12672	8.03735	8.15494	7.99398	7.9876	8.25609	8.2405	8.25431	NA	NA	NA	NA	catalytic activity;transferase activity;transferase activity, transferring glycosyl groups	cellular metabolic process;cellular nitrogen compound metabolic process;cellular process;metabolic process;nitrogen compound metabolic process;nucleobase-containing compound metabolic process;nucleobase-containing small molecule metabolic process;nucleoside metabolic process;primary metabolic process;small molecule metabolic process	NA	NA	NA	NA	NA	NA	NA	NA	NA	NA	NA	NA	NA	650	1	4	4	28.6	18.258	168	0	13.266	2525500000	315690000	8167800	3610100	17997000	27094000	15646000
8.6514	8.82709	8.7315	8.5652	8.62862	8.56146	9.16997	9.16233	9.18353	9.35843	9.42755	9.20298	8.68124	8.30745	8.50398	NA	NA	NA	NA	NA	amine metabolic process;cellular amino acid metabolic process;cellular ketone metabolic process;cellular metabolic process;cellular nitrogen compound metabolic process;cellular process;metabolic process;nitrogen compound metabolic process;organic acid metabolic process;primary metabolic process;small molecule metabolic process	NA	NA	NA	NA	NA	NA	NA	+	Lac_Ac	NA	NA	NA	NA	1094	1	9	9	48.3	25.992	240	0	323.31	18700000000	2675400000	58732000	21991000	37054000	33303000	72149000
9.70242	9.7846	9.80547	9.77113	9.69317	9.59829	10.3108	10.2675	10.3573	10.2093	10.3605	10.3301	10.2559	9.99247	9.94383	NA	NA	NA	NA	NA	NA	NA	NA	NA	NA	NA	NA	NA	+	Lac_Ac	NA	NA	NA	NA	1423	1	40	21	71.2	53.047	490	0	323.31	246000000000	11700000000	277610000	72094000	188400000	197210000	262640000
10.0766	9.99572	9.98974	9.98905	9.98344	9.91284	9.86733	9.91193	9.94155	9.72997	9.86713	9.80301	10.2181	10.2215	10.2202	NA	NA	NA	NA	carbon-oxygen lyase activity;catalytic activity;fumarate hydratase activity;hydro-lyase activity;lyase activity	catabolic process;cellular ketone metabolic process;cellular metabolic process;cellular process;cofactor metabolic process;metabolic process;organic acid metabolic process;small molecule metabolic process	cell part;macromolecular complex;protein complex;tricarboxylic acid cycle enzyme complex	NA	NA	NA	NA	NA	NA	NA	NA	NA	NA	NA	NA	633	1	33	33	70.5	51.182	474	0	323.31	175000000000	6499500000	515110000	93769000	187760000	277230000	393940000
8.46367	8.57397	8.78442	8.42998	8.42877	8.64816	8.82282	8.75949	8.81159	8.88431	8.93714	8.89168	8.86688	8.70178	8.76416	NA	NA	NA	NA	nucleotide binding;binding;catalytic activity;coenzyme binding;cofactor binding;glyoxylate reductase activity;NAD binding;oxidoreductase activity;oxidoreductase activity, acting on CH-OH group of donors;oxidoreductase activity, acting on the CH-OH group of donors, NAD or NADP as acceptor	NA	NA	NA	NA	NA	NA	NA	NA	+	Lac_Ac	NA	NA	NA	NA	632	1	12	12	37.3	34.083	322	0	196.47	12100000000	860790000	21335000	7689900	19822000	16958000	24149000
8.02662	6.2	7.92355	6.2	8.05519	8.1577	7.94541	8.40783	8.11836	8.51128	8.42818	8.1631	8.04825	8.12153	8.10667	NA	NA	NA	NA	binding;4 iron, 4 sulfur cluster binding;cation binding;electron carrier activity;ion binding;iron-sulfur cluster binding;metal cluster binding;metal ion binding	NA	NA	NA	NA	NA	NA	NA	NA	NA	NA	NA	NA	NA	NA	631	1	4	4	31.1	11.702	106	0	140.08	2864800000	716190000	30805000	6605400	9053000	12340000	31431000
8.28418	7.71056	7.86792	8.30423	7.92308	7.58614	7.96094	7.68546	7.46497	8.49293	8.18073	7.98544	8.20428	8.01749	7.96284	NA	NA	NA	NA	catalytic activity;binding;cofactor binding;pyridoxal phosphate binding;transaminase activity;transferase activity;transferase activity, transferring nitrogenous groups;vitamin B6 binding;vitamin binding	biosynthetic process;metabolic process	NA	NA	NA	NA	NA	NA	NA	NA	NA	NA	NA	NA	NA	630	1	11	11	41.3	39.068	363	0	100.51	2535400000	140860000	13453000	385630	1290700	7099700	5042800
7.06175	7.24092	7.26538	7.14761	6.98772	7.60343	6.2	6.2	6.2	6.2	6.2	6.2	6.2	6.2	6.2	NA	NA	NA	NA	NA	NA	NA	NA	NA	NA	NA	NA	NA	+	Lac_Ac	NA	NA	NA	NA	629	1	3	3	14.9	29.675	281	0	13.269	92799000	8436300	1321400	415380	1430500	285290	873610
8.86192	8.85796	8.86387	8.83569	8.89814	8.81852	8.93243	8.8435	8.86152	8.95661	9.06971	8.85282	8.86858	8.80391	8.78769	NA	NA	NA	NA	magnesium ion binding;2,3,4,5-tetrahydropyridine-2,6-dicarboxylate N-succinyltransferase activity;binding;catalytic activity;cation binding;ion binding;metal ion binding;N-acyltransferase activity;N-succinyltransferase activity;succinyltransferase activity;transferase activity;transferase activity, transferring acyl groups;transferase activity, transferring acyl groups other than amino-acyl groups	amine metabolic process;biosynthetic process;cellular amino acid metabolic process;cellular ketone metabolic process;cellular metabolic process;cellular nitrogen compound metabolic process;cellular process;metabolic process;nitrogen compound metabolic process;organic acid metabolic process;primary metabolic process;small molecule metabolic process	cell part;cytoplasm	NA	NA	NA	NA	NA	NA	NA	NA	NA	NA	NA	NA	628	1	8	8	26.3	32.641	312	0	135.04	13600000000	1240300000	71517000	17688000	42091000	60474000	98741000
8.21769	8.19167	8.18515	8.28961	8.46552	8.33321	8.05492	8.08246	8.13919	7.85014	7.86998	8.13165	8.1809	8.18469	8.30807	NA	NA	NA	NA	catalytic activity;acetylornithine deacetylase activity;deacetylase activity;hydrolase activity;hydrolase activity, acting on carbon-nitrogen (but not peptide) bonds;hydrolase activity, acting on carbon-nitrogen (but not peptide) bonds, in linear amides;succinyl-diaminopimelate desuccinylase activity	amine metabolic process;biosynthetic process;cellular amino acid metabolic process;cellular ketone metabolic process;cellular metabolic process;cellular nitrogen compound metabolic process;cellular process;metabolic process;nitrogen compound metabolic process;organic acid metabolic process;primary metabolic process;small molecule metabolic process	NA	NA	NA	NA	NA	NA	NA	+	Lac_Ac	NA	NA	NA	NA	627	1	10	10	29.8	39.24	362	0	39.936	2385900000	125570000	9223700	1435200	6769800	10626000	10173000
7.02971	7.55847	7.50074	7.36582	6.2	6.2	7.86198	7.71451	6.2	7.30203	6.2	7.76893	7.27124	7.40971	7.42405	NA	NA	NA	NA	NA	NA	NA	NA	NA	NA	NA	NA	NA	NA	NA	NA	NA	NA	NA	626	1	4	4	55.4	13.804	130	0	16.082	439390000	54924000	1558100	893310	1466300	2680400	1517900
7.9106	8.40822	7.99542	8.12038	8.51184	8.44894	8.68475	8.87247	8.78986	8.5962	8.93223	8.93602	8.47612	8.39976	8.07177	NA	NA	NA	NA	NA	NA	NA	NA	NA	NA	NA	NA	NA	NA	NA	NA	NA	NA	NA	625	1	4	4	80	5.7257	55	0	77.966	9500600000	3166900000	32365000	33310000	26319000	68203000	106120000
7.84255	7.9369	7.83062	7.99154	7.96313	8.23641	8.29739	8.21115	8.41552	8.55497	8.41471	8.40413	8.02502	8.08561	8.25193	NA	NA	NA	NA	catalytic activity;glucosyltransferase activity;starch synthase activity;transferase activity;transferase activity, transferring glycosyl groups;transferase activity, transferring hexosyl groups	biosynthetic process;metabolic process	NA	NA	NA	NA	NA	NA	NA	+	Lac_Ac	NA	NA	NA	NA	1167	1	7	7	24.4	44.173	405	0	54.991	3598900000	224930000	4224700	1125200	2649200	3141400	5819800
8.02177	8.56246	7.98937	8.05065	8.0445	8.15697	8.443	8.58853	8.58824	8.45393	8.12264	8.31345	7.34751	7.86342	7.61572	NA	NA	NA	NA	catalytic activity;methyltransferase activity;O-methyltransferase activity;transferase activity;transferase activity, transferring one-carbon groups	NA	NA	NA	NA	NA	NA	NA	NA	NA	NA	NA	NA	NA	NA	993	1	5	5	43.9	23.723	221	0	66.109	3700500000	411170000	9209700	8933100	4147900	6269800	8402300
8.92961	8.82379	8.81486	8.55277	9.04739	8.94966	9.00681	8.96754	8.94416	9.26792	9.10216	9.05235	8.93978	8.92797	8.91041	NA	NA	NA	NA	carbon-oxygen lyase activity;catalytic activity;dihydrodipicolinate synthase activity;hydro-lyase activity;lyase activity	amine metabolic process;biosynthetic process;cellular amino acid metabolic process;cellular ketone metabolic process;cellular metabolic process;cellular nitrogen compound metabolic process;cellular process;metabolic process;nitrogen compound metabolic process;organic acid metabolic process;primary metabolic process;small molecule metabolic process	cell part;cytoplasm	NA	NA	NA	NA	NA	NA	NA	NA	NA	NA	NA	NA	943	1	13	13	57.3	30.779	293	0	323.31	19300000000	1750200000	69353000	13672000	34519000	16559000	126180000
8.91394	8.79396	8.64547	8.63682	8.90583	8.74957	8.67625	8.67192	8.47962	8.24785	7.88524	8.44116	8.67786	8.72562	8.57768	NA	NA	NA	NA	adenyl nucleotide binding;adenyl ribonucleotide binding;ATP binding;binding;nucleotide binding;purine nucleotide binding;purine ribonucleoside triphosphate binding;purine ribonucleotide binding;ribonucleotide binding	NA	NA	NA	NA	NA	NA	NA	NA	+	Lac_Ac	NA	NA	NA	NA	624	1	14	14	52.7	40.371	385	0	309.92	7212600000	554820000	74489000	6001500	23296000	29733000	71622000
7.88825	6.2	6.2	7.80968	7.68832	7.82985	7.90383	8.03226	7.75725	7.75919	6.2	7.75021	7.93776	7.90093	7.78063	NA	NA	NA	NA	NA	NA	NA	NA	NA	NA	NA	NA	NA	NA	NA	NA	NA	NA	NA	623	1	3	3	14.4	21.204	187	0	4.6402	1127500000	187910000	12736000	1315400	786910	7648500	5487400
8.79626	8.59378	8.57206	8.56912	8.58229	8.78454	8.5346	8.45547	8.56526	8.41202	8.37574	8.6565	8.68166	8.58485	8.63216	NA	NA	NA	NA	binding;carbon-carbon lyase activity;catalytic activity;cation binding;citrate (pro-3S)-lyase activity;citryl-CoA lyase activity;ion binding;lyase activity;metal ion binding;oxo-acid-lyase activity	NA	NA	NA	NA	NA	NA	NA	NA	NA	NA	NA	NA	NA	NA	1272	1	17	17	58.9	31.11	287	0	143.16	6957100000	347850000	27204000	4632700	8989100	12701000	23670000
8.65086	8.65833	8.53019	8.5172	8.62604	8.47829	8.46509	8.3841	8.43363	8.40384	8.44553	8.4593	8.71934	8.48837	8.41179	NA	NA	NA	NA	NA	NA	NA	NA	NA	NA	NA	NA	NA	NA	NA	NA	NA	NA	NA	1299	1	5	5	36.8	29.728	291	0	146.02	6178300000	1029700000	135650000	16146000	36614000	35966000	57101000
8.89035	8.83136	8.64172	8.25098	8.81734	8.91862	8.80916	8.64328	8.48297	8.94555	8.82763	8.92921	8.93351	8.94764	8.81212	NA	NA	NA	NA	catalytic activity;aminopeptidase activity;binding;cation binding;exopeptidase activity;hydrolase activity;ion binding;manganese ion binding;metal ion binding;peptidase activity;peptidase activity, acting on L-amino acid peptides;transition metal ion binding	NA	NA	NA	NA	NA	NA	NA	NA	NA	NA	NA	NA	NA	NA	1174	1	22	22	45.5	53.445	484	0	239.3	11900000000	385260000	30302000	5509200	8352000	3118000	22035000
9.00212	9.09325	9.118	9.21221	9.26524	9.01241	8.97789	9.04395	9.00565	8.89007	9.08647	9.02612	9.0778	9.01637	9.11193	NA	NA	NA	NA	NA	NA	NA	NA	NA	NA	NA	NA	NA	NA	NA	NA	NA	NA	NA	964	1	21	21	66.4	27.727	247	0	323.31	18700000000	1339100000	77342000	24804000	56887000	91810000	128800000
8.53055	8.51675	8.57621	8.63929	8.67286	8.85853	8.63378	8.77522	8.679	8.78536	8.84443	8.76826	8.56992	8.58448	8.54797	NA	NA	NA	NA	catalytic activity;aminopeptidase activity;binding;cation binding;exopeptidase activity;hydrolase activity;ion binding;metal ion binding;metalloaminopeptidase activity;metalloexopeptidase activity;metallopeptidase activity;peptidase activity;peptidase activity, acting on L-amino acid peptides	cellular metabolic process;cellular process;macromolecule metabolic process;macromolecule modification;metabolic process;primary metabolic process;protein metabolic process;protein modification process	NA	NA	NA	NA	NA	NA	NA	NA	NA	NA	NA	NA	NA	622	1	7	7	19.5	33.254	302	0	10.706	8165700000	680470000	33604000	8299300	15827000	22718000	27687000
8.36107	8.40788	8.33522	8.33066	8.57031	8.21291	8.2927	8.4208	8.20426	8.30359	8.40873	8.41337	8.3459	8.19855	8.08867	NA	NA	NA	NA	NA	NA	NA	NA	NA	NA	NA	NA	NA	NA	NA	NA	NA	NA	NA	621	1	7	7	23.5	31.344	293	0	139.27	3384500000	307680000	28392000	5736300	11450000	11348000	32496000
8.62947	8.63376	8.65992	8.34972	8.50606	8.55185	8.742	8.66488	8.6318	8.66472	8.70215	8.74129	8.60025	8.71848	8.69598	NA	NA	NA	NA	catalytic activity;acid-ammonia (or amide) ligase activity;ammonia ligase activity;glutamate-ammonia ligase activity;ligase activity;ligase activity, forming carbon-nitrogen bonds	amine metabolic process;biosynthetic process;cellular amino acid metabolic process;cellular ketone metabolic process;cellular metabolic process;cellular nitrogen compound metabolic process;cellular process;metabolic process;nitrogen compound metabolic process;organic acid metabolic process;primary metabolic process;small molecule metabolic process	NA	NA	NA	NA	NA	NA	NA	NA	NA	NA	NA	NA	NA	620	1	9	9	18.7	50.019	444	0	28.197	7573400000	344250000	17385000	4139700	9131500	11185000	12362000
8.22074	8.1989	8.25871	8.39148	8.20642	8.17906	8.51843	8.4864	8.5189	8.43612	8.57704	8.55612	8.40319	8.48031	8.44254	NA	NA	NA	NA	nucleotide binding;[glutamate-ammonia-ligase] adenylyltransferase activity;adenyl nucleotide binding;adenyl ribonucleotide binding;adenylyltransferase activity;ATP binding;binding;catalytic activity;ligase activity;nucleotidyltransferase activity;purine nucleotide binding;purine ribonucleoside triphosphate binding;purine ribonucleotide binding;ribonucleotide binding;transferase activity;transfera…	NA	NA	NA	NA	NA	NA	NA	NA	NA	NA	NA	NA	NA	NA	871	1	24	24	27	107.5	988	0	65.344	4484800000	86247000	2650300	835520	2029000	2455000	2151600
6.2	6.2	6.2	6.2	7.2777	7.6311	6.2	6.2	6.2	7.11093	7.34477	7.29839	7.7776	6.2	7.19061	NA	NA	NA	NA	catalytic activity;oxidoreductase activity	NA	NA	NA	NA	NA	NA	NA	NA	NA	NA	NA	NA	NA	NA	955	1	5	5	17.3	28.473	271	0	4.354	346340000	23090000	1278600	472730	43339	1086700	1773000
6.2	6.2	6.2	6.2	6.2	6.2	6.2	6.2	6.2	6.2	6.2	6.2	6.2	7.29809	7.40973	NA	NA	NA	NA	binding;DNA binding;nucleic acid binding	biological regulation;biosynthetic process;cellular metabolic process;cellular nitrogen compound metabolic process;cellular process;macromolecule metabolic process;metabolic process;nitrogen compound metabolic process;nucleobase-containing compound metabolic process;primary metabolic process;response to chemical stimulus;response to stimulus;RNA metabolic process	NA	NA	NA	NA	NA	NA	NA	NA	NA	NA	NA	NA	NA	619	1	3	3	16	20.495	194	0	4.2659	162070000	20259000	489360	0	85305	0	0
7.82498	8.02044	7.97615	8.08987	8.02674	8.01816	7.60364	7.96411	7.92169	7.66428	7.61319	7.61769	7.90211	7.94432	7.92908	NA	NA	NA	NA	nucleotide binding;adenyl nucleotide binding;adenyl ribonucleotide binding;ATP binding;ATPase activity;binding;catalytic activity;hydrolase activity;hydrolase activity, acting on acid anhydrides;hydrolase activity, acting on acid anhydrides, in phosphorus-containing anhydrides;nucleoside-triphosphatase activity;purine nucleotide binding;purine ribonucleoside triphosphate binding;purine ribonucleo…	NA	NA	NA	NA	NA	NA	NA	NA	+	Lac_Ac	NA	NA	NA	NA	618	1	7	7	15.3	66.905	603	0	75.059	1198800000	44400000	2709900	1211400	1320700	2647100	6091700
8.30548	8.35432	8.38886	8.30038	8.52616	8.3374	7.89863	7.89139	7.91101	8.16782	8.04657	8.08515	7.83083	8.07434	8.00894	NA	NA	NA	NA	NA	NA	NA	NA	NA	NA	NA	NA	NA	NA	NA	NA	NA	NA	NA	597	1	9	9	32	28	256	0	58.005	2263800000	188650000	15073000	5225800	14509000	16800000	30333000
9.76266	9.72695	9.77322	9.92521	9.64635	9.71167	10.0378	10.0484	10.0615	10.0007	10.0988	9.94139	9.90297	9.83821	9.82005	NA	NA	NA	NA	catalytic activity;acetyltransferase activity;dihydrolipoamide S-acyltransferase activity;dihydrolipoyllysine-residue acetyltransferase activity;S-acetyltransferase activity;S-acyltransferase activity;transferase activity;transferase activity, transferring acyl groups;transferase activity, transferring acyl groups other than amino-acyl groups	NA	NA	NA	NA	NA	NA	NA	NA	NA	NA	NA	NA	NA	NA	596	1	22	21	36.5	59.587	589	0	323.31	139000000000	6967400000	328300000	64874000	200710000	224150000	232470000
8.17082	7.9628	7.91308	8.35603	8.21434	8.13843	7.94793	7.59867	7.66731	7.62296	6.2	7.78851	7.86913	7.9612	8.0758	NA	NA	NA	NA	NA	NA	NA	NA	NA	NA	NA	NA	NA	NA	NA	NA	NA	NA	NA	595	1	9	9	27.2	21.459	184	0	16.297	1341600000	191650000	29558000	3873400	7782500	25928000	20556000
9.05196	9.06618	9.10571	9.08618	9.00996	9.02991	9.17817	9.19921	9.1628	9.22222	9.23358	9.20618	9.18932	9.10907	9.12924	NA	NA	NA	NA	NA	NA	NA	NA	NA	NA	NA	NA	NA	NA	NA	NA	NA	NA	NA	594	1	22	22	79.2	28.742	264	0	323.31	22600000000	2050600000	121700000	25445000	67566000	93804000	80594000
8.05254	8.6621	8.46012	8.45962	8.34473	8.54856	8.98856	9.01477	9.19254	8.62835	8.5777	9.07092	8.9675	8.61613	8.79781	NA	NA	NA	NA	NA	NA	NA	NA	NA	NA	NA	NA	NA	NA	NA	NA	NA	NA	NA	593	1	5	5	37.5	10.473	96	0	82.982	10700000000	1786300000	15054000	14470000	39779000	39934000	34315000
8.6241	8.7717	8.82973	8.50682	8.51054	8.62261	8.3534	8.31856	8.18746	8.51271	8.48247	8.44959	6.2	7.64604	7.59133	NA	NA	NA	NA	binding;iron-sulfur cluster binding;metal cluster binding;structural molecule activity	biosynthetic process;cellular metabolic process;cellular process;cofactor metabolic process;metabolic process	NA	NA	NA	NA	NA	NA	NA	NA	NA	NA	NA	NA	NA	592	1	6	6	45.7	12.441	116	0	35.618	4313500000	718910000	63009000	20160000	60652000	34982000	60544000
9.1532	9.16337	9.11691	9.34694	9.34858	9.16101	9.09096	9.04685	9.09614	9.13078	9.26949	9.2072	8.97642	8.98052	8.95385	NA	NA	NA	NA	catalytic activity;IMP dehydrogenase activity;oxidoreductase activity;oxidoreductase activity, acting on CH-OH group of donors;oxidoreductase activity, acting on the CH-OH group of donors, NAD or NADP as acceptor	biosynthetic process;cellular metabolic process;cellular nitrogen compound metabolic process;cellular process;heterocycle metabolic process;metabolic process;nitrogen compound metabolic process;nucleobase-containing compound metabolic process;nucleobase-containing small molecule metabolic process;nucleotide metabolic process;primary metabolic process;small molecule metabolic process	NA	NA	NA	NA	NA	NA	NA	NA	NA	NA	NA	NA	NA	772	1	24	24	51.7	51.624	487	0	257.41	23800000000	916300000	61947000	13029000	27438000	61670000	89795000
9.1115	9.13532	9.28504	9.09705	9.14161	9.0304	9.15857	9.23915	9.08657	9.01695	9.12895	9.09896	9.19723	9.20142	9.21922	NA	NA	NA	NA	NA	biological regulation;cellular process;response to stimulus;signal transduction	NA	NA	NA	NA	NA	NA	NA	NA	NA	NA	NA	NA	NA	591	1	7	7	49.4	18.78	174	0	256.51	27100000000	3382400000	227450000	54132000	162260000	143960000	177940000
8.96086	8.83892	9.01507	8.8414	8.7746	8.79589	8.95608	8.97759	8.95758	8.87525	8.89595	8.96799	8.98346	8.96363	8.89164	NA	NA	NA	NA	magnesium ion binding;anthranilate phosphoribosyltransferase activity;binding;catalytic activity;cation binding;ion binding;metal ion binding;transferase activity;transferase activity, transferring glycosyl groups;transferase activity, transferring pentosyl groups	amine metabolic process;biosynthetic process;cellular amino acid metabolic process;cellular aromatic compound metabolic process;cellular ketone metabolic process;cellular metabolic process;cellular nitrogen compound metabolic process;cellular process;heterocycle metabolic process;metabolic process;nitrogen compound metabolic process;organic acid metabolic process;primary metabolic process;small m…	NA	NA	NA	NA	NA	NA	NA	NA	NA	NA	NA	NA	NA	922	1	13	13	45	36.561	349	0	134.4	14000000000	775710000	57791000	9987300	32639000	32091000	31583000
7.44717	7.59482	7.51657	7.48273	7.36905	7.37009	7.43012	7.47528	7.42593	7.33566	7.3273	7.38564	7.39902	7.46415	7.35139	NA	NA	NA	NA	catalytic activity;acetyltransferase activity;N-acetyltransferase activity;N-acyltransferase activity;transferase activity;transferase activity, transferring acyl groups;transferase activity, transferring acyl groups other than amino-acyl groups	NA	NA	NA	NA	NA	NA	NA	NA	NA	NA	NA	NA	NA	NA	932	1	4	4	11.8	40.452	365	0	6.8337	432500000	27031000	1730700	227530	1231400	1712400	1540500
9.90773	9.80112	9.79238	9.84966	9.70744	9.75022	9.80005	9.88968	9.89275	9.94988	10.1732	10.1086	9.92292	9.76366	9.75395	NA	NA	NA	NA	NA	NA	NA	NA	NA	NA	NA	NA	NA	NA	NA	NA	NA	NA	NA	869	1	40	40	82.2	35.943	338	0	323.31	130000000000	6855200000	459570000	81328000	182890000	244290000	277150000
8.54035	8.85838	8.81251	8.63675	8.82686	8.76161	8.71058	8.76572	8.69212	8.74943	8.6699	8.79522	8.88268	8.77547	8.94598	NA	NA	NA	NA	catalytic activity;cis-trans isomerase activity;isomerase activity;peptidyl-prolyl cis-trans isomerase activity	cellular metabolic process;cellular process;macromolecule metabolic process;metabolic process;primary metabolic process;protein folding;protein metabolic process	NA	NA	NA	NA	NA	NA	NA	NA	NA	NA	NA	NA	NA	1229	1	12	12	51.8	18.771	170	0	162.49	10900000000	1210000000	44490000	17459000	32749000	23376000	102440000
8.16788	8.345	8.38586	8.44303	8.06874	8.82092	8.33451	8.39576	8.41491	8.76556	8.49846	8.40073	8.32713	8.33758	8.48677	NA	NA	NA	NA	NA	NA	NA	NA	NA	NA	NA	NA	NA	NA	NA	NA	NA	NA	NA	590	1	5	5	65.2	9.7419	89	0	56.839	5399500000	1349900000	45214000	12461000	34702000	37615000	29467000
6.2	7.36093	6.2	7.2003	7.98633	6.2	6.2	7.82468	6.2	7.22233	6.2	9.05258	6.2	7.35097	6.2	NA	NA	NA	NA	NA	NA	NA	NA	NA	NA	NA	NA	NA	NA	NA	NA	NA	NA	NA	1173	1	14	14	44.5	39.029	373	0	60.762	1560500000	120040000	984180	453230	2085700	831650	19734000
7.91831	7.74678	8.1503	8.11511	8.11886	7.80355	7.87779	8.25532	8.07573	7.96996	7.84277	7.91603	7.89719	8.04222	7.72488	NA	NA	NA	NA	catalytic activity;transferase activity;transferase activity, transferring acyl groups	NA	NA	NA	NA	NA	NA	NA	NA	NA	NA	NA	NA	NA	NA	893	1	5	5	31.7	30.86	281	0	73.342	1714300000	142860000	8301500	828600	3954700	6689600	11315000
8.41847	8.6384	8.58616	8.56548	8.55534	8.50031	8.68598	8.71597	8.75884	8.78123	8.56719	8.75965	8.54337	8.69819	8.68846	NA	NA	NA	NA	catalytic activity;3-deoxy-7-phosphoheptulonate synthase activity;transferase activity;transferase activity, transferring alkyl or aryl (other than methyl) groups	amine metabolic process;biosynthetic process;cellular amino acid metabolic process;cellular aromatic compound metabolic process;cellular ketone metabolic process;cellular metabolic process;cellular nitrogen compound metabolic process;cellular process;metabolic process;nitrogen compound metabolic process;organic acid metabolic process;primary metabolic process;small molecule metabolic process	NA	NA	NA	NA	NA	NA	NA	NA	NA	NA	NA	NA	NA	924	1	25	25	59.4	49.549	448	0	166.25	7865700000	357530000	17778000	4324700	9998900	14449000	14896000
7.2108	6.2	6.2	6.2	7.24185	7.12251	7.45794	7.43315	7.29999	7.4486	7.53259	7.59589	7.33967	7.53367	7.35591	NA	NA	NA	NA	catalytic activity;hydrolase activity	NA	NA	NA	NA	NA	NA	NA	NA	NA	NA	NA	NA	NA	NA	1146	1	4	4	19.3	23.701	218	0	8.3578	402370000	44707000	1523800	185240	0	380180	1189500
7.2216	7.85057	7.85778	7.79552	7.63066	7.463	7.4387	7.34479	7.76346	7.34058	7.39589	6.2	7.53793	7.68264	8.26869	NA	NA	NA	NA	catalytic activity;methylenetetrahydrofolate reductase (NADPH) activity;oxidoreductase activity;oxidoreductase activity, acting on the CH-NH group of donors;oxidoreductase activity, acting on the CH-NH group of donors, NAD or NADP as acceptor	amine metabolic process;biosynthetic process;cellular amino acid metabolic process;cellular aromatic compound metabolic process;cellular ketone metabolic process;cellular metabolic process;cellular nitrogen compound metabolic process;cellular process;cofactor metabolic process;heterocycle metabolic process;metabolic process;nitrogen compound metabolic process;one-carbon metabolic process;organic …	NA	NA	NA	NA	NA	NA	NA	NA	NA	NA	NA	NA	NA	589	1	10	10	41.2	34.137	313	0	183.49	867500000	43375000	324000	489190	1701700	1499300	1336200
8.66826	8.55139	8.62994	8.74622	8.67333	8.67515	8.74758	8.72177	8.79744	8.85934	8.93684	8.91067	8.74113	8.62266	8.62795	NA	NA	NA	NA	nucleotide binding;adenyl nucleotide binding;adenyl ribonucleotide binding;ATP binding;ATPase activity;ATPase activity, coupled;ATP-dependent DNA helicase activity;ATP-dependent helicase activity;binding;catalytic activity;DNA binding;DNA helicase activity;DNA-dependent ATPase activity;helicase activity;hydrolase activity;hydrolase activity, acting on acid anhydrides;hydrolase activity, acting on…	NA	NA	NA	NA	NA	NA	NA	NA	NA	NA	NA	NA	NA	NA	588	1	32	32	46.2	81.178	736	0	203.18	9596400000	246060000	9636800	2031300	7428600	10074000	13319000
7.77223	7.62019	7.78823	7.65343	7.52284	7.62205	7.80344	7.65174	7.59703	7.26373	7.64627	7.52647	7.73449	7.37907	6.2	NA	NA	NA	NA	NA	NA	NA	NA	NA	NA	NA	NA	NA	NA	NA	NA	NA	NA	NA	587	1	2	2	21.3	14.204	127	0	6.4849	716680000	143340000	12715000	2162000	6549500	9100700	7534500
7.98299	7.74373	7.89513	7.77776	7.74527	8.11787	7.95736	8.06919	8.0133	8.15518	7.99651	7.89623	7.95909	7.79985	7.83638	NA	NA	NA	NA	binding;DNA binding;nucleic acid binding;nucleic acid binding transcription factor activity;sequence-specific DNA binding transcription factor activity	biosynthetic process;cellular metabolic process;cellular nitrogen compound metabolic process;cellular process;macromolecule metabolic process;metabolic process;nitrogen compound metabolic process;nucleobase-containing compound metabolic process;primary metabolic process;RNA metabolic process	cell part;cytoplasm;intracellular non-membrane-bounded organelle;intracellular organelle;organelle	NA	NA	NA	NA	NA	NA	NA	NA	NA	NA	NA	NA	586	1	5	5	43.4	16.065	145	0	36.727	1966900000	218550000	15422000	1332300	8807500	4088200	9576500
8.198	8.37976	8.34696	8.318	8.25261	8.1211	8.30455	8.33879	8.36199	8.26991	8.45076	8.30561	8.34528	8.13972	8.10588	NA	NA	NA	NA	catalytic activity;methyltransferase activity;N-methyltransferase activity;RNA methyltransferase activity;rRNA (cytosine) methyltransferase activity;rRNA (cytosine-N4-)-methyltransferase activity;rRNA methyltransferase activity;S-adenosylmethionine-dependent methyltransferase activity;transferase activity;transferase activity, transferring one-carbon groups	cellular metabolic process;cellular nitrogen compound metabolic process;cellular process;macromolecule metabolic process;macromolecule modification;metabolic process;nitrogen compound metabolic process;nucleobase-containing compound metabolic process;one-carbon metabolic process;primary metabolic process;RNA metabolic process;RNA modification;RNA processing;rRNA processing;small molecule metaboli…	cell part;cytoplasm	NA	NA	NA	NA	NA	NA	NA	NA	NA	NA	NA	NA	1017	1	10	10	28.1	37.054	342	0	22.727	3141500000	209430000	13783000	2850600	7098200	13326000	13481000
8.14814	8.07998	6.2	7.83667	7.89077	8.4471	7.84705	7.97124	8.04226	7.62673	8.08835	7.94062	6.2	6.2	6.2	NA	NA	NA	NA	catalytic activity;binding;carboxylic acid binding;drug binding;penicillin binding;peptidoglycan glycosyltransferase activity;transferase activity;transferase activity, transferring glycosyl groups;transferase activity, transferring hexosyl groups	cell division;cellular process	NA	NA	NA	NA	NA	NA	NA	NA	NA	NA	NA	NA	NA	1245	1	8	8	10.3	71.889	687	0	10.73	1575600000	50825000	1524100	951470	1727700	864780	3530000
8.63621	8.5845	8.61694	8.75731	8.69794	8.59735	8.64302	8.69725	8.66779	8.62426	8.90092	8.672	8.69906	8.69885	8.65942	NA	NA	NA	NA	nucleotide binding;acid-amino acid ligase activity;adenyl nucleotide binding;adenyl ribonucleotide binding;ATP binding;binding;catalytic activity;ligase activity;ligase activity, forming carbon-nitrogen bonds;purine nucleotide binding;purine ribonucleoside triphosphate binding;purine ribonucleotide binding;ribonucleotide binding;UDP-N-acetylmuramoylalanyl-D-glutamate-2,6-diaminopimelate ligase ac…	amine metabolic process;biological regulation;biosynthetic process;carbohydrate metabolic process;cell cycle;cell division;cell wall organization;cell wall organization or biogenesis;cellular cell wall organization or biogenesis;cellular metabolic process;cellular process;macromolecule metabolic process;metabolic process;nitrogen compound metabolic process;polysaccharide metabolic process;primary…	cell part;cytoplasm	NA	NA	NA	NA	NA	NA	NA	NA	NA	NA	NA	NA	572	1	24	24	55.8	55.429	529	0	222.89	8105700000	300210000	14102000	4049500	7168300	14086000	26678000
7.821	6.2	6.2	7.67603	7.49425	6.2	7.59124	7.53794	6.2	6.2	6.2	6.2	7.76726	7.46447	7.49463	NA	NA	NA	NA	NA	cell division;cellular process	cell part	NA	NA	NA	NA	NA	NA	NA	NA	NA	NA	NA	NA	571	1	3	3	7.6	44.21	421	0	13.586	374420000	41602000	7494500	1046200	1187900	2668800	6299900
8.41969	8.18036	8.30304	8.25484	8.24271	8.48549	8.44177	8.31042	8.21498	8.61061	8.53185	8.335	8.36806	8.44144	8.37188	NA	NA	NA	NA	catalytic activity;acetylglucosaminyltransferase activity;binding;carbohydrate binding;transferase activity;transferase activity, transferring glycosyl groups;transferase activity, transferring hexosyl groups;UDP-glycosyltransferase activity;UDP-N-acetyl-D-glucosamine:N-acetylmuramoyl-L-alanyl-D-glutamyl-meso-2,6-diaminopimelyl-D-alanyl-D-alanine-diphosphoundecaprenol 4-beta-N-acetylglucosaminlyt…	alcohol metabolic process;amine metabolic process;biological regulation;biosynthetic process;carbohydrate metabolic process;cell cycle;cell division;cell wall organization;cell wall organization or biogenesis;cellular cell wall organization or biogenesis;cellular lipid metabolic process;cellular metabolic process;cellular nitrogen compound metabolic process;cellular process;lipid metabolic proces…	cell part;membrane;plasma membrane	NA	NA	NA	NA	NA	NA	NA	NA	NA	NA	NA	NA	570	1	11	11	32.5	38.059	366	0	83.405	4219300000	281290000	17662000	1981700	7127000	8913900	12349000
8.52878	8.30533	8.45888	8.49431	8.58444	8.46721	8.55093	8.61601	8.50537	8.40317	8.54611	8.451	8.67531	8.56196	8.58004	NA	NA	NA	NA	nucleotide binding;acid-amino acid ligase activity;adenyl nucleotide binding;adenyl ribonucleotide binding;ATP binding;binding;catalytic activity;ligase activity;ligase activity, forming carbon-nitrogen bonds;purine nucleotide binding;purine ribonucleoside triphosphate binding;purine ribonucleotide binding;ribonucleotide binding;UDP-N-acetylmuramate-L-alanine ligase activity	amine metabolic process;biological regulation;biosynthetic process;carbohydrate metabolic process;cell cycle;cell division;cell wall organization;cell wall organization or biogenesis;cellular cell wall organization or biogenesis;cellular metabolic process;cellular process;macromolecule metabolic process;metabolic process;nitrogen compound metabolic process;polysaccharide metabolic process;primary…	cell part;cytoplasm	NA	NA	NA	NA	NA	NA	NA	NA	NA	NA	NA	NA	569	1	15	15	33.5	51.208	480	0	185.89	5436100000	258860000	15896000	2516000	8049200	11810000	13516000
7.44703	7.0548	7.37663	6.2	7.70174	7.39637	7.59916	7.85613	7.3986	7.26961	6.2	7.21775	6.2	7.24378	6.2	NA	NA	NA	NA	NA	cell cycle;cell division;cellular process	cell part;membrane;plasma membrane	NA	NA	NA	NA	NA	NA	NA	NA	NA	NA	NA	NA	1361	1	2	2	14	25.981	243	0	10.843	415130000	46126000	3310200	331280	1556000	2455200	7529000
9.57179	9.58088	9.59315	9.55307	9.503	9.51683	9.67784	9.70562	9.58579	9.69494	9.72925	9.57936	9.60855	9.63616	9.66319	NA	NA	NA	NA	nucleotide binding;binding;catalytic activity;GTP binding;GTPase activity;guanyl nucleotide binding;guanyl ribonucleotide binding;hydrolase activity;hydrolase activity, acting on acid anhydrides;hydrolase activity, acting on acid anhydrides, in phosphorus-containing anhydrides;nucleoside-triphosphatase activity;purine nucleotide binding;purine ribonucleoside triphosphate binding;purine ribonucleo…	cellular component assembly;cellular component organization;cellular macromolecular complex assembly;cellular process;cytokinesis;macromolecular complex assembly;protein complex assembly;protein polymerization;reproduction	cell division site;cell part;cytoplasm;macromolecular complex;protein complex	NA	NA	NA	NA	NA	NA	NA	NA	NA	NA	NA	NA	568	1	21	21	67.8	42.787	413	0	323.31	67400000000	3209800000	182480000	53185000	127030000	165380000	167450000
7.61275	7.4449	6.2	6.2	7.66602	7.75448	7.7918	7.97549	8.04976	8.19237	7.86982	8.00501	7.69446	7.76905	7.87193	NA	NA	NA	NA	NA	NA	NA	NA	NA	NA	NA	NA	NA	NA	NA	NA	NA	NA	NA	567	1	8	8	31.3	27.819	262	0	22.442	1450000000	121170000	3105100	171570	809720	948000	1923300
8.88449	8.95413	8.96511	9.06251	8.81303	8.89409	8.99049	9.15996	9.08433	8.96569	9.01144	8.97229	8.97017	9.05446	8.96732	NA	NA	NA	NA	NA	cellular component assembly;cellular component organization;cellular process;cytokinesis;reproduction	cell part;cytoplasm	NA	NA	NA	NA	NA	NA	NA	NA	NA	NA	NA	NA	566	1	9	9	66.5	18.854	173	0	284.44	15800000000	1579700000	79267000	24090000	53089000	85029000	69136000
10.2259	10.1895	10.2379	10.255	10.1145	10.1187	10.2346	10.2593	10.176	10.0716	10.2102	10.1668	10.2129	10.2824	10.2016	NA	NA	NA	NA	NA	NA	NA	NA	NA	NA	NA	NA	NA	NA	NA	NA	NA	NA	NA	565	1	42	42	87.7	36.527	332	0	323.31	248000000000	11800000000	843050000	214780000	463790000	680180000	583620000
8.30244	8.35957	8.47787	8.34897	8.2615	8.31429	8.23563	8.49356	8.13941	8.16083	8.20785	8.191	8.33035	8.17906	8.31794	NA	NA	NA	NA	binding;cation binding;ion binding;metal ion binding;transition metal ion binding;zinc ion binding	NA	NA	NA	NA	NA	NA	NA	NA	NA	NA	NA	NA	NA	NA	564	1	5	5	31	15.752	142	0	73	3429600000	428700000	27843000	6885800	25174000	22891000	25144000
7.69206	7.81309	7.69367	7.95959	7.73243	7.74541	6.2	7.47132	7.51001	6.2	6.2	6.2	7.5526	6.2	7.61959	NA	NA	NA	NA	binding;catalytic activity;intramolecular transferase activity;isomerase activity;lyase activity;nucleic acid binding;pseudouridine synthase activity;RNA binding	cellular metabolic process;cellular nitrogen compound metabolic process;cellular process;macromolecule metabolic process;macromolecule modification;metabolic process;nitrogen compound metabolic process;nucleobase-containing compound metabolic process;primary metabolic process;RNA metabolic process;RNA modification	NA	NA	NA	NA	NA	NA	NA	+	Lac_Ac	NA	NA	NA	NA	1305	1	4	4	12.1	32.844	306	0	4.6637	495350000	30959000	2938300	935890	1236000	2879600	3505900
8.48721	8.5992	8.46733	8.48681	8.61883	8.40941	8.56912	8.68533	8.60258	8.5222	8.43829	8.50549	8.68942	8.50344	8.69723	NA	NA	NA	NA	binding;nucleic acid binding;RNA binding	biological regulation;cellular process;response to stimulus;signal transduction	NA	NA	NA	NA	NA	NA	NA	NA	NA	NA	NA	NA	NA	563	1	10	10	55.1	22.601	207	0	323.31	6168100000	616810000	23545000	8662700	21297000	18830000	32058000
8.89532	8.84212	8.81819	8.86499	8.81138	8.84093	8.70594	8.76011	8.85568	8.80314	8.82102	8.83163	8.80544	8.87669	8.83922	NA	NA	NA	NA	nucleic acid binding;3'-5' exonuclease activity;binding;catalytic activity;DNA binding;DNA polymerase activity;DNA-directed DNA polymerase activity;exonuclease activity;hydrolase activity;hydrolase activity, acting on ester bonds;nuclease activity;nucleotidyltransferase activity;transferase activity;transferase activity, transferring phosphorus-containing groups	biosynthetic process;cellular metabolic process;cellular nitrogen compound metabolic process;cellular process;DNA metabolic process;DNA replication;macromolecule metabolic process;metabolic process;nitrogen compound metabolic process;nucleobase-containing compound metabolic process;primary metabolic process	NA	NA	NA	NA	NA	NA	NA	NA	NA	NA	NA	NA	NA	1330	1	37	37	47.5	98.65	892	0	323.31	10900000000	237460000	19464000	3621800	8864600	15870000	16407000
9.38297	9.37736	9.30842	9.43516	9.4321	9.3223	9.53177	9.45053	9.45295	9.39832	9.45289	9.42684	9.39561	9.38826	9.32803	NA	NA	NA	NA	catalytic activity;oxidoreductase activity;oxidoreductase activity, acting on the aldehyde or oxo group of donors;oxidoreductase activity, acting on the aldehyde or oxo group of donors, NAD or NADP as acceptor;succinate-semialdehyde dehydrogenase [NAD(P)+] activity	NA	NA	NA	NA	NA	NA	NA	NA	NA	NA	NA	NA	NA	NA	1342	1	24	24	58	52.247	488	0	323.31	48600000000	2024600000	122260000	25500000	58013000	92181000	112120000
10.0563	10.0207	10.0142	10.0323	10.0012	9.92478	9.84823	9.90242	9.85738	9.75618	9.76696	9.84178	9.94647	9.93984	9.95295	NA	NA	NA	NA	binding;nucleic acid binding;RNA binding;structural constituent of ribosome;structural molecule activity	biosynthetic process;cellular metabolic process;cellular process;macromolecule metabolic process;metabolic process;primary metabolic process;protein metabolic process;translation	cell part;intracellular non-membrane-bounded organelle;intracellular organelle;macromolecular complex;organelle;ribonucleoprotein complex;ribosome	NA	NA	NA	NA	NA	NA	NA	NA	NA	NA	NA	NA	562	1	33	33	67.6	53.615	484	0	323.31	133000000000	5769600000	499950000	117450000	260650000	322990000	402730000
8.74322	8.80881	8.85938	8.86053	8.89311	8.87495	8.85249	8.85369	8.88468	8.82676	9.00843	8.75578	8.87627	8.92054	8.92769	NA	NA	NA	NA	catalytic activity	cellular metabolic process;cellular nitrogen compound metabolic process;cellular process;metabolic process;nitrogen compound metabolic process;nucleobase-containing compound metabolic process;nucleobase-containing small molecule metabolic process;nucleoside metabolic process;primary metabolic process;small molecule metabolic process	NA	NA	NA	NA	NA	NA	NA	NA	NA	NA	NA	NA	NA	1103	1	12	12	60.5	28.263	258	0	75.5	12700000000	904520000	56279000	8395500	23244000	32445000	92173000
7.60823	8.04048	7.50833	6.2	6.2	7.71076	7.54419	7.62639	6.2	6.2	7.51332	6.2	6.2	7.66589	7.23593	NA	NA	NA	NA	nucleotide binding;adenyl nucleotide binding;adenyl ribonucleotide binding;ATP binding;binding;catalytic activity;dephospho-CoA kinase activity;kinase activity;phosphotransferase activity, alcohol group as acceptor;purine nucleotide binding;purine ribonucleoside triphosphate binding;purine ribonucleotide binding;ribonucleotide binding;transferase activity;transferase activity, transferring phosph…	biosynthetic process;cellular metabolic process;cellular nitrogen compound metabolic process;cellular process;cofactor metabolic process;heterocycle metabolic process;metabolic process;nitrogen compound metabolic process;nucleobase-containing compound metabolic process;nucleobase-containing small molecule metabolic process;nucleoside metabolic process;nucleotide metabolic process;primary metaboli…	cell part;cytoplasm	NA	NA	NA	NA	NA	NA	NA	NA	NA	NA	NA	NA	1265	1	4	4	20.7	23.794	222	0	8.2919	475770000	43252000	3852000	2091300	1875900	0	3524200
8.21016	8.45591	8.37918	8.47283	8.55397	8.39257	8.50884	8.37027	8.40494	8.49025	8.56824	8.61792	8.31559	8.29008	8.31154	NA	NA	NA	NA	nucleotide binding;adenyl nucleotide binding;adenyl ribonucleotide binding;ATP binding;binding;catalytic activity;deoxyribonuclease activity;DNA binding;endodeoxyribonuclease activity;endonuclease activity;excinuclease ABC activity;helicase activity;hydrolase activity;hydrolase activity, acting on acid anhydrides;hydrolase activity, acting on acid anhydrides, in phosphorus-containing anhydrides;h…	cell communication;cellular metabolic process;cellular nitrogen compound metabolic process;cellular process;DNA metabolic process;DNA repair;macromolecule metabolic process;metabolic process;nitrogen compound metabolic process;nucleobase-containing compound metabolic process;primary metabolic process;response to DNA damage stimulus;response to external stimulus;response to extracellular stimulus;…	cell part;cytoplasm	NA	NA	NA	NA	NA	NA	NA	NA	NA	NA	NA	NA	561	1	20	20	25.2	78.388	694	0	91.009	4751400000	118790000	3239300	1238500	2894600	5186200	8049400
6.2	6.2	7.50052	7.37166	7.33234	7.35005	7.50619	7.92715	7.53864	8.30544	7.42325	7.61712	6.2	6.2	7.61032	NA	NA	NA	NA	NA	NA	NA	NA	NA	NA	NA	NA	NA	NA	NA	NA	NA	NA	NA	560	1	4	4	24.9	20.992	197	0	16.816	924810000	231200000	1112200	0	1687700	6117900	1086000
8.12555	8.19871	7.55272	8.04391	8.26207	8.35925	8.32683	8.6376	8.45626	8.20241	8.09743	8.27054	8.18563	8.08091	8.25503	NA	NA	NA	NA	binding;cation binding;ion binding;metal ion binding	NA	NA	NA	NA	NA	NA	NA	NA	NA	NA	NA	NA	NA	NA	760	1	10	10	37.9	27.573	248	0	18.986	2893500000	180840000	9988000	2391500	4056700	5075700	12521000
8.59813	8.50132	8.54906	8.60555	8.73292	8.72829	8.24403	8.35019	7.78863	6.2	7.49182	7.08066	8.20847	8.3486	8.33104	NA	NA	NA	NA	nucleotide binding;adenyl nucleotide binding;adenyl ribonucleotide binding;ATP binding;ATPase activity;binding;catalytic activity;cation binding;deoxyribonuclease activity;DNA binding;endodeoxyribonuclease activity;endonuclease activity;excinuclease ABC activity;hydrolase activity;hydrolase activity, acting on acid anhydrides;hydrolase activity, acting on acid anhydrides, in phosphorus-containing…	cell communication;cellular metabolic process;cellular nitrogen compound metabolic process;cellular process;DNA metabolic process;DNA repair;macromolecule metabolic process;metabolic process;nitrogen compound metabolic process;nucleobase-containing compound metabolic process;primary metabolic process;response to DNA damage stimulus;response to external stimulus;response to extracellular stimulus;…	cell part;cytoplasm;macromolecular complex;protein complex	NA	NA	NA	NA	NA	NA	+	Lac_Ac	NA	NA	NA	NA	707	1	27	27	28.1	111.75	1021	0	84.818	3202100000	64042000	4748800	1072000	3271300	14577000	15781000
6.2	6.2	6.2	6.2	6.2	7.41335	7.62027	7.72603	7.62456	6.2	6.2	6.2	6.2	6.2	7.59056	NA	NA	NA	NA	catalytic activity;acetyltransferase activity;N-acetyltransferase activity;N-acyltransferase activity;transferase activity;transferase activity, transferring acyl groups;transferase activity, transferring acyl groups other than amino-acyl groups	NA	NA	NA	NA	NA	NA	NA	NA	NA	NA	NA	NA	NA	NA	559	1	3	3	14.6	20.239	178	0.00071023	3.0264	305600000	27782000	428430	189090	542610	0	1367700
7.27268	7.58105	7.63426	7.74971	7.93956	7.52748	7.57019	7.40014	7.44652	7.39372	7.50961	7.49834	7.41823	7.2838	7.37411	NA	NA	NA	NA	nucleic acid binding;binding;catalytic activity;deoxyribonuclease activity;DNA binding;endodeoxyribonuclease activity;endonuclease activity;excinuclease ABC activity;hydrolase activity;hydrolase activity, acting on ester bonds;nuclease activity	cell communication;cellular metabolic process;cellular nitrogen compound metabolic process;cellular process;DNA metabolic process;DNA repair;macromolecule metabolic process;metabolic process;nitrogen compound metabolic process;nucleobase-containing compound metabolic process;primary metabolic process;response to DNA damage stimulus;response to external stimulus;response to extracellular stimulus;…	cell part;cytoplasm;macromolecular complex;protein complex	NA	NA	NA	NA	NA	NA	NA	NA	NA	NA	NA	NA	875	1	5	5	8.4	73.962	664	0	7.4153	519560000	15281000	783730	237140	670600	1746600	1970600
8.15924	8.12795	8.36231	8.38434	8.26649	8.15382	8.5589	8.47502	8.49828	8.35921	8.48276	8.50814	8.1954	8.28614	8.24415	NA	NA	NA	NA	adenyl nucleotide binding;adenyl ribonucleotide binding;ATP binding;binding;GTP binding;guanyl nucleotide binding;guanyl ribonucleotide binding;nucleotide binding;purine nucleotide binding;purine ribonucleoside triphosphate binding;purine ribonucleotide binding;ribonucleotide binding	NA	NA	NA	NA	NA	NA	NA	NA	NA	NA	NA	NA	NA	NA	793	1	12	12	37.4	32.524	294	0	45.73	3996400000	285460000	8562400	1970200	6318600	10007000	13956000
7.77237	7.2413	6.2	7.47737	6.2	7.28472	6.2	6.2	6.2	7.71147	7.17496	7.11504	6.2	7.06644	6.2	NA	NA	NA	NA	NA	biological regulation	cell part;cytoplasm	NA	NA	NA	NA	NA	NA	NA	NA	NA	NA	NA	NA	895	1	4	4	18	33.658	322	0	11.559	378100000	29085000	5009000	284080	621900	1082400	791710
8.26295	8.84127	8.8149	8.53998	8.93501	8.5962	8.43853	8.18242	8.33045	8.34416	8.28843	8.21643	8.36524	8.14283	8.42813	NA	NA	NA	NA	nucleotide binding;adenyl nucleotide binding;adenyl ribonucleotide binding;ATP binding;ATPase activity;binding;catalytic activity;hydrolase activity;hydrolase activity, acting on acid anhydrides;hydrolase activity, acting on acid anhydrides, in phosphorus-containing anhydrides;nucleoside-triphosphatase activity;purine nucleotide binding;purine ribonucleoside triphosphate binding;purine ribonucleo…	NA	NA	NA	NA	NA	NA	NA	NA	NA	NA	NA	NA	NA	NA	1026	1	7	7	38.2	24.983	241	0	20.172	3980900000	361900000	1924100	25591000	45090000	14316000	22728000
7.75006	7.27639	7.52462	7.53062	7.40231	7.73341	6.2	6.2	6.2	6.2	6.2	6.2	7.39454	6.2	7.46965	NA	NA	NA	NA	NA	NA	NA	NA	NA	NA	NA	NA	NA	+	Lac_Ac	NA	NA	NA	NA	1345	1	4	4	8.7	47.494	459	0	5.7854	299610000	37451000	9164500	841480	1281500	1626200	5043600
10.4765	9.84657	9.71955	9.86375	9.68326	9.97365	9.53496	9.50129	9.43713	10.2626	10.1213	9.71647	10.3464	10.1499	9.88	NA	NA	NA	NA	nucleotide binding;binding;catalytic activity;coenzyme binding;cofactor binding;NAD binding;NADP binding;oxidoreductase activity;oxidoreductase activity, acting on the aldehyde or oxo group of donors;oxidoreductase activity, acting on the aldehyde or oxo group of donors, NAD or NADP as acceptor	alcohol metabolic process;carbohydrate metabolic process;cellular metabolic process;cellular process;metabolic process;primary metabolic process;small molecule metabolic process	NA	NA	NA	NA	NA	NA	NA	NA	NA	NA	NA	NA	NA	558	1	39	39	86.8	36.112	334	0	323.31	193000000000	7721800000	1480700000	72664000	132400000	215770000	172360000
9.90262	10.0992	10.0914	10.0817	10.1013	10.0927	10.0775	10.0306	10.0145	9.9818	10.0195	9.90164	9.95755	10.0759	10.0767	NA	NA	NA	NA	nucleotide binding;adenyl nucleotide binding;adenyl ribonucleotide binding;ATP binding;binding;catalytic activity;kinase activity;phosphoglycerate kinase activity;phosphotransferase activity, carboxyl group as acceptor;purine nucleotide binding;purine ribonucleoside triphosphate binding;purine ribonucleotide binding;ribonucleotide binding;transferase activity;transferase activity, transferring ph…	alcohol metabolic process;carbohydrate metabolic process;catabolic process;cellular metabolic process;cellular process;generation of precursor metabolites and energy;metabolic process;primary metabolic process;small molecule metabolic process	cell part;cytoplasm	NA	NA	NA	NA	NA	NA	NA	NA	NA	NA	NA	NA	73	1	42	42	85.1	42.436	403	0	323.31	186000000000	6875100000	273850000	111680000	311620000	297330000	474470000
9.58909	9.24564	9.14292	8.80464	9.57048	9.82636	9.35719	8.79737	8.81916	8.90883	8.90977	9.55592	8.75185	8.87228	8.70711	NA	NA	NA	NA	catalytic activity;intramolecular oxidoreductase activity;intramolecular oxidoreductase activity, interconverting aldoses and ketoses;isomerase activity;triose-phosphate isomerase activity	alcohol metabolic process;biosynthetic process;carbohydrate metabolic process;catabolic process;cellular metabolic process;cellular nitrogen compound metabolic process;cellular process;cofactor metabolic process;generation of precursor metabolites and energy;heterocycle metabolic process;metabolic process;nitrogen compound metabolic process;nucleobase-containing compound metabolic process;nucleob…	cell part;cytoplasm	NA	NA	NA	NA	NA	NA	NA	NA	NA	NA	NA	NA	74	1	18	18	77.1	27.619	262	0	323.31	33300000000	2219700000	292680000	25493000	45673000	39015000	234090000
8.48401	8.34819	8.07609	8.28861	8.20341	8.06815	7.91309	7.64811	7.68073	6.2	7.72718	7.51423	7.59189	7.89571	7.10829	NA	NA	NA	NA	binding;cation binding;ion binding;metal ion binding;transition metal ion binding;zinc ion binding	biological regulation;biosynthetic process;cellular metabolic process;cellular nitrogen compound metabolic process;cellular process;macromolecule metabolic process;metabolic process;nitrogen compound metabolic process;nucleobase-containing compound metabolic process;primary metabolic process;RNA metabolic process	NA	NA	NA	NA	NA	NA	NA	NA	NA	NA	NA	NA	NA	557	1	6	6	42.4	12.989	118	0	37.788	1431200000	178890000	35446000	5094400	8501700	21445000	26540000
7.71978	7.89342	8.0117	8.18007	7.99052	7.7853	7.9623	7.96218	7.9352	7.52577	7.79182	7.86036	7.7621	7.9249	7.6927	NA	NA	NA	NA	catalytic activity;6-phosphogluconolactonase activity;carboxylic ester hydrolase activity;hydrolase activity;hydrolase activity, acting on ester bonds	alcohol metabolic process;carbohydrate metabolic process;catabolic process;cellular metabolic process;cellular nitrogen compound metabolic process;cellular process;cofactor metabolic process;heterocycle metabolic process;metabolic process;nitrogen compound metabolic process;nucleobase-containing compound metabolic process;nucleobase-containing small molecule metabolic process;nucleotide metabolic…	NA	NA	NA	NA	NA	NA	NA	NA	NA	NA	NA	NA	NA	720	1	6	6	20.2	27.124	252	0	12.539	1304300000	108690000	4660700	1798700	3140900	9649600	11142000
8.92176	8.92262	9.01762	9.05138	9.0141	8.88855	8.96268	8.98319	8.96901	8.91097	9.03515	8.95249	8.90605	9.02395	8.79603	NA	NA	NA	NA	NA	NA	NA	NA	NA	NA	NA	NA	NA	NA	NA	NA	NA	NA	NA	1243	1	20	20	65	32.237	300	0	323.31	15100000000	836480000	42638000	11540000	33169000	57249000	59267000
8.97835	8.96816	8.99707	9.00732	8.94688	8.94208	9.00992	8.96166	8.96843	8.99464	9.01724	8.99649	8.99209	9.06032	9.04716	NA	NA	NA	NA	nucleotide binding;binding;catalytic activity;coenzyme binding;cofactor binding;glucose-6-phosphate dehydrogenase activity;NADP binding;oxidoreductase activity;oxidoreductase activity, acting on CH-OH group of donors;oxidoreductase activity, acting on the CH-OH group of donors, NAD or NADP as acceptor	alcohol metabolic process;carbohydrate metabolic process;catabolic process;cellular metabolic process;cellular nitrogen compound metabolic process;cellular process;cofactor metabolic process;heterocycle metabolic process;metabolic process;nitrogen compound metabolic process;nucleobase-containing compound metabolic process;nucleobase-containing small molecule metabolic process;nucleotide metabolic…	NA	NA	NA	NA	NA	NA	NA	NA	NA	NA	NA	NA	NA	1107	1	32	32	62.5	59.604	531	0	203.19	16700000000	597200000	42132000	9744800	20748000	29188000	33344000
9.33592	9.51272	9.55099	9.29433	9.1037	9.44926	9.80158	9.69726	9.77866	9.92206	9.83289	9.72779	9.70581	9.60427	9.70277	NA	NA	NA	NA	NA	biosynthetic process;cellular metabolic process;cellular process;cofactor metabolic process;heterocycle metabolic process;metabolic process;small molecule metabolic process;vitamin metabolic process	NA	NA	NA	NA	NA	NA	NA	+	Lac_Ac	NA	NA	NA	NA	556	1	20	20	49.3	31.349	296	0	323.31	92100000000	6576900000	183230000	50424000	199910000	91103000	95537000
9.57238	9.47098	9.53356	9.56998	9.6578	9.43004	9.09058	9.11803	9.27407	8.87442	8.83986	8.99505	9.4176	9.452	9.46992	NA	NA	NA	NA	NA	biosynthetic process;cellular metabolic process;cellular process;cofactor metabolic process;metabolic process	NA	NA	NA	NA	NA	NA	NA	+	Lac_Ac	NA	NA	NA	NA	554	1	34	34	82.9	53.956	485	0	323.31	38000000000	1356300000	165010000	28676000	69709000	123130000	174820000
9.35332	9.30623	9.37326	9.29221	9.38632	9.26345	9.07129	9.07668	9.135	8.85789	8.93931	8.98924	9.32809	9.36069	9.29057	NA	NA	NA	NA	NA	biosynthetic process;cellular metabolic process;cellular process;cofactor metabolic process;metabolic process	NA	NA	NA	NA	NA	NA	NA	+	Lac_Ac	NA	NA	NA	NA	553	1	26	26	66.7	44.269	405	0	323.31	26300000000	1316200000	113390000	21949000	66941000	77201000	128750000
9.79078	9.75084	9.73816	9.91251	9.91005	9.70811	9.4838	9.46141	9.5372	9.39222	9.34972	9.38662	9.71545	9.7753	9.68917	NA	NA	NA	NA	nucleotide binding;adenyl nucleotide binding;adenyl ribonucleotide binding;ATP binding;ATPase activity;binding;catalytic activity;hydrolase activity;hydrolase activity, acting on acid anhydrides;hydrolase activity, acting on acid anhydrides, in phosphorus-containing anhydrides;nucleoside-triphosphatase activity;purine nucleotide binding;purine ribonucleoside triphosphate binding;purine ribonucleo…	establishment of localization;transport	NA	NA	NA	NA	NA	NA	NA	+	Lac_Ac	NA	NA	NA	NA	551	1	21	21	74.7	26.923	249	0	323.31	67600000000	4510000000	407380000	95372000	196110000	459390000	518930000
8.50595	8.50531	8.5542	8.26781	8.27124	8.42495	8.28076	8.22668	8.35493	7.99127	7.90628	8.16501	8.39375	8.34374	8.27005	NA	NA	NA	NA	binding;cation binding;ion binding;iron ion binding;iron-sulfur cluster binding;metal cluster binding;metal ion binding;transition metal ion binding	biosynthetic process;cellular metabolic process;cellular process;cofactor metabolic process;metabolic process	NA	NA	NA	NA	NA	NA	NA	NA	NA	NA	NA	NA	NA	550	1	3	3	18	16.64	150	0	11.677	3611200000	601860000	64163000	14469000	37715000	27613000	32602000
6.2	6.2	6.2	6.2	6.2	6.2	8.08654	8.11995	8.05003	8.09426	6.2	6.2	6.2	7.76907	6.2	NA	NA	NA	NA	NA	NA	NA	NA	NA	NA	NA	+	Lac_Prop	NA	NA	NA	NA	NA	NA	549	1	3	3	29.5	16.409	149	0	23.963	1439700000	479900000	29498000	0	0	21314000	46758000
8.15579	8.15594	8.14264	8.28208	8.0172	8.24927	8.13363	8.16649	8.03747	8.0893	8.12966	8.16459	8.04591	8.01498	8.10609	NA	NA	NA	NA	nucleotide binding;adenyl nucleotide binding;adenyl ribonucleotide binding;ATP binding;ATPase activity;binding;catalytic activity;hydrolase activity;hydrolase activity, acting on acid anhydrides;hydrolase activity, acting on acid anhydrides, in phosphorus-containing anhydrides;nucleoside-triphosphatase activity;purine nucleotide binding;purine ribonucleoside triphosphate binding;purine ribonucleo…	NA	NA	NA	NA	NA	NA	NA	NA	NA	NA	NA	NA	NA	NA	548	1	16	16	31.2	57.747	532	0	71.136	2237800000	82881000	5575300	987320	2970300	6260800	5968500
7.65019	7.49014	6.2	7.72092	6.2	7.61217	7.70557	6.2	6.2	6.2	7.67404	6.2	6.2	6.2	7.55822	NA	NA	NA	NA	catalytic activity;methyltransferase activity;transferase activity;transferase activity, transferring one-carbon groups	NA	NA	NA	NA	NA	NA	NA	NA	NA	NA	NA	NA	NA	NA	949	1	3	3	13	28.987	277	0	3.4043	307370000	23644000	2207000	1938700	389360	2624800	1187300
9.00017	9.04265	8.97384	9.0477	9.12317	9.03953	9.15177	9.06179	9.08504	9.08771	9.15116	9.1212	9.10894	9.11049	9.05782	NA	NA	NA	NA	catalytic activity;oxidoreductase activity	NA	NA	NA	NA	NA	NA	NA	NA	NA	NA	NA	NA	NA	NA	547	1	13	13	56	25.302	248	0	138.91	21300000000	1520900000	60722000	15868000	41665000	83682000	92145000
8.89493	8.99883	8.90885	8.80667	8.87818	8.75363	8.85333	8.79311	8.75829	8.97918	8.54982	8.57597	8.93835	8.80143	9.26181	NA	NA	NA	NA	catalytic activity;enoyl-[acyl-carrier-protein] reductase (NADH) activity;fatty acid synthase activity;oxidoreductase activity;oxidoreductase activity, acting on the CH-CH group of donors;oxidoreductase activity, acting on the CH-CH group of donors, NAD or NADP as acceptor;transferase activity;transferase activity, transferring acyl groups;transferase activity, transferring acyl groups other than…	biosynthetic process;cellular ketone metabolic process;cellular lipid metabolic process;cellular metabolic process;cellular process;lipid metabolic process;metabolic process;organic acid metabolic process;primary metabolic process;small molecule metabolic process	NA	NA	NA	NA	NA	NA	NA	NA	NA	NA	NA	NA	NA	546	1	11	11	57.6	26.855	257	0	323.31	12500000000	1045400000	59196000	15463000	31972000	25557000	62970000
9.00091	8.89056	8.74243	8.83834	8.97987	8.75627	9.03667	9.07111	8.94429	8.97762	9.15458	8.97316	8.75386	8.89006	8.89871	NA	NA	NA	NA	nucleotide binding;adenyl nucleotide binding;adenyl ribonucleotide binding;ATP binding;ATPase activity;binding;catalytic activity;hydrolase activity;hydrolase activity, acting on acid anhydrides;hydrolase activity, acting on acid anhydrides, in phosphorus-containing anhydrides;nucleoside-triphosphatase activity;purine nucleotide binding;purine ribonucleoside triphosphate binding;purine ribonucleo…	NA	NA	NA	NA	NA	NA	NA	NA	NA	NA	NA	NA	NA	NA	1292	1	14	14	52.7	28.891	264	0	160.01	15300000000	1393500000	62597000	12463000	22548000	50404000	72682000
7.98196	8.07878	8.155	7.93706	7.94816	7.91253	7.836	8.10295	8.09513	7.85667	8.07335	8.18144	7.79804	7.88636	8.03226	NA	NA	NA	NA	catalytic activity;binding;cation binding;hydrolase activity;hydrolase activity, acting on carbon-nitrogen (but not peptide) bonds;hydrolase activity, acting on carbon-nitrogen (but not peptide) bonds, in linear amides;ion binding;iron ion binding;metal ion binding;peptide deformylase activity;transition metal ion binding	biosynthetic process;cellular metabolic process;cellular process;macromolecule metabolic process;metabolic process;primary metabolic process;protein metabolic process;translation	NA	NA	NA	NA	NA	NA	NA	NA	NA	NA	NA	NA	NA	538	1	7	7	37.9	22.715	206	0	30.73	1776600000	177660000	9814100	2770100	7003500	3994900	7585700
9.83137	9.73711	9.87937	9.9138	9.89983	9.73023	9.6488	9.69664	9.68017	9.59742	9.81755	9.68333	9.84125	9.74799	9.66965	NA	NA	NA	NA	structural constituent of ribosome;structural molecule activity	biosynthetic process;cellular metabolic process;cellular process;macromolecule metabolic process;metabolic process;primary metabolic process;protein metabolic process;translation	cell part;macromolecular complex;ribonucleoprotein complex;small ribosomal subunit	NA	NA	NA	NA	NA	NA	NA	NA	NA	NA	NA	NA	537	1	33	33	79.4	35.602	325	0	323.31	96100000000	4802500000	307210000	59845000	162810000	339840000	427900000
9.657	9.70479	9.79928	9.89836	9.79031	9.6951	9.62823	9.73388	9.74578	9.67687	9.75919	9.70086	9.84141	9.76418	9.80332	NA	NA	NA	NA	nucleic acid binding;binding;RNA binding;translation elongation factor activity;translation factor activity, nucleic acid binding	NA	cell part;cytoplasm	NA	NA	NA	NA	NA	NA	NA	NA	NA	NA	NA	NA	536	1	24	24	71.1	28.943	270	0	323.31	108000000000	10800000000	497750000	149300000	490260000	723900000	753850000
8.93369	9.13808	9.21527	9.20852	9.21437	9.03985	9.35127	9.30079	9.26141	9.42223	9.3516	9.2513	9.1778	9.06326	9.09479	NA	NA	NA	NA	NA	cellular component disassembly;cellular component organization;cellular process	cell part;cytoplasm	NA	NA	NA	NA	NA	NA	NA	NA	NA	NA	NA	NA	535	1	24	24	90.8	20.51	185	0	241.34	28900000000	2220000000	61694000	31998000	88511000	94150000	107160000
8.32356	7.96366	8.29257	8.47076	8.30967	8.16708	8.15996	8.08088	7.84301	7.5933	7.38205	7.74568	8.21189	6.2	7.81663	NA	NA	NA	NA	tRNA binding;4 iron, 4 sulfur cluster binding;binding;catalytic activity;cation binding;C-methyltransferase activity;ion binding;iron-sulfur cluster binding;metal cluster binding;metal ion binding;methyltransferase activity;nucleic acid binding;RNA binding;RNA methyltransferase activity;rRNA (adenine) methyltransferase activity;rRNA (adenine-C2-)-methyltransferase activity;rRNA binding;rRNA methy…	cellular metabolic process;cellular nitrogen compound metabolic process;cellular process;macromolecule metabolic process;macromolecule modification;metabolic process;nitrogen compound metabolic process;nucleobase-containing compound metabolic process;one-carbon metabolic process;primary metabolic process;RNA metabolic process;RNA modification;RNA processing;rRNA processing;small molecule metaboli…	cell part;cytoplasm	NA	NA	NA	NA	NA	NA	+	Lac_Ac	NA	NA	NA	NA	1270	1	11	11	34.4	41.606	378	0	111.65	1804900000	75204000	9324500	920720	4998300	10200000	10406000
8.86917	8.88986	8.91337	8.90631	8.9067	8.8132	9.00009	8.99641	8.99335	9.03635	9.21511	9.16518	8.85021	8.88001	8.91642	NA	NA	NA	NA	catalytic activity;4 iron, 4 sulfur cluster binding;4-hydroxy-3-methylbut-2-en-1-yl diphosphate synthase activity;binding;cation binding;ion binding;iron ion binding;iron-sulfur cluster binding;metal cluster binding;metal ion binding;oxidoreductase activity;oxidoreductase activity, acting on CH or CH2 groups;oxidoreductase activity, acting on CH or CH2 groups, with an iron-sulfur protein as accep…	alcohol metabolic process;biosynthetic process;carbohydrate metabolic process;cellular aldehyde metabolic process;cellular ketone metabolic process;cellular lipid metabolic process;cellular metabolic process;cellular process;isopentenyl diphosphate metabolic process;lipid metabolic process;metabolic process;organic acid metabolic process;primary metabolic process;small molecule metabolic process	NA	NA	NA	NA	NA	NA	NA	NA	NA	NA	NA	NA	NA	798	1	26	26	80.2	41.12	388	0	323.31	16300000000	680050000	25836000	7871500	22299000	21765000	38525000
6.2	6.2	7.18554	7.32311	7.07284	6.2	7.58061	7.43383	6.2	7.49651	7.41271	7.6826	6.2	6.2	7.31486	NA	NA	NA	NA	catalytic activity;acetyltransferase activity;N-acetyltransferase activity;N-acyltransferase activity;transferase activity;transferase activity, transferring acyl groups;transferase activity, transferring acyl groups other than amino-acyl groups	NA	NA	NA	NA	NA	NA	NA	NA	NA	NA	NA	NA	NA	NA	1215	1	6	6	25.4	31.101	280	0	20.141	323240000	26936000	1301300	171360	1431800	1156900	1377100
8.32909	8.67085	8.58086	8.70952	8.57648	8.60763	8.68423	8.84041	8.69969	8.57485	8.73275	8.59294	8.51657	8.46558	8.60241	NA	NA	NA	NA	NA	cellular process;ribosomal small subunit biogenesis	cell part;cytoplasm	NA	NA	NA	NA	NA	NA	NA	NA	NA	NA	NA	NA	534	1	9	9	67.5	17.212	157	0	88.757	7210600000	901320000	27527000	6040800	23930000	44492000	40653000
9.21128	9.21176	9.14987	9.16283	9.24077	9.16687	9.08106	9.10182	9.12694	9.09416	9.23618	9.19874	9.15146	9.1172	9.11005	NA	NA	NA	NA	binding;nucleic acid binding;nucleic acid binding transcription factor activity;RNA binding;sequence-specific DNA binding transcription factor activity	nucleobase-containing compound metabolic process;biological regulation;biosynthetic process;cellular metabolic process;cellular nitrogen compound metabolic process;cellular process;macromolecule metabolic process;metabolic process;nitrogen compound metabolic process;primary metabolic process;RNA metabolic process;transcription termination, DNA-dependent	cell part;cytoplasm	NA	NA	NA	NA	NA	NA	NA	NA	NA	NA	NA	NA	866	1	16	16	40.6	38.234	352	0	192.12	22700000000	1194200000	91524000	23909000	37923000	60598000	99288000
9.5881	9.72187	9.69249	9.84542	9.71879	9.55347	9.57146	9.55528	9.49314	9.61887	9.72263	9.64179	9.50663	9.49356	9.42124	NA	NA	NA	NA	nucleotide binding;binding;catalytic activity;GTP binding;GTPase activity;guanyl nucleotide binding;guanyl ribonucleotide binding;hydrolase activity;hydrolase activity, acting on acid anhydrides;hydrolase activity, acting on acid anhydrides, in phosphorus-containing anhydrides;nucleic acid binding;nucleoside-triphosphatase activity;purine nucleotide binding;purine ribonucleoside triphosphate bind…	NA	cell part;cytoplasm	NA	NA	NA	NA	NA	NA	NA	NA	NA	NA	NA	NA	533	1	56	56	48.1	101.91	973	0	323.31	69000000000	1436500000	88929000	33633000	54411000	118890000	110040000
8.46091	8.86023	8.98983	8.79438	8.80523	8.80665	8.78173	8.84218	8.90104	9.24107	9.10182	9.06108	8.76062	8.73033	8.76536	NA	NA	NA	NA	NA	cellular metabolic process;cellular nitrogen compound metabolic process;cellular process;macromolecule metabolic process;metabolic process;nitrogen compound metabolic process;nucleobase-containing compound metabolic process;primary metabolic process;RNA metabolic process;RNA processing;rRNA processing	cell part;cytoplasm	NA	NA	NA	NA	NA	NA	+	Lac_Ac	NA	NA	NA	NA	532	1	10	10	71.9	16.28	146	0	102.21	15400000000	1919500000	32730000	23584000	78745000	59016000	69610000
9.19973	8.84098	8.8782	8.73098	8.76398	9.00376	8.83246	8.90486	8.70254	9.39799	8.98731	8.97828	9.00988	8.93409	8.97685	NA	NA	NA	NA	nucleotide binding;adenyl nucleotide binding;adenyl ribonucleotide binding;ATP binding;binding;catalytic activity;glycerol kinase activity;kinase activity;phosphotransferase activity, alcohol group as acceptor;purine nucleotide binding;purine ribonucleoside triphosphate binding;purine ribonucleotide binding;ribonucleotide binding;transferase activity;transferase activity, transferring phosphorus-…	alcohol metabolic process;carbohydrate metabolic process;catabolic process;cellular metabolic process;cellular process;metabolic process;phosphorus metabolic process;primary metabolic process;small molecule metabolic process	NA	NA	NA	NA	NA	NA	NA	NA	NA	NA	NA	NA	NA	531	1	21	21	52.4	55.743	508	0	323.31	21100000000	916560000	78677000	7040200	15368000	19223000	23767000
8.4134	8.28117	8.28547	8.44508	8.49145	8.19153	8.02886	8.22848	8.02123	7.80471	8.00065	8.01153	8.22789	8.17525	8.14678	NA	NA	NA	NA	nucleotide binding;adenyl nucleotide binding;adenyl ribonucleotide binding;adenylyltransferase activity;ATP binding;binding;catalytic activity;FMN adenylyltransferase activity;kinase activity;nucleotidyltransferase activity;phosphotransferase activity, alcohol group as acceptor;purine nucleotide binding;purine ribonucleoside triphosphate binding;purine ribonucleotide binding;riboflavin kinase act…	biosynthetic process;cellular metabolic process;cellular nitrogen compound metabolic process;cellular process;cofactor metabolic process;heterocycle metabolic process;metabolic process;nitrogen compound metabolic process;nucleobase-containing compound metabolic process;nucleobase-containing small molecule metabolic process;nucleotide metabolic process;primary metabolic process;small molecule meta…	NA	NA	NA	NA	NA	NA	NA	+	Lac_Ac	NA	NA	NA	NA	530	1	10	10	32.9	35.457	325	0	100.76	2458900000	129410000	13917000	3297500	5725100	11611000	17845000
9.05843	9.43775	9.27166	9.14616	9.37232	9.24864	8.9074	9.02719	9.01791	9.01749	9.52403	9.23297	9.04497	8.91391	8.99753	NA	NA	NA	NA	binding;nucleic acid binding;RNA binding;rRNA binding;structural constituent of ribosome;structural molecule activity	biosynthetic process;cellular metabolic process;cellular process;macromolecule metabolic process;metabolic process;primary metabolic process;protein metabolic process;translation	cell part;intracellular non-membrane-bounded organelle;intracellular organelle;macromolecular complex;organelle;ribonucleoprotein complex;ribosome	NA	NA	NA	NA	NA	NA	NA	NA	NA	NA	NA	NA	529	1	11	11	72.4	10.163	87	0	181.34	22300000000	4467800000	226680000	162750000	209530000	204740000	489950000
9.87858	9.7999	9.84358	9.95922	9.9526	9.77084	9.68841	9.75635	9.73044	9.73631	9.77468	9.68836	9.7612	9.83031	9.81785	NA	NA	NA	NA	3'-5'-exoribonuclease activity;3'-5' exonuclease activity;binding;catalytic activity;cation binding;exonuclease activity;exonuclease activity, active with either ribo- or deoxyribonucleic acids and producing 5'-phosphomonoesters;exoribonuclease activity;exoribonuclease activity, producing 5'-phosphomonoesters;hydrolase activity;hydrolase activity, acting on ester bonds;ion binding;magnesium ion b…	catabolic process;cellular metabolic process;cellular nitrogen compound metabolic process;cellular process;macromolecule metabolic process;metabolic process;mRNA metabolic process;nitrogen compound metabolic process;nucleobase-containing compound metabolic process;primary metabolic process;RNA catabolic process;RNA metabolic process;RNA processing	cell part;cytoplasm	NA	NA	NA	NA	NA	NA	NA	NA	NA	NA	NA	NA	528	1	53	53	68.2	79.493	736	0	323.31	111000000000	2913200000	198790000	44203000	104920000	160580000	228850000
8.76135	8.68739	8.76825	8.499	8.76638	8.82511	8.79069	8.6425	8.61189	8.87919	8.75699	8.73738	8.78865	8.73543	8.69865	NA	NA	NA	NA	nucleotide binding;binding;catalytic activity;coenzyme binding;cofactor binding;dihydrodipicolinate reductase activity;NAD binding;NADP binding;NADPH binding;oxidoreductase activity;oxidoreductase activity, acting on CH or CH2 groups;oxidoreductase activity, acting on CH or CH2 groups, NAD or NADP as acceptor;oxidoreductase activity, acting on the CH-CH group of donors;oxidoreductase activity, ac…	amine metabolic process;biosynthetic process;cellular amino acid metabolic process;cellular ketone metabolic process;cellular metabolic process;cellular nitrogen compound metabolic process;cellular process;metabolic process;nitrogen compound metabolic process;organic acid metabolic process;primary metabolic process;small molecule metabolic process	cell part;cytoplasm	NA	NA	NA	NA	NA	NA	NA	NA	NA	NA	NA	NA	527	1	13	13	66.7	26.23	246	0	98.618	9665100000	690370000	51485000	9424300	20078000	11196000	49636000
6.2	6.2	7.30812	6.2	7.02338	7.30527	7.64136	7.8899	7.56362	6.2	6.2	7.16897	6.2	6.2	6.2	NA	NA	NA	NA	NA	NA	NA	NA	NA	NA	NA	NA	NA	NA	NA	NA	NA	NA	NA	713	1	3	3	17.4	24.801	241	0	24.602	390930000	65155000	1250400	295160	1918300	603600	1735500
8.36418	8.80207	8.74268	8.80662	8.76897	8.61742	8.36374	8.29491	8.21461	7.77973	8.32127	8.35786	7.65456	6.2	6.2	NA	NA	NA	NA	structural constituent of ribosome;structural molecule activity	biosynthetic process;cellular metabolic process;cellular process;macromolecule metabolic process;metabolic process;primary metabolic process;protein metabolic process;translation	cell part;intracellular non-membrane-bounded organelle;intracellular organelle;macromolecular complex;organelle;ribonucleoprotein complex;ribosome	NA	NA	NA	NA	NA	NA	NA	NA	NA	NA	NA	NA	526	1	5	5	63.9	6.6758	61	0	130.5	3521500000	704290000	17219000	34390000	67322000	86933000	101510000
7.59357	7.64229	7.84025	7.7883	7.6722	7.44748	7.72356	7.85794	7.67976	7.85543	7.93077	7.84195	7.60382	7.75187	7.70386	NA	NA	NA	NA	nucleotide binding;adenyl nucleotide binding;adenyl ribonucleotide binding;ATP binding;binding;catalytic activity;helicase activity;hydrolase activity;hydrolase activity, acting on acid anhydrides;hydrolase activity, acting on acid anhydrides, in phosphorus-containing anhydrides;nucleic acid binding;nucleoside-triphosphatase activity;purine nucleotide binding;purine ribonucleoside triphosphate bi…	NA	NA	NA	NA	NA	NA	NA	NA	NA	NA	NA	NA	NA	NA	942	1	13	13	22.7	81.42	759	0	23.783	969920000	25524000	1041300	238950	575190	1075400	921900
8.62214	8.77808	8.67046	8.69076	8.60358	8.89598	8.75197	8.86005	8.87478	9.21203	8.8732	8.86085	8.89456	9.18167	9.09614	NA	NA	NA	NA	binding;catalytic activity;coenzyme binding;cofactor binding;FMN binding;nucleotide binding;oxidoreductase activity	NA	NA	NA	NA	NA	NA	NA	NA	NA	NA	NA	NA	NA	NA	516	1	6	6	47.1	15.18	140	0	174.66	14100000000	2352600000	48959000	22523000	45889000	75458000	66819000
7.98242	8.08243	8.12258	8.20989	8.2211	8.11608	8.03052	8.29241	8.06547	8.21131	8.01578	8.05065	8.13178	8.00139	8.11912	NA	NA	NA	NA	nucleotide binding;adenyl nucleotide binding;adenyl ribonucleotide binding;adenylyltransferase activity;ATP binding;binding;catalytic activity;nucleotidyltransferase activity;pantetheine-phosphate adenylyltransferase activity;purine nucleotide binding;purine ribonucleoside triphosphate binding;purine ribonucleotide binding;ribonucleotide binding;transferase activity;transferase activity, transfer…	biosynthetic process;cellular metabolic process;cellular nitrogen compound metabolic process;cellular process;cofactor metabolic process;heterocycle metabolic process;metabolic process;nitrogen compound metabolic process;nucleobase-containing compound metabolic process;nucleobase-containing small molecule metabolic process;nucleoside metabolic process;nucleotide metabolic process;primary metaboli…	cell part;cytoplasm	NA	NA	NA	NA	NA	NA	NA	NA	NA	NA	NA	NA	839	1	7	7	59.6	17.598	161	0	33.653	2197500000	219750000	23676000	7073900	9541300	15941000	16172000
7.27914	7.59312	7.17728	7.26442	7.4792	7.33608	7.31618	7.29316	7.05123	6.2	6.2	7.29398	6.2	6.2	6.2	NA	NA	NA	NA	NA	NA	NA	NA	NA	NA	NA	NA	NA	NA	NA	NA	NA	NA	NA	1442	1	3	3	22.8	17.606	162	0	7.1804	177810000	19757000	1688900	1164200	1472400	1649800	3379000
7.84448	8.0447	7.82941	7.81813	7.85426	8.17108	8.07722	7.99993	7.75814	7.97446	8.01728	7.89996	7.75015	7.94572	7.99139	NA	NA	NA	NA	nucleic acid binding;binding;catalytic activity;cation binding;endonuclease activity;endonuclease activity, active with either ribo- or deoxyribonucleic acids and producing 5'-phosphomonoesters;endoribonuclease activity;endoribonuclease activity, producing 5'-phosphomonoesters;hydrolase activity;hydrolase activity, acting on ester bonds;ion binding;metal ion binding;nuclease activity;ribonuclease…	catabolic process;cellular metabolic process;cellular nitrogen compound metabolic process;cellular process;macromolecule metabolic process;metabolic process;mRNA metabolic process;mRNA processing;nitrogen compound metabolic process;nucleobase-containing compound metabolic process;primary metabolic process;RNA catabolic process;RNA metabolic process;RNA processing;rRNA processing;tRNA metabolic pr…	cell part;cytoplasm	NA	NA	NA	NA	NA	NA	NA	NA	NA	NA	NA	NA	515	1	9	9	52.1	25.997	240	0	27.664	1599300000	94079000	4965300	1162700	3237600	4054100	4150000
9.40181	9.33118	9.28071	9.32809	9.23434	9.28119	9.44798	9.4543	9.42362	9.49431	9.60481	9.53896	9.42282	9.44503	9.41347	NA	NA	NA	NA	nucleotide binding;binding;catalytic activity;GTP binding;GTPase activity;guanyl nucleotide binding;guanyl ribonucleotide binding;hydrolase activity;hydrolase activity, acting on acid anhydrides;hydrolase activity, acting on acid anhydrides, in phosphorus-containing anhydrides;nucleoside-triphosphatase activity;purine nucleotide binding;purine ribonucleoside triphosphate binding;purine ribonucleo…	establishment of localization;protein targeting;protein transport;transport	cell part;cytoplasm	NA	NA	NA	NA	NA	NA	NA	NA	NA	NA	NA	NA	513	1	19	19	54.9	39.979	384	0	323.31	49200000000	3072700000	159620000	30340000	68717000	126120000	119300000
9.33072	9.34213	9.4186	9.30464	9.39192	9.24689	9.2257	9.1786	9.08757	9.00108	8.91143	8.9236	9.19005	9.25624	9.2882	NA	NA	NA	NA	nucleotide binding;7S RNA binding;binding;catalytic activity;GTP binding;GTPase activity;guanyl nucleotide binding;guanyl ribonucleotide binding;hydrolase activity;hydrolase activity, acting on acid anhydrides;hydrolase activity, acting on acid anhydrides, in phosphorus-containing anhydrides;nucleic acid binding;nucleoside-triphosphatase activity;purine nucleotide binding;purine ribonucleoside tr…	establishment of localization;protein targeting;protein transport;transport	cell part;macromolecular complex;ribonucleoprotein complex;signal recognition particle	NA	NA	NA	NA	NA	NA	+	Lac_Ac	NA	NA	NA	NA	1090	1	28	28	63.7	56.292	523	0	323.31	27500000000	1059500000	92314000	21006000	58224000	64051000	90990000
9.41127	9.76377	9.72512	9.71919	9.73422	9.59177	9.62593	9.61565	9.62374	9.53012	9.62935	9.62975	9.37105	9.47547	9.48377	NA	NA	NA	NA	structural constituent of ribosome;structural molecule activity	biosynthetic process;cellular metabolic process;cellular process;macromolecule metabolic process;metabolic process;primary metabolic process;protein metabolic process;translation	cell part;intracellular non-membrane-bounded organelle;intracellular organelle;macromolecular complex;organelle;ribonucleoprotein complex;ribosome	NA	NA	NA	NA	NA	NA	NA	NA	NA	NA	NA	NA	512	1	16	16	69.3	17.753	163	0	228.8	62200000000	6915600000	280320000	151340000	319270000	480910000	482060000
8.28042	8.35459	8.25377	8.49823	8.52382	8.39088	8.49694	7.93024	8.08835	8.04564	8.33796	8.16152	8.0667	7.96781	7.91844	NA	NA	NA	NA	binding;nucleic acid binding;RNA binding	NA	NA	NA	NA	NA	NA	NA	NA	NA	NA	NA	NA	NA	NA	1110	1	5	5	40.5	9.5538	84	0	13.525	2730200000	682560000	59098000	13517000	28523000	77088000	62821000
7.85072	7.95172	7.86091	8.1116	7.92245	8.11358	7.97639	8.08732	7.61243	7.83105	7.76503	7.71014	7.62035	7.92728	8.09279	NA	NA	NA	NA	binding;ribonucleoprotein binding;ribosome binding	cellular metabolic process;cellular nitrogen compound metabolic process;cellular process;macromolecule metabolic process;metabolic process;nitrogen compound metabolic process;nucleobase-containing compound metabolic process;primary metabolic process;ribosomal small subunit biogenesis;RNA metabolic process;RNA processing;rRNA processing	cell part;intracellular non-membrane-bounded organelle;intracellular organelle;macromolecular complex;organelle;ribonucleoprotein complex;ribosome	NA	NA	NA	NA	NA	NA	NA	NA	NA	NA	NA	NA	511	1	7	7	38.3	19.969	183	0	13.361	1105400000	92120000	11238000	1971500	7234400	10731000	4120200
9.47643	9.18896	9.1035	8.72013	9.1811	9.24057	9.02181	8.95108	9.01338	8.67432	8.5156	9.03254	9.21453	9.2583	9.01343	NA	NA	NA	NA	NA	NA	NA	NA	NA	NA	NA	NA	NA	NA	NA	NA	NA	NA	NA	807	1	8	8	24.5	28.176	253	0	110.06	20300000000	1559300000	246520000	23277000	50310000	24720000	112030000
10.3385	10.2546	10.2428	10.0398	10.3097	10.2917	10.4328	10.3156	10.3462	10.5176	10.1037	10.374	10.1423	10.2967	9.95849	NA	NA	NA	NA	catalytic activity;oxidoreductase activity	NA	NA	NA	NA	NA	NA	NA	NA	NA	NA	NA	NA	NA	NA	510	1	57	55	65.7	74.809	673	0	323.31	341000000000	11000000000	748630000	166340000	377290000	284300000	663940000
9.95706	9.88359	9.86537	9.72266	10.0258	9.88024	10.0586	9.9222	9.94269	10.091	9.84478	9.99754	9.59853	9.82763	9.5276	NA	NA	NA	NA	binding;2 iron, 2 sulfur cluster binding;4 iron, 4 sulfur cluster binding;cation binding;electron carrier activity;ion binding;iron-sulfur cluster binding;metal cluster binding;metal ion binding	NA	NA	NA	NA	NA	NA	NA	NA	NA	NA	NA	NA	NA	NA	509	1	21	21	66.5	27.133	254	0	323.31	140000000000	11700000000	734840000	202960000	291440000	431700000	768880000
9.42723	9.55432	9.73857	9.74751	9.72077	9.45656	9.50114	9.43729	9.47583	9.5217	9.55375	9.47688	9.4339	9.33546	9.33854	NA	NA	NA	NA	structural constituent of ribosome;structural molecule activity	biosynthetic process;cellular metabolic process;cellular process;macromolecule metabolic process;metabolic process;primary metabolic process;protein metabolic process;translation	cell part;intracellular non-membrane-bounded organelle;intracellular organelle;macromolecular complex;organelle;ribonucleoprotein complex;ribosome	NA	NA	NA	NA	NA	NA	NA	NA	NA	NA	NA	NA	508	1	14	14	68.6	13.255	118	0	248.69	51700000000	8617200000	567960000	142720000	549170000	688350000	685230000
8.25871	8.1887	8.27999	8.44765	8.26609	8.46015	8.25025	8.54102	8.50944	8.58641	8.35079	8.51939	8.32658	8.38616	8.15924	NA	NA	NA	NA	NA	NA	NA	NA	NA	NA	NA	NA	NA	NA	NA	NA	NA	NA	NA	507	1	6	6	35.6	12.294	104	0	129.64	4020000000	574000000	36569000	5593900	19596000	32086000	31545000
7.94441	6.2	7.87881	8.20556	8.30595	8.00745	6.2	6.2	6.2	6.2	6.2	7.582	6.2	6.2	6.2	NA	NA	NA	NA	binding;carbon-oxygen lyase activity;catalytic activity;cofactor binding;hydro-lyase activity;lyase activity;pyridoxal phosphate binding;tryptophan synthase activity;vitamin B6 binding;vitamin binding	NA	NA	NA	NA	NA	NA	NA	NA	+	Lac_Ac	NA	NA	NA	NA	1224	1	5	5	19.8	46.941	440	0	31.733	692680000	62971000	9460000	202510	4572500	12583000	18180000
8.37747	8.73702	8.85161	8.75451	8.86799	8.9991	8.73823	8.92747	8.94211	8.94508	8.70674	9.06299	8.73138	8.73851	8.81045	NA	NA	NA	NA	NA	NA	NA	NA	NA	NA	NA	NA	NA	NA	NA	NA	NA	NA	NA	505	1	9	9	89.1	13.8	128	0	106.63	14100000000	1768300000	35715000	19100000	70886000	48498000	49865000
7.7169	7.7183	7.62077	7.79078	7.58335	7.68162	8.12888	8.07929	7.77311	7.89445	6.2	7.95103	7.73116	7.95341	8.00796	NA	NA	NA	NA	NA	NA	NA	NA	NA	NA	NA	NA	NA	NA	NA	NA	NA	NA	NA	504	1	5	5	37.7	11.061	106	0	12.413	1156900000	289220000	18831000	3317000	7021000	9862100	7437600
8.48799	8.63806	8.80226	8.77646	8.78045	8.8045	8.97626	8.88125	8.86671	8.84175	8.90178	8.92466	8.84955	8.92577	8.86093	NA	NA	NA	NA	nucleotide binding;acid-ammonia (or amide) ligase activity;adenyl nucleotide binding;adenyl ribonucleotide binding;ATP binding;binding;catalytic activity;cation binding;cysteine-glucosaminylinositol ligase activity;ion binding;ligase activity;ligase activity, forming carbon-nitrogen bonds;metal ion binding;purine nucleotide binding;purine ribonucleoside triphosphate binding;purine ribonucleotide …	biosynthetic process;carbohydrate metabolic process;cellular metabolic process;cellular process;cofactor metabolic process;metabolic process;oligosaccharide metabolic process;primary metabolic process;sulfur compound metabolic process	NA	NA	NA	NA	NA	NA	NA	NA	NA	NA	NA	NA	NA	503	1	19	19	47.4	46.019	418	0	79.852	12900000000	612650000	17164000	6511700	15208000	20677000	30360000
8.75227	8.92264	8.93274	8.81798	8.85372	8.84474	9.00467	8.94473	8.98404	8.99943	8.964	9.03278	8.78711	8.93664	8.87125	NA	NA	NA	NA	nucleotide binding;adenyl nucleotide binding;adenyl ribonucleotide binding;ATP binding;ATPase activity;binding;catalytic activity;cation binding;endopeptidase activity;hydrolase activity;hydrolase activity, acting on acid anhydrides;hydrolase activity, acting on acid anhydrides, in phosphorus-containing anhydrides;ion binding;metal ion binding;metalloendopeptidase activity;metallopeptidase activi…	catabolic process;macromolecule metabolic process;metabolic process;primary metabolic process;protein catabolic process;protein metabolic process	cell part;membrane;plasma membrane	NA	NA	NA	NA	NA	NA	NA	NA	NA	NA	NA	NA	502	1	26	26	39.7	77.504	716	0	262.48	13700000000	457390000	18870000	8137400	16090000	17036000	19956000
8.48436	8.84445	8.61067	8.65525	8.64042	8.72337	8.70601	9.03794	8.97767	9.05603	9.03551	8.73288	8.52043	8.72197	8.63547	NA	NA	NA	NA	nucleotide binding;adenyl nucleotide binding;adenyl ribonucleotide binding;ATP binding;binding;catalytic activity;hydrolase activity;hydrolase activity, acting on acid anhydrides;hydrolase activity, acting on acid anhydrides, in phosphorus-containing anhydrides;phosphoribosyl-ATP diphosphatase activity;purine nucleotide binding;purine ribonucleoside triphosphate binding;purine ribonucleotide bind…	amine metabolic process;biosynthetic process;cellular amino acid metabolic process;cellular ketone metabolic process;cellular metabolic process;cellular nitrogen compound metabolic process;cellular process;heterocycle metabolic process;metabolic process;nitrogen compound metabolic process;organic acid metabolic process;primary metabolic process;small molecule metabolic process	NA	NA	NA	NA	NA	NA	NA	NA	NA	NA	NA	NA	NA	501	1	7	7	54.5	9.8672	88	0	134.22	10500000000	2613900000	79840000	42535000	63084000	65137000	164970000
9.07864	9.20704	9.1371	9.22222	9.13865	9.06134	9.06322	9.00839	9.08682	8.9909	9.08746	9.04564	9.04076	9.10319	9.11247	NA	NA	NA	NA	nucleotide binding;adenyl nucleotide binding;adenyl ribonucleotide binding;ATP binding;ATP phosphoribosyltransferase activity;binding;catalytic activity;cation binding;ion binding;magnesium ion binding;metal ion binding;purine nucleotide binding;purine ribonucleoside triphosphate binding;purine ribonucleotide binding;ribonucleotide binding;transferase activity;transferase activity, transferring g…	amine metabolic process;biosynthetic process;cellular amino acid metabolic process;cellular ketone metabolic process;cellular metabolic process;cellular nitrogen compound metabolic process;cellular process;heterocycle metabolic process;metabolic process;nitrogen compound metabolic process;organic acid metabolic process;primary metabolic process;small molecule metabolic process	cell part;cytoplasm	NA	NA	NA	NA	NA	NA	NA	NA	NA	NA	NA	NA	774	1	27	27	66.2	30.81	287	0	308.82	21000000000	1311300000	79915000	26792000	49065000	77923000	81175000
8.79731	9.22376	9.28035	9.11083	9.0159	9.18554	9.08807	9.1833	9.25964	8.85985	9.37014	9.23485	8.51331	8.87368	8.94402	NA	NA	NA	NA	structural constituent of ribosome;structural molecule activity	biosynthetic process;cellular metabolic process;cellular process;macromolecule metabolic process;metabolic process;primary metabolic process;protein metabolic process;translation	cell part;intracellular non-membrane-bounded organelle;intracellular organelle;macromolecular complex;organelle;ribonucleoprotein complex;ribosome	NA	NA	NA	NA	NA	NA	NA	NA	NA	NA	NA	NA	493	1	6	6	51.6	7.1424	64	0	147.46	19500000000	9760000000	301020000	158770000	513220000	628020000	608930000
9.38403	9.44588	9.48741	9.51646	9.44705	9.28968	9.26214	9.27648	9.26214	9.49468	9.53963	9.40367	9.13107	9.21741	9.16584	NA	NA	NA	NA	binding;nucleic acid binding;RNA binding;rRNA binding;structural constituent of ribosome;structural molecule activity	biosynthetic process;cellular component assembly;cellular component organization;cellular macromolecular complex assembly;cellular metabolic process;cellular process;macromolecular complex assembly;macromolecule metabolic process;metabolic process;primary metabolic process;protein metabolic process;ribonucleoprotein complex assembly;translation	cell part;intracellular non-membrane-bounded organelle;intracellular organelle;macromolecular complex;organelle;ribonucleoprotein complex;ribosome	NA	NA	NA	NA	NA	NA	NA	NA	NA	NA	NA	NA	813	1	11	11	52	13.93	123	0	263.26	43900000000	7311600000	514470000	131830000	341530000	370680000	584110000
6.2	6.2	6.2	7.34575	6.2	7.44991	7.56219	6.2	7.68976	6.2	7.59301	6.2	7.39974	6.2	6.2	NA	NA	NA	NA	nucleic acid binding;binding;catalytic activity;methyltransferase activity;RNA binding;RNA methyltransferase activity;transferase activity;transferase activity, transferring one-carbon groups	cellular metabolic process;cellular nitrogen compound metabolic process;cellular process;macromolecule metabolic process;metabolic process;nitrogen compound metabolic process;nucleobase-containing compound metabolic process;primary metabolic process;RNA metabolic process;RNA processing	NA	NA	NA	NA	NA	NA	NA	NA	NA	NA	NA	NA	NA	492	1	4	4	14.3	30.001	286	0	11.632	354600000	35460000	0	0	303380	1440300	357620
8.70637	8.65522	8.65654	8.77814	8.60109	8.59986	8.63456	8.55707	8.50221	8.85979	8.88327	8.79055	8.75547	8.6917	8.58074	NA	NA	NA	NA	tRNA binding;adenyl nucleotide binding;adenyl ribonucleotide binding;aminoacyl-tRNA ligase activity;ATP binding;binding;catalytic activity;cation binding;ion binding;ligase activity;ligase activity, forming aminoacyl-tRNA and related compounds;ligase activity, forming carbon-oxygen bonds;magnesium ion binding;metal ion binding;nucleic acid binding;nucleotide binding;phenylalanine-tRNA ligase acti…	amine metabolic process;cellular amino acid metabolic process;cellular ketone metabolic process;cellular metabolic process;cellular nitrogen compound metabolic process;cellular process;macromolecule metabolic process;metabolic process;nitrogen compound metabolic process;nucleobase-containing compound metabolic process;organic acid metabolic process;primary metabolic process;RNA metabolic process;…	cell part;cytoplasm	NA	NA	NA	NA	NA	NA	NA	NA	NA	NA	NA	NA	491	1	16	16	38.2	39.779	364	0	37.445	8498900000	424950000	34556000	5790600	17906000	26490000	19359000
9.21184	9.24212	9.28119	9.27335	9.1529	9.11099	9.17719	9.15543	9.23769	9.32389	9.36459	9.33347	9.19151	9.22149	9.17383	NA	NA	NA	NA	tRNA binding;adenyl nucleotide binding;adenyl ribonucleotide binding;aminoacyl-tRNA ligase activity;ATP binding;binding;catalytic activity;cation binding;ion binding;ligase activity;ligase activity, forming aminoacyl-tRNA and related compounds;ligase activity, forming carbon-oxygen bonds;magnesium ion binding;metal ion binding;nucleic acid binding;nucleotide binding;phenylalanine-tRNA ligase acti…	amine metabolic process;cellular amino acid metabolic process;cellular ketone metabolic process;cellular metabolic process;cellular nitrogen compound metabolic process;cellular process;macromolecule metabolic process;metabolic process;nitrogen compound metabolic process;nucleobase-containing compound metabolic process;organic acid metabolic process;primary metabolic process;RNA metabolic process;…	cell part;cytoplasm	NA	NA	NA	NA	NA	NA	NA	NA	NA	NA	NA	NA	490	1	34	34	43.1	90.117	842	0	323.31	28900000000	782140000	49969000	11843000	33524000	39129000	36196000
8.24815	8.1474	8.39672	8.26982	8.29528	8.33118	8.45046	8.44869	8.37842	7.90073	7.85542	8.07434	6.2	6.2	6.2	NA	NA	NA	NA	catalytic activity;binding;cofactor binding;L-aspartate:2-oxoglutarate aminotransferase activity;L-phenylalanine aminotransferase activity;L-phenylalanine:2-oxoglutarate aminotransferase activity;pyridoxal phosphate binding;transaminase activity;transferase activity;transferase activity, transferring nitrogenous groups;vitamin B6 binding;vitamin binding	biosynthetic process;metabolic process	NA	NA	NA	NA	NA	NA	NA	+	Lac_Ac	+	Exp_Stat	NA	NA	489	1	11	11	29.5	44.568	404	0	38.595	2257700000	118830000	9928600	1794100	7453400	9764100	10253000
8.64939	7.91437	6.2	7.90843	7.7555	8.32263	7.73731	7.60099	8.16976	8.11468	8.04708	7.7777	7.97376	7.70941	8.16708	NA	NA	NA	NA	nucleotide binding;binding;catalytic activity;coenzyme binding;cofactor binding;N-acetyl-gamma-glutamyl-phosphate reductase activity;NAD binding;oxidoreductase activity;oxidoreductase activity, acting on the aldehyde or oxo group of donors;oxidoreductase activity, acting on the aldehyde or oxo group of donors, NAD or NADP as acceptor	amine metabolic process;biosynthetic process;cellular amino acid metabolic process;cellular ketone metabolic process;cellular metabolic process;cellular nitrogen compound metabolic process;cellular process;metabolic process;nitrogen compound metabolic process;organic acid metabolic process;primary metabolic process;small molecule metabolic process	cell part;cytoplasm	NA	NA	NA	NA	NA	NA	NA	NA	NA	NA	NA	NA	488	1	3	3	11.4	35.315	343	0	53.172	2122800000	235870000	44266000	1916600	1504400	9444800	4799200
8.81989	8.35837	9.04618	8.82782	8.93274	8.93509	8.6643	9.02829	8.51428	8.6594	8.82098	8.83961	8.80411	8.6938	8.24802	NA	NA	NA	NA	catalytic activity;acetyl-CoA:L-glutamate N-acetyltransferase activity;acetyltransferase activity;glutamate N-acetyltransferase activity;N-acetyltransferase activity;N-acyltransferase activity;transferase activity;transferase activity, transferring acyl groups;transferase activity, transferring acyl groups other than amino-acyl groups	amine metabolic process;biosynthetic process;cellular amino acid metabolic process;cellular ketone metabolic process;cellular metabolic process;cellular nitrogen compound metabolic process;cellular process;metabolic process;nitrogen compound metabolic process;organic acid metabolic process;primary metabolic process;small molecule metabolic process	cell part;cytoplasm	NA	NA	NA	NA	NA	NA	NA	NA	NA	NA	NA	NA	487	1	8	8	22.7	39.52	383	0	19.654	9869800000	616860000	55260000	3278000	33084000	9917900	18708000
7.92054	7.61088	7.84576	8.06119	7.88775	7.85366	7.9988	7.85709	7.9324	7.96463	7.85454	7.97366	7.92208	7.78914	7.6396	NA	NA	NA	NA	nucleotide binding;acetylglutamate kinase activity;adenyl nucleotide binding;adenyl ribonucleotide binding;amino acid kinase activity;ATP binding;binding;catalytic activity;glutamate 5-kinase activity;kinase activity;phosphotransferase activity, carboxyl group as acceptor;purine nucleotide binding;purine ribonucleoside triphosphate binding;purine ribonucleotide binding;ribonucleotide binding;tran…	amine metabolic process;biosynthetic process;cellular amino acid metabolic process;cellular ketone metabolic process;cellular metabolic process;cellular nitrogen compound metabolic process;cellular process;heterocycle metabolic process;metabolic process;nitrogen compound metabolic process;organic acid metabolic process;primary metabolic process;small molecule metabolic process	cell part;cytoplasm	NA	NA	NA	NA	NA	NA	NA	NA	NA	NA	NA	NA	486	1	7	7	25.7	32.741	303	0	35.759	1359100000	90605000	6980100	538040	2888700	7838000	6511300
8.51755	8.4716	8.39568	8.60037	8.53726	8.45617	8.41754	8.35058	8.25027	8.41467	8.50165	8.36806	8.54984	8.35543	8.28192	NA	NA	NA	NA	catalytic activity;binding;cofactor binding;N2-acetyl-L-ornithine:2-oxoglutarate 5-aminotransferase activity;pyridoxal phosphate binding;transaminase activity;transferase activity;transferase activity, transferring nitrogenous groups;vitamin B6 binding;vitamin binding	amine metabolic process;biosynthetic process;cellular amino acid metabolic process;cellular ketone metabolic process;cellular metabolic process;cellular nitrogen compound metabolic process;cellular process;metabolic process;nitrogen compound metabolic process;organic acid metabolic process;primary metabolic process;small molecule metabolic process	cell part;cytoplasm	NA	NA	NA	NA	NA	NA	NA	NA	NA	NA	NA	NA	485	1	14	14	44.7	43.422	407	0	183.69	4923100000	273510000	25000000	3680700	9229600	17398000	20891000
8.83251	8.7473	8.71614	8.96964	8.84123	8.73243	8.85035	8.82396	8.73553	8.8722	8.93341	8.83572	8.79062	8.75778	8.74144	NA	NA	NA	NA	amidine-lyase activity;argininosuccinate lyase activity;carbon-nitrogen lyase activity;catalytic activity;lyase activity	amine metabolic process;biosynthetic process;cellular amino acid metabolic process;cellular ketone metabolic process;cellular metabolic process;cellular nitrogen compound metabolic process;cellular process;metabolic process;nitrogen compound metabolic process;organic acid metabolic process;primary metabolic process;small molecule metabolic process	cell part;cytoplasm	NA	NA	NA	NA	NA	NA	NA	NA	NA	NA	NA	NA	857	1	19	19	45.5	50.937	473	0	210.15	11100000000	426290000	30139000	4721100	12459000	22373000	27287000
9.06781	9.17513	9.10479	9.00937	9.14808	9.04801	9.11002	9.12516	9.08661	8.98727	9.15427	9.06311	8.97917	9.10944	9.01174	NA	NA	NA	NA	nucleotide binding;adenyl nucleotide binding;adenyl ribonucleotide binding;aminoacyl-tRNA ligase activity;ATP binding;binding;catalytic activity;ligase activity;ligase activity, forming aminoacyl-tRNA and related compounds;ligase activity, forming carbon-oxygen bonds;nucleic acid binding;purine nucleotide binding;purine ribonucleoside triphosphate binding;purine ribonucleotide binding;ribonucleot…	amine metabolic process;cellular amino acid metabolic process;cellular ketone metabolic process;cellular metabolic process;cellular nitrogen compound metabolic process;cellular process;macromolecule metabolic process;metabolic process;nitrogen compound metabolic process;nucleobase-containing compound metabolic process;organic acid metabolic process;primary metabolic process;RNA metabolic process;…	cell part;cytoplasm	NA	NA	NA	NA	NA	NA	NA	NA	NA	NA	NA	NA	865	1	23	23	54.5	45.985	422	0	323.31	19500000000	848190000	57219000	13537000	35373000	38229000	48501000
8.30081	8.13056	8.36004	8.24849	8.13535	8.23004	8.32236	8.18532	8.32067	8.20823	8.40507	8.32958	8.40036	8.3801	8.18415	NA	NA	NA	NA	nucleotide binding;adenyl nucleotide binding;adenyl ribonucleotide binding;ATP binding;binding;catalytic activity;cation binding;ion binding;kinase activity;metal ion binding;NAD+ kinase activity;phosphotransferase activity, alcohol group as acceptor;purine nucleotide binding;purine ribonucleoside triphosphate binding;purine ribonucleotide binding;ribonucleotide binding;transferase activity;trans…	biosynthetic process;cellular metabolic process;cellular nitrogen compound metabolic process;cellular process;cofactor metabolic process;heterocycle metabolic process;metabolic process;nitrogen compound metabolic process;nucleobase-containing compound metabolic process;nucleobase-containing small molecule metabolic process;nucleotide metabolic process;primary metabolic process;small molecule meta…	cell part;cytoplasm	NA	NA	NA	NA	NA	NA	NA	NA	NA	NA	NA	NA	988	1	9	9	26.1	33.619	307	0	18.361	3160300000	263360000	18260000	3453400	10094000	16373000	11671000
7.73522	7.54602	7.79851	7.92937	7.74739	7.66063	6.2	7.86853	7.78998	7.61098	7.91914	7.65417	7.86202	7.75062	7.93419	NA	NA	NA	NA	adenyl nucleotide binding;adenyl ribonucleotide binding;ATP binding;binding;nucleotide binding;purine nucleotide binding;purine ribonucleoside triphosphate binding;purine ribonucleotide binding;ribonucleotide binding	cellular metabolic process;cellular nitrogen compound metabolic process;cellular process;DNA metabolic process;DNA recombination;DNA repair;macromolecule metabolic process;metabolic process;nitrogen compound metabolic process;nucleobase-containing compound metabolic process;primary metabolic process;response to DNA damage stimulus;response to stimulus;response to stress	NA	NA	NA	NA	NA	NA	NA	NA	NA	NA	NA	NA	NA	484	1	10	10	21.1	60.284	563	0	39.1	926140000	38589000	3799600	392870	1109200	2963100	1333300
9.33415	9.25734	9.20306	9.1066	9.2492	9.21627	9.13697	9.0515	9.08429	9.25561	9.25005	9.07947	9.21043	9.25295	9.1801	NA	NA	NA	NA	nucleotide binding;adenyl nucleotide binding;adenyl ribonucleotide binding;ATP binding;binding;catalytic activity;CTP synthase activity;ligase activity;ligase activity, forming carbon-nitrogen bonds;purine nucleotide binding;purine ribonucleoside triphosphate binding;purine ribonucleotide binding;ribonucleotide binding	amine metabolic process;biosynthetic process;cellular amino acid metabolic process;cellular ketone metabolic process;cellular metabolic process;cellular nitrogen compound metabolic process;cellular process;heterocycle metabolic process;metabolic process;nitrogen compound metabolic process;nucleobase-containing compound metabolic process;nucleobase-containing small molecule metabolic process;nucle…	NA	NA	NA	NA	NA	NA	NA	NA	NA	NA	NA	NA	NA	483	1	29	29	44.5	63.876	584	0	323.31	26600000000	984600000	89213000	15543000	36408000	38930000	77424000
8.60262	8.67303	8.67008	8.48569	8.40761	8.5684	8.61079	8.44546	8.51204	8.4717	8.61618	8.36446	8.62667	8.66038	8.61652	NA	NA	NA	NA	NA	cell division;cellular process	NA	NA	NA	NA	NA	NA	NA	NA	NA	NA	NA	NA	NA	482	1	11	11	41.6	32.259	298	0	117.26	6481200000	540100000	50894000	13128000	18923000	15607000	24358000
8.54039	8.50548	8.55978	8.53846	8.40156	8.48153	8.69634	8.66254	8.6758	8.40519	8.46663	8.55804	8.52495	8.654	8.49638	NA	NA	NA	NA	NA	NA	NA	NA	NA	NA	NA	NA	NA	NA	NA	NA	NA	NA	NA	481	1	15	15	39.8	35.622	322	0	41.278	5780000000	339820000	19545000	4765800	10481000	10474000	11371000
8.36896	8.33786	8.32533	8.42182	8.40099	8.30484	8.65379	8.66948	8.53496	8.3512	8.3044	8.44713	8.33001	8.39837	8.29473	NA	NA	NA	NA	binding;DNA binding;nucleic acid binding	NA	NA	NA	NA	NA	NA	NA	NA	NA	NA	NA	NA	NA	NA	933	1	13	13	51.1	34.124	319	0	82.15	4530400000	283150000	13917000	3413100	6579900	5592300	15546000
8.65314	8.70289	8.90047	8.60115	8.51495	8.63496	8.70303	8.71146	8.62031	8.58253	8.69624	8.58458	8.66835	8.78861	8.63132	NA	NA	NA	NA	macromolecule transmembrane transporter activity;protein transmembrane transporter activity;protein transporter activity;substrate-specific transmembrane transporter activity;substrate-specific transporter activity;transmembrane transporter activity;transporter activity	cellular process;establishment of localization;protein transport;secretion;transmembrane transport;transport	cell part;macromolecular complex;protein complex	NA	NA	NA	NA	NA	NA	NA	NA	NA	NA	NA	NA	472	1	3	3	12.7	10.414	102	0	216.5	7261400000	3630700000	243990000	56643000	205660000	115300000	155810000
6.2	6.2	6.2	6.2	6.2	6.2	6.2	6.2	6.2	6.2	6.2	6.2	7.64833	6.2	7.59712	NA	NA	NA	NA	catalytic activity;diacylglycerol kinase activity;kinase activity;NAD+ kinase activity;phosphotransferase activity, alcohol group as acceptor;transferase activity;transferase activity, transferring phosphorus-containing groups	biological regulation;cellular process;regulation of protein modification process;response to stimulus;signal transduction	NA	NA	NA	NA	NA	NA	NA	NA	NA	NA	NA	NA	NA	969	1	4	4	13.1	35.52	337	0	6.1153	177420000	11828000	0	146110	160750	183390	446390
8.59903	8.34301	8.49094	8.51363	8.48579	8.47695	8.45653	8.50719	8.45157	8.43569	8.63813	8.51148	8.45416	8.48535	8.42645	NA	NA	NA	NA	nucleotide binding;adenyl nucleotide binding;adenyl ribonucleotide binding;ATP binding;binding;catalytic activity;helicase activity;hydrolase activity;hydrolase activity, acting on acid anhydrides;hydrolase activity, acting on acid anhydrides, in phosphorus-containing anhydrides;nucleic acid binding;nucleoside-triphosphatase activity;purine nucleotide binding;purine ribonucleoside triphosphate bi…	NA	NA	NA	NA	NA	NA	NA	NA	NA	NA	NA	NA	NA	NA	767	1	23	23	26.9	102.32	933	0	85.716	5250300000	119320000	7111700	930270	2576300	5432600	7812600
9.05751	8.86493	8.89685	8.96066	8.9586	8.95698	9.08016	9.09367	8.98403	9.12287	9.23639	9.25025	9.03937	9.05138	9.12113	NA	NA	NA	NA	NA	NA	NA	NA	NA	NA	NA	NA	NA	NA	NA	NA	NA	NA	NA	471	1	22	22	57.7	36.991	338	0	232.09	19500000000	1026400000	59793000	8482700	23765000	34582000	62438000
8.14242	8.24015	8.38408	8.20058	8.24522	8.3025	8.59024	8.34221	8.45864	8.49806	8.59892	8.54093	8.22139	8.27289	8.33582	NA	NA	NA	NA	imidazoleglycerol-phosphate synthase activity;catalytic activity;lyase activity;transferase activity;transferase activity, transferring glycosyl groups;transferase activity, transferring pentosyl groups	amine metabolic process;biosynthetic process;cellular amino acid metabolic process;cellular ketone metabolic process;cellular metabolic process;cellular nitrogen compound metabolic process;cellular process;heterocycle metabolic process;metabolic process;nitrogen compound metabolic process;organic acid metabolic process;primary metabolic process;small molecule metabolic process	cell part;cytoplasm	NA	NA	NA	NA	NA	NA	+	Lac_Ac	NA	NA	NA	NA	470	1	14	14	61.8	26.841	254	0	86.779	4182800000	298770000	8876400	3143700	11483000	9353700	18381000
8.05011	8.10254	8.09868	8.12463	8.24015	8.06506	8.12473	8.25691	7.98395	8.27474	8.36434	8.32683	8.05385	8.23507	8.27031	NA	NA	NA	NA	magnesium ion binding;acetolactate synthase activity;binding;catalytic activity;cation binding;coenzyme binding;cofactor binding;flavin adenine dinucleotide binding;ion binding;metal ion binding;thiamine pyrophosphate binding;transferase activity;transferase activity, transferring aldehyde or ketonic groups;vitamin binding	amine metabolic process;biosynthetic process;cellular amino acid metabolic process;cellular ketone metabolic process;cellular metabolic process;cellular nitrogen compound metabolic process;cellular process;metabolic process;nitrogen compound metabolic process;organic acid metabolic process;primary metabolic process;small molecule metabolic process	NA	NA	NA	NA	NA	NA	NA	NA	NA	NA	NA	NA	NA	469	1	13	13	25.3	62.602	586	0	78.353	2723300000	80096000	2983600	648200	1655500	2245100	5764700
8.05158	8.07357	8.36857	7.72596	7.88448	7.95199	7.77922	7.91958	7.9107	8.15954	7.97945	7.89671	7.68547	8.02375	8.03571	NA	NA	NA	NA	catalytic activity;acetolactate synthase activity;amine binding;amino acid binding;binding;carboxylic acid binding;transferase activity;transferase activity, transferring aldehyde or ketonic groups	amine metabolic process;biosynthetic process;cellular amino acid metabolic process;cellular ketone metabolic process;cellular metabolic process;cellular nitrogen compound metabolic process;cellular process;metabolic process;nitrogen compound metabolic process;organic acid metabolic process;primary metabolic process;small molecule metabolic process	NA	NA	NA	NA	NA	NA	NA	NA	NA	NA	NA	NA	NA	697	1	4	4	30.9	19.091	175	0	13.133	1561700000	173520000	17556000	3255400	10696000	1118600	13659000
9.67888	9.62586	9.66012	9.85047	9.77542	9.58387	9.61733	9.65667	9.58814	9.691	9.81387	9.68072	9.61034	9.65979	9.65364	NA	NA	NA	NA	catalytic activity;binding;coenzyme binding;cofactor binding;isomerase activity;ketol-acid reductoisomerase activity;oxidoreductase activity;oxidoreductase activity, acting on CH-OH group of donors;oxidoreductase activity, acting on the CH-OH group of donors, NAD or NADP as acceptor	amine metabolic process;biosynthetic process;cellular amino acid metabolic process;cellular ketone metabolic process;cellular metabolic process;cellular nitrogen compound metabolic process;cellular process;metabolic process;nitrogen compound metabolic process;organic acid metabolic process;primary metabolic process;small molecule metabolic process	NA	NA	NA	NA	NA	NA	NA	NA	NA	NA	NA	NA	NA	468	1	25	25	69.4	37.187	343	0	323.31	79200000000	3772600000	235000000	69660000	155660000	242600000	327980000
8.19945	7.60305	6.2	7.63787	7.97274	6.2	7.88343	7.63565	7.84093	7.86992	8.02592	7.67857	7.88685	6.2	7.7485	NA	NA	NA	NA	NA	NA	NA	NA	NA	NA	NA	NA	NA	NA	NA	NA	NA	NA	NA	168	1	5	5	59.6	9.5489	94	0	11.547	1112500000	139060000	34391000	1209400	703650	3903300	9352900
7.88998	7.53015	6.2	7.40446	7.70725	7.49171	7.53908	7.19813	7.44959	7.33945	7.0854	7.24125	7.32597	7.40756	7.42885	NA	NA	NA	NA	NA	response to external stimulus;response to stimulus	NA	NA	NA	NA	NA	NA	NA	NA	NA	NA	NA	NA	NA	169	1	4	4	21.2	27.383	269	0	56.905	522820000	37344000	9201400	484630	377070	1620700	4556900
8.21179	7.71932	7.79433	7.86402	7.98042	7.66202	7.90404	7.71083	7.83783	7.50619	6.2	7.50811	6.2	7.30307	7.2295	NA	NA	NA	NA	binding;carbon-oxygen lyase activity;catalytic activity;cobalamin binding;glycerol dehydratase activity;hydro-lyase activity;lyase activity;propanediol dehydratase activity;radical SAM enzyme activity;tetrapyrrole binding;vitamin binding	NA	NA	NA	NA	NA	NA	NA	NA	NA	NA	NA	NA	NA	NA	170	1	8	8	17.2	60.572	553	0	53.594	984400000	35157000	4372900	255820	958520	1529600	1902200
7.92761	7.27745	6.2	6.2	6.2	7.19846	7.18837	6.2	6.2	7.19198	6.2	6.2	6.2	6.2	6.2	NA	NA	NA	NA	carbon-oxygen lyase activity;catalytic activity;glycerol dehydratase activity;hydro-lyase activity;lyase activity;radical SAM enzyme activity	NA	NA	NA	NA	NA	NA	NA	NA	NA	NA	NA	NA	NA	NA	205	1	3	3	17.5	19.469	177	0	4.7003	214440000	19494000	7529200	258920	159530	382180	417740
8.6456	8.3748	7.86892	8.20699	8.26501	7.91324	8.43662	8.02069	8.10315	8.19128	8.22409	8.00685	8.14286	8.02763	7.86913	NA	NA	NA	NA	NA	NA	NA	NA	NA	NA	NA	NA	NA	NA	NA	NA	NA	NA	NA	1047	1	7	7	91.3	9.2237	92	0	36.898	2691800000	384550000	60737000	8403500	5084900	23460000	38544000
8.33881	8.35224	8.37687	8.21572	8.17473	8.4247	8.01628	8.42878	8.30527	8.23208	8.04976	8.24351	8.29246	8.21519	8.22464	NA	NA	NA	NA	binding;cation binding;ion binding;metal ion binding	biological adhesion;cell adhesion;cellular process;establishment of localization;ion transport;transport	NA	NA	NA	NA	NA	NA	NA	NA	NA	NA	NA	NA	NA	208	1	9	9	39.7	33.558	315	0	117.06	2834300000	177140000	16257000	3841600	9124800	5466100	14347000
9.41347	9.52026	9.47327	9.38313	9.4539	9.29183	9.39062	9.35757	9.36152	9.44151	9.50365	9.42341	9.3836	9.45509	9.37932	NA	NA	NA	NA	nucleotide binding;adenyl nucleotide binding;adenyl ribonucleotide binding;aminoacyl-tRNA ligase activity;ATP binding;binding;catalytic activity;glycine-tRNA ligase activity;ligase activity;ligase activity, forming aminoacyl-tRNA and related compounds;ligase activity, forming carbon-oxygen bonds;purine nucleotide binding;purine ribonucleoside triphosphate binding;purine ribonucleotide binding;rib…	amine metabolic process;cellular amino acid metabolic process;cellular ketone metabolic process;cellular metabolic process;cellular nitrogen compound metabolic process;cellular process;macromolecule metabolic process;metabolic process;nitrogen compound metabolic process;nucleobase-containing compound metabolic process;organic acid metabolic process;primary metabolic process;RNA metabolic process;…	cell part;cytoplasm	NA	NA	NA	NA	NA	NA	NA	NA	NA	NA	NA	NA	209	1	30	30	58.9	52.98	462	0	323.31	42000000000	1680000000	92608000	30700000	72036000	79654000	133450000
6.2	6.2	6.2	7.61608	7.33945	7.26609	6.2	7.67606	6.2	7.70347	7.40775	7.75515	7.37044	7.32889	7.23797	NA	NA	NA	NA	catalytic activity;hydrolase activity	NA	NA	NA	NA	NA	NA	NA	NA	NA	NA	NA	NA	NA	NA	787	1	3	3	10.8	27.352	250	0	5.2948	466240000	31082000	377790	61035	0	2064800	1549100
8.86269	8.36076	8.44362	6.2	8.36133	8.50565	8.13783	8.20992	8.42726	6.2	8.37265	8.26853	8.9051	8.79428	8.94218	NA	NA	NA	NA	catalytic activity;oxidoreductase activity;oxidoreductase activity, acting on the CH-CH group of donors	NA	NA	NA	NA	NA	NA	NA	NA	NA	NA	NA	NA	NA	NA	211	1	3	3	15.1	27.474	251	0	111.86	6392400000	913210000	103560000	17764000	38192000	13982000	30432000
10.2002	10.0994	10.1202	9.88602	9.90187	9.81064	9.96165	9.92661	10.0244	9.87668	9.97097	9.91797	10.2519	10.2993	10.142	NA	NA	NA	NA	catalytic activity;oxidoreductase activity	NA	NA	NA	NA	NA	NA	NA	NA	NA	NA	NA	NA	NA	NA	1135	1	58	56	60.7	76.466	694	0	323.31	179000000000	4836900000	469800000	97068000	179370000	108160000	199530000
9.01532	8.87338	9.21029	8.38963	8.5594	8.91763	8.73481	8.63928	8.67642	9.02375	8.62634	8.91957	8.7578	8.93354	8.99254	NA	NA	NA	NA	binding;electron carrier activity;iron-sulfur cluster binding;metal cluster binding	NA	NA	NA	NA	NA	NA	NA	NA	NA	NA	NA	NA	NA	NA	844	1	5	5	19.4	27.282	252	0	88.015	12700000000	1809900000	130820000	19889000	78124000	36583000	75790000
7.52111	6.2	7.50046	7.57738	6.2	6.2	7.58941	7.54574	7.47774	7.20101	6.2	6.2	7.31973	6.2	6.2	NA	NA	NA	NA	catalytic activity;dGTPase activity;hydrolase activity;hydrolase activity, acting on ester bonds;phosphoric ester hydrolase activity;triphosphoric monoester hydrolase activity	NA	NA	NA	NA	NA	NA	NA	NA	NA	NA	NA	NA	NA	NA	212	1	4	4	14.2	41.712	381	0	7.0434	328640000	16432000	1499000	213620	1261000	1425600	819350
7.05088	7.18766	6.2	6.2	6.2	6.2	7.50835	7.58441	7.2441	7.13862	6.2	7.28443	6.2	7.20063	6.2	NA	NA	NA	NA	NA	NA	NA	NA	NA	NA	NA	NA	NA	NA	NA	NA	NA	NA	NA	213	1	2	2	7	24.625	213	0.0034746	2.4768	259400000	32425000	1593500	461360	479110	1363300	759760
8.34225	8.3072	8.38931	8.68672	8.45856	8.51029	8.53098	8.79436	8.7654	8.73173	8.62766	9.00325	8.43794	8.37401	8.54617	NA	NA	NA	NA	catalytic activity;binding;coenzyme binding;cofactor binding;dihydrolipoyl dehydrogenase activity;flavin adenine dinucleotide binding;oxidoreductase activity;oxidoreductase activity, acting on a sulfur group of donors;oxidoreductase activity, acting on a sulfur group of donors, NAD or NADP as acceptor;oxidoreductase activity, acting on NADH or NADPH	biological regulation;cellular homeostasis;cellular process;homeostatic process	NA	NA	NA	NA	NA	NA	NA	NA	NA	NA	NA	NA	NA	1132	1	17	17	52.9	49.863	476	0	284.64	7696900000	481050000	14543000	3376700	8192900	19713000	14731000
8.91651	8.82756	8.96147	8.86545	8.94096	8.86899	8.94238	9.00612	8.89611	8.7733	8.71944	8.73477	8.99841	8.89568	8.8184	NA	NA	NA	NA	nucleotide binding;adenyl nucleotide binding;adenyl ribonucleotide binding;ATP binding;ATPase activity;binding;catalytic activity;hydrolase activity;hydrolase activity, acting on acid anhydrides;hydrolase activity, acting on acid anhydrides, in phosphorus-containing anhydrides;nucleoside-triphosphatase activity;purine nucleotide binding;purine ribonucleoside triphosphate binding;purine ribonucleo…	NA	NA	NA	NA	NA	NA	NA	NA	NA	NA	NA	NA	NA	NA	214	1	18	18	68.3	37.443	350	0	236.62	13400000000	638610000	43647000	8694200	25542000	30649000	44800000
8.24452	8.19526	8.2559	8.23076	8.34598	8.24939	8.26205	8.17863	8.22282	8.03523	8.26623	8.16551	8.27425	8.27251	8.149	NA	NA	NA	NA	NA	NA	NA	NA	NA	NA	NA	NA	NA	NA	NA	NA	NA	NA	NA	1236	1	11	11	26	38.718	354	0	17.604	2680300000	121830000	8259400	1515800	3777500	4491800	10534000
7.59663	6.2	6.2	6.2	7.70866	7.59541	6.2	7.623	6.2	6.2	6.2	6.2	6.2	7.65257	7.43908	NA	NA	NA	NA	NA	NA	NA	NA	NA	NA	NA	NA	NA	NA	NA	NA	NA	NA	NA	1344	1	5	5	25.2	34.303	321	0	16.33	360540000	20030000	2029300	154170	392420	389240	2388900
7.6544	7.54523	7.64472	6.2	7.80511	7.93079	7.92592	7.55223	7.29135	7.53987	6.2	7.86525	7.70547	7.51516	7.51199	NA	NA	NA	NA	NA	NA	NA	NA	NA	NA	NA	NA	NA	NA	NA	NA	NA	NA	NA	216	1	8	8	34.8	26.996	250	0	13.481	812710000	58051000	3068900	279340	941010	3090000	3736100
6.2	6.2	6.2	6.2	6.2	6.2	7.68407	7.4741	7.50419	7.60752	7.56808	7.37885	7.48354	6.2	7.27017	NA	NA	NA	NA	catalytic activity;hydrolase activity;peptidase activity;peptidase activity, acting on L-amino acid peptides;serine hydrolase activity;serine-type peptidase activity	NA	NA	NA	NA	NA	NA	NA	NA	+	Lac_Ac	NA	NA	NA	NA	1062	1	4	4	9.9	70.231	659	0	111.43	402090000	21163000	469930	104150	363490	593240	368000
8.4047	6.2	7.6585	7.85085	7.34207	8.07313	7.54485	7.30053	6.2	8.09079	7.25142	7.71926	7.60601	7.34138	6.2	NA	NA	NA	NA	catalytic activity;beta-ketoacyl-acyl-carrier-protein synthase II activity;transferase activity;transferase activity, transferring acyl groups;transferase activity, transferring acyl groups other than amino-acyl groups	biosynthetic process;cellular ketone metabolic process;cellular lipid metabolic process;cellular metabolic process;cellular process;lipid metabolic process;metabolic process;organic acid metabolic process;primary metabolic process;small molecule metabolic process	NA	NA	NA	NA	NA	NA	NA	NA	NA	NA	NA	NA	NA	1025	1	7	7	28.4	43.747	419	0	106.6	1126300000	75084000	16891000	275550	1062400	3787600	1014900
8.00758	8.63666	8.71372	8.66728	8.81308	8.72844	8.30363	8.35064	8.36371	7.81694	8.34579	8.40765	9.3091	8.57424	9.10356	NA	NA	NA	NA	acyl carrier activity;substrate-specific transporter activity;transporter activity	NA	cell part;cytoplasm	NA	NA	NA	NA	NA	NA	NA	NA	NA	NA	NA	NA	255	1	4	4	51.8	9.1852	83	0	89.809	7646400000	2548800000	39645000	38915000	105480000	137130000	197240000
9.74819	10.0589	10.1391	10.066	10.0889	10.0373	9.39874	9.34465	9.27978	9.37548	9.30313	9.25655	9.48443	9.69299	9.52684	NA	NA	NA	NA	catalytic activity;3-oxoacyl-[acyl-carrier-protein] synthase activity;beta-ketoacyl-acyl-carrier-protein synthase III activity;fatty acid synthase activity;transferase activity;transferase activity, transferring acyl groups;transferase activity, transferring acyl groups other than amino-acyl groups	biosynthetic process;cellular ketone metabolic process;cellular lipid metabolic process;cellular metabolic process;cellular process;lipid metabolic process;metabolic process;organic acid metabolic process;primary metabolic process;small molecule metabolic process	cell part;cytoplasm	NA	NA	NA	NA	NA	NA	+	Lac_Ac	NA	NA	NA	NA	771	1	17	17	50.3	35.24	334	0	323.31	80600000000	6196500000	447360000	333540000	726930000	758460000	925270000
9.01536	9.5385	9.45099	9.22497	9.34153	9.55003	8.86525	8.71414	8.91335	8.70927	8.46593	8.67636	8.95795	9.00299	9.07162	NA	NA	NA	NA	catalytic activity;[acyl-carrier-protein] S-malonyltransferase activity;fatty acid synthase activity;malonyltransferase activity;S-acyltransferase activity;S-malonyltransferase activity;transferase activity;transferase activity, transferring acyl groups;transferase activity, transferring acyl groups other than amino-acyl groups	NA	NA	NA	NA	NA	NA	NA	NA	+	Lac_Ac	NA	NA	NA	NA	88	1	12	12	50	32.968	318	0	323.31	21800000000	1678100000	82049000	89375000	123650000	95734000	176540000
8.91222	8.9086	8.9036	9.07671	8.99695	8.91123	8.79503	8.74058	8.85234	8.48834	8.56337	8.69567	8.70858	8.65657	8.71379	NA	NA	NA	NA	catalytic activity;binding;cofactor binding;L-aspartate:2-oxoglutarate aminotransferase activity;L-phenylalanine aminotransferase activity;L-phenylalanine:2-oxoglutarate aminotransferase activity;pyridoxal phosphate binding;transaminase activity;transferase activity;transferase activity, transferring nitrogenous groups;vitamin B6 binding;vitamin binding	amine metabolic process;biosynthetic process;cellular amino acid metabolic process;cellular ketone metabolic process;cellular metabolic process;cellular nitrogen compound metabolic process;cellular process;metabolic process;nitrogen compound metabolic process;organic acid metabolic process;primary metabolic process;small molecule metabolic process	NA	NA	NA	NA	NA	NA	NA	+	Lac_Ac	NA	NA	NA	NA	901	1	18	18	51.3	43.099	398	0	105.28	9599500000	417370000	40781000	10259000	22683000	44269000	46195000
9.70234	9.52229	9.56719	9.66458	9.64294	9.63008	9.71415	9.71919	9.66385	9.72298	9.91291	9.65596	9.71579	9.66663	9.75743	NA	NA	NA	NA	catalytic activity;oxidoreductase activity;oxidoreductase activity, acting on the aldehyde or oxo group of donors;oxidoreductase activity, acting on the aldehyde or oxo group of donors, disulfide as acceptor;pyruvate dehydrogenase (acetyl-transferring) activity;pyruvate dehydrogenase activity	NA	NA	NA	NA	NA	NA	NA	NA	NA	NA	NA	NA	NA	NA	256	1	49	49	52.2	102.14	915	0	323.31	97500000000	2321200000	134210000	19636000	49251000	94029000	106610000
7.38358	7.83743	6.2	7.81305	7.85663	7.79624	8.04254	8.20011	8.04724	6.2	6.2	7.87365	8.18879	8.13303	8.13516	NA	NA	NA	NA	NA	NA	NA	NA	NA	NA	NA	NA	NA	NA	NA	NA	NA	NA	NA	257	1	2	2	19.1	15.463	141	0	55.369	1820000000	363200000	3909500	5302000	13021000	10241000	18149000
10.3656	10.2614	10.4197	10.2467	10.2357	10.2384	10.4361	10.3786	10.3682	10.6534	10.6973	10.6007	10.2765	10.2503	10.2836	NA	NA	NA	NA	NA	NA	NA	NA	NA	NA	NA	NA	NA	+	Lac_Ac	NA	NA	NA	NA	1284	1	19	19	92.7	16.901	150	0	323.31	489000000000	48900000000	2747600000	366500000	2089600000	1484800000	2017800000
7.44479	6.2	6.2	7.47631	7.49798	7.56548	7.54952	7.464	7.62136	7.69782	7.56757	7.68513	7.49878	7.39183	7.44607	NA	NA	NA	NA	catalytic activity;hydrolase activity;hydrolase activity, acting on carbon-nitrogen (but not peptide) bonds	metabolic process;nitrogen compound metabolic process	NA	NA	NA	NA	NA	NA	NA	NA	NA	NA	NA	NA	NA	1021	1	5	5	28	31.015	286	0	39.286	567050000	40503000	2157900	60899	724130	1442400	2177200
9.22178	9.24961	9.31336	9.29614	9.30436	9.14761	9.2668	9.27469	9.35774	9.28551	9.2583	9.18574	9.32552	9.32909	9.3497	NA	NA	NA	NA	catalytic activity;4-aminobutyrate transaminase activity;binding;cofactor binding;pyridoxal phosphate binding;transaminase activity;transferase activity;transferase activity, transferring nitrogenous groups;vitamin B6 binding;vitamin binding	amine metabolic process;cellular amino acid metabolic process;cellular ketone metabolic process;cellular metabolic process;cellular nitrogen compound metabolic process;cellular process;metabolic process;nitrogen compound metabolic process;organic acid metabolic process;primary metabolic process;small molecule metabolic process	NA	NA	NA	NA	NA	NA	NA	NA	NA	NA	NA	NA	NA	258	1	19	19	48.5	46.697	445	0	323.31	30700000000	1803600000	118350000	40635000	73632000	76565000	118800000
8.198	8.57136	8.59437	8.43864	8.39787	8.51652	8.55712	8.65915	8.57831	8.20232	8.37894	8.29117	8.63362	8.48703	8.44315	NA	NA	NA	NA	catalytic activity;carbon-nitrogen ligase activity, with glutamine as amido-N-donor;ligase activity;ligase activity, forming carbon-nitrogen bonds	NA	NA	NA	NA	NA	NA	NA	NA	NA	NA	NA	NA	NA	NA	259	1	9	9	49.7	16.553	153	0	83.691	5418500000	541850000	12801000	10889000	23180000	21038000	24338000
8.80085	8.7279	8.74341	8.83826	8.73735	8.82136	8.65421	8.77364	8.49871	8.26848	8.26295	8.30839	8.55096	8.54336	8.57644	NA	NA	NA	NA	nucleic acid binding;binding;RNA binding;translation factor activity, nucleic acid binding;translation release factor activity;translation release factor activity, codon specific;translation termination factor activity	NA	cell part;cytoplasm	NA	NA	NA	NA	NA	NA	+	Lac_Ac	NA	NA	NA	NA	260	1	11	11	31.7	41.071	369	0	139.35	6440000000	339100000	20458000	11521000	16327000	28467000	34031000
8.57868	8.42093	8.61775	8.49496	8.40267	8.53532	8.5781	8.70606	8.51561	8.70619	8.65795	8.40795	8.58725	8.64727	8.48131	NA	NA	NA	NA	nucleotide binding;adenyl nucleotide binding;adenyl ribonucleotide binding;ATP binding;ATPase activity;binding;catalytic activity;hydrolase activity;hydrolase activity, acting on acid anhydrides;hydrolase activity, acting on acid anhydrides, in phosphorus-containing anhydrides;nucleoside-triphosphatase activity;purine nucleotide binding;purine ribonucleoside triphosphate binding;purine ribonucleo…	cell division;cellular process	NA	NA	NA	NA	NA	NA	NA	NA	NA	NA	NA	NA	NA	261	1	11	11	41.2	25.583	228	0	125.71	5798300000	483190000	35363000	7479200	24138000	27306000	14283000
7.46373	7.72021	7.68149	7.89101	7.82355	7.81632	7.6024	7.51013	7.54803	7.67818	7.3834	6.2	6.2	6.2	6.2	NA	NA	NA	NA	binding;nucleic acid binding;RNA binding	NA	cell part;cytoplasm	NA	NA	NA	NA	NA	NA	NA	NA	NA	NA	NA	NA	262	1	4	4	26.9	18.585	160	0	6.8836	547170000	78167000	3113600	1297800	4935800	7392500	13801000
9.86374	9.84558	9.96649	10.0643	10.0029	9.92465	9.87458	9.938	9.90612	9.87828	10.1483	10.0144	9.90385	9.90691	9.80278	NA	NA	NA	NA	NA	metabolic process;primary metabolic process	NA	NA	NA	NA	NA	NA	NA	NA	NA	NA	NA	NA	NA	1263	1	26	26	63.6	22.024	198	0	323.31	155000000000	15500000000	750900000	194400000	762920000	1101400000	902630000
9.58875	9.53456	9.5854	9.74709	9.59886	9.55476	9.63619	9.67686	9.57989	9.50862	9.73708	9.66026	9.6147	9.64829	9.59211	NA	NA	NA	NA	adenyl nucleotide binding;adenyl ribonucleotide binding;ATP binding;binding;cation binding;ion binding;metal ion binding;nucleotide binding;purine nucleotide binding;purine ribonucleoside triphosphate binding;purine ribonucleotide binding;ribonucleotide binding	cellular process;establishment of localization;protein targeting;protein transport;transmembrane transport;transport	cell part;cytoplasm;membrane;plasma membrane	NA	NA	NA	NA	NA	NA	NA	NA	NA	NA	NA	NA	263	1	58	58	52.4	106.53	949	0	323.31	73800000000	1475100000	95920000	19347000	51602000	92622000	105170000
6.2	6.2	7.36637	6.2	7.57048	7.87205	7.56004	7.96986	7.78784	7.6895	7.93129	7.70283	7.75635	6.2	7.75294	NA	NA	NA	NA	NA	NA	NA	NA	NA	NA	NA	NA	NA	NA	NA	NA	NA	NA	NA	265	1	3	3	61.2	7.24	67	0	142.58	824740000	206190000	1738300	525630	2739300	1913800	7227300
8.28418	8.54729	8.50323	8.25457	8.42292	8.42741	8.85829	8.81416	8.82439	8.88489	8.99306	8.84316	8.57135	8.62919	8.65985	NA	NA	NA	NA	NA	NA	NA	NA	NA	NA	NA	NA	NA	+	Lac_Ac	NA	NA	NA	NA	266	1	7	7	60.8	17.206	158	0	311.35	9280000000	1159500000	22133000	10503000	20476000	16504000	45206000
8.75072	9.00822	8.85003	8.84844	8.6757	8.92798	9.23267	8.93438	9.02156	9.11451	9.14746	9.08515	8.91308	8.91078	8.87037	NA	NA	NA	NA	nucleic acid binding;binding;catalytic activity;DNA binding;DNA polymerase activity;DNA-directed DNA polymerase activity;nucleotidyltransferase activity;transferase activity;transferase activity, transferring phosphorus-containing groups	biosynthetic process;cellular metabolic process;cellular nitrogen compound metabolic process;cellular process;DNA metabolic process;DNA replication;macromolecule metabolic process;metabolic process;nitrogen compound metabolic process;nucleobase-containing compound metabolic process;primary metabolic process	NA	NA	NA	NA	NA	NA	NA	NA	NA	NA	NA	NA	NA	267	1	11	11	43.3	31.166	293	0	150.24	17400000000	1160200000	30571000	17822000	28739000	35336000	29081000
8.82864	8.74164	8.69443	8.79717	8.82964	8.69052	8.67674	8.60878	8.61176	8.68764	8.79494	8.70474	8.74635	8.73862	8.75262	NA	NA	NA	NA	nucleotide binding;adenyl nucleotide binding;adenyl ribonucleotide binding;ATP binding;binding;catalytic activity;helicase activity;hydrolase activity;hydrolase activity, acting on acid anhydrides;hydrolase activity, acting on acid anhydrides, in phosphorus-containing anhydrides;nucleic acid binding;nucleoside-triphosphatase activity;purine nucleotide binding;purine ribonucleoside triphosphate bi…	NA	NA	NA	NA	NA	NA	NA	NA	NA	NA	NA	NA	NA	NA	577	1	18	18	42.5	55.495	501	0	197.9	9551300000	477570000	41461000	7971100	16183000	23918000	37471000
8.65418	8.65573	8.63941	8.69807	8.6251	8.84254	8.83791	8.94255	8.72929	8.8386	8.80433	8.8534	8.71498	8.73014	8.7546	NA	NA	NA	NA	NA	NA	NA	NA	NA	NA	NA	NA	NA	NA	NA	NA	NA	NA	NA	578	1	11	11	41.4	26.859	251	0	130.86	9728400000	694890000	34617000	8521600	22423000	20829000	31048000
8.0984	7.90079	8.15403	7.88353	8.00325	8.10219	8.38126	8.30434	8.19885	8.29546	8.39964	8.33744	8.11687	8.27648	8.03551	NA	NA	NA	NA	catalytic activity	NA	NA	NA	NA	NA	NA	NA	NA	+	Lac_Ac	NA	NA	NA	NA	579	1	7	7	36.2	29.913	290	0	25.752	2576300000	198180000	2873700	3083800	9818100	10262000	5653000
8.38487	8.84909	8.80562	8.85661	9.07951	8.97679	9.03169	9.24998	9.16548	8.66691	8.97804	8.99488	9.43597	9.1212	9.37667	NA	NA	NA	NA	binding;DNA binding;nucleic acid binding	biological regulation;biosynthetic process;cellular metabolic process;cellular nitrogen compound metabolic process;cellular process;macromolecule metabolic process;metabolic process;nitrogen compound metabolic process;nucleobase-containing compound metabolic process;primary metabolic process;RNA metabolic process	cell part;cytoplasm	NA	NA	NA	NA	NA	NA	NA	NA	NA	NA	NA	NA	580	1	6	6	80.9	7.3951	68	0	213.37	19300000000	3850400000	36005000	33071000	74651000	66248000	255070000
8.01393	7.63906	7.80138	7.91799	7.9657	7.79476	7.95341	7.92484	7.95376	7.81014	8.05053	7.94131	7.85331	7.70623	8.01649	NA	NA	NA	NA	nucleotide binding;adenyl nucleotide binding;adenyl ribonucleotide binding;ATP binding;ATPase activity;ATPase activity, coupled;ATP-dependent DNA helicase activity;ATP-dependent helicase activity;binding;catalytic activity;DNA binding;DNA helicase activity;DNA-dependent ATPase activity;helicase activity;hydrolase activity;hydrolase activity, acting on acid anhydrides;hydrolase activity, acting on…	NA	NA	NA	NA	NA	NA	NA	NA	NA	NA	NA	NA	NA	NA	805	1	16	16	17.1	120.24	1123	0	25.532	1372500000	24954000	1915700	41860	1035700	1047200	2374500
7.78986	7.78653	7.69404	7.7454	7.99351	7.60458	8.04493	8.07397	7.98652	8.2304	7.9233	7.80998	6.2	7.41929	6.2	NA	NA	NA	NA	nucleotide binding;adenyl nucleotide binding;adenyl ribonucleotide binding;ATP binding;ATPase activity;ATPase activity, coupled;ATP-dependent DNA helicase activity;ATP-dependent helicase activity;binding;catalytic activity;DNA binding;DNA helicase activity;DNA-dependent ATPase activity;exonuclease activity;helicase activity;hydrolase activity;hydrolase activity, acting on acid anhydrides;hydrolas…	cellular metabolic process;cellular nitrogen compound metabolic process;cellular process;DNA metabolic process;DNA repair;macromolecule metabolic process;metabolic process;nitrogen compound metabolic process;nucleobase-containing compound metabolic process;primary metabolic process;response to DNA damage stimulus;response to stimulus;response to stress	NA	NA	NA	NA	NA	NA	NA	NA	NA	NA	NA	NA	NA	966	1	10	10	10.6	120.61	1118	0	55.351	1358700000	25635000	1723900	261230	408240	1084600	1323400
7.73533	7.94273	7.85485	7.76123	8.10633	7.88207	7.77101	8.17447	7.98938	7.8393	7.55041	7.66993	7.56034	7.25821	6.2	NA	NA	NA	NA	binding;catalytic activity;cation binding;hydrolase activity;ion binding;metal ion binding	NA	NA	NA	NA	NA	NA	NA	NA	NA	NA	NA	NA	NA	NA	806	1	7	7	27.7	32.13	296	0	136.39	1192900000	56806000	3689500	381980	1657900	2109900	5495600
8.27807	8.45436	8.46246	8.47163	8.45629	8.37865	8.40673	8.40943	8.31194	8.29061	8.19332	8.39806	8.25341	8.36715	8.25667	NA	NA	NA	NA	nucleotide binding;adenyl nucleotide binding;adenyl ribonucleotide binding;ATP binding;ATPase activity;ATPase activity, coupled;ATP-dependent DNA helicase activity;ATP-dependent helicase activity;binding;catalytic activity;deoxyribonuclease activity;DNA binding;DNA helicase activity;DNA-dependent ATPase activity;endonuclease activity;exodeoxyribonuclease activity;exodeoxyribonuclease activity, pr…	cellular metabolic process;cellular nitrogen compound metabolic process;cellular process;DNA metabolic process;DNA recombination;DNA repair;immune system process;macromolecule metabolic process;metabolic process;multi-organism process;nitrogen compound metabolic process;nucleobase-containing compound metabolic process;primary metabolic process;response to biotic stimulus;response to DNA damage st…	cell part;macromolecular complex;protein complex	NA	NA	NA	NA	NA	NA	NA	NA	NA	NA	NA	NA	1069	1	8	8	13.9	65.202	617	0	11.978	3366400000	102010000	6217600	1848300	4036400	9335700	13005000
7.56552	6.2	6.2	6.2	6.2	7.47996	6.2	6.2	7.66778	6.2	6.2	6.2	7.66551	7.53759	7.61604	NA	NA	NA	NA	nucleotide binding;adenyl nucleotide binding;adenyl ribonucleotide binding;ATP binding;ATPase activity;ATPase activity, coupled;ATP-dependent DNA helicase activity;ATP-dependent helicase activity;binding;catalytic activity;cation binding;deoxyribonuclease activity;DNA binding;DNA helicase activity;DNA-dependent ATPase activity;endonuclease activity;exodeoxyribonuclease activity;exodeoxyribonuclea…	cellular metabolic process;cellular nitrogen compound metabolic process;cellular process;DNA metabolic process;DNA recombination;DNA repair;immune system process;macromolecule metabolic process;metabolic process;multi-organism process;nitrogen compound metabolic process;nucleobase-containing compound metabolic process;primary metabolic process;response to biotic stimulus;response to DNA damage st…	NA	NA	NA	NA	NA	NA	NA	NA	NA	NA	NA	NA	NA	1187	1	8	8	7.8	121.1	1120	0	63.458	1521900000	24546000	249850	420070	1032200	1618900	2670400
9.33076	9.87994	9.57178	9.84263	9.85181	9.61075	9.80738	9.46016	9.63339	9.66468	10.0802	9.93922	9.46175	9.47369	9.46749	NA	NA	NA	NA	NA	NA	NA	NA	NA	NA	NA	NA	NA	NA	NA	NA	NA	NA	NA	581	1	4	4	50.9	5.7808	53	0	276.57	81000000000	27000000000	1160000000	607430000	701450000	1137600000	3150800000
8.05645	7.92102	7.72554	7.83879	7.8779	7.68729	7.98169	7.99149	7.86874	7.43971	7.66038	7.77734	7.8956	8.07015	7.95833	NA	NA	NA	NA	nucleotide binding;adenyl nucleotide binding;adenyl ribonucleotide binding;ATP binding;ATPase activity;ATPase activity, coupled;ATP-dependent peptidase activity;binding;catalytic activity;endopeptidase activity;hydrolase activity;hydrolase activity, acting on acid anhydrides;hydrolase activity, acting on acid anhydrides, in phosphorus-containing anhydrides;nucleoside-triphosphatase activity;pepti…	catabolic process;macromolecule metabolic process;metabolic process;primary metabolic process;protein catabolic process;protein metabolic process	NA	NA	NA	NA	NA	NA	NA	NA	NA	NA	NA	NA	NA	582	1	7	7	21.9	36.324	347	0	23.662	1006100000	77393000	7282600	3058300	4873700	5264900	6412600
8.18744	8.37197	8.30797	8.28122	8.21603	8.52047	8.47978	8.58369	8.3947	8.18446	8.29839	8.09283	8.38792	8.38466	8.55466	NA	NA	NA	NA	NA	NA	NA	NA	NA	NA	NA	NA	NA	NA	NA	NA	NA	NA	NA	583	1	7	7	38.2	21.513	199	0	55.489	4292900000	429290000	7891400	4994500	5040400	22840000	28514000
9.22451	9.15924	9.09036	9.25493	9.1124	9.11886	9.17635	9.2124	9.19896	9.01941	9.06718	9.05835	9.2643	9.30016	9.28538	NA	NA	NA	NA	NA	NA	cell part;membrane;plasma membrane	NA	NA	NA	NA	NA	NA	NA	NA	NA	NA	NA	NA	1283	1	32	32	33.2	107.23	979	0	323.31	24500000000	764370000	64508000	13187000	28615000	59206000	36264000
8.59862	8.53167	8.6518	8.74913	8.73174	8.72333	8.65047	8.7255	8.71492	8.57746	8.61425	8.63286	8.59539	8.62233	8.59565	NA	NA	NA	NA	binding;catalytic activity;cation binding;ion binding;metal ion binding	NA	NA	NA	NA	NA	NA	NA	NA	NA	NA	NA	NA	NA	NA	584	1	16	16	43	48.504	454	0	195.43	8430500000	337220000	15623000	2891500	10668000	17476000	19150000
8.42264	8.53006	8.45723	8.62709	8.36834	8.56239	8.55589	8.51268	8.48582	8.44308	8.50083	8.47095	8.39891	8.47169	8.5325	NA	NA	NA	NA	binding;catalytic activity;cation binding;ion binding;metal ion binding	NA	NA	NA	NA	NA	NA	NA	NA	NA	NA	NA	NA	NA	NA	838	1	12	12	33.5	46.316	424	0	150.83	4991800000	262720000	13338000	2855800	9267000	18577000	14827000
7.81455	7.91752	7.59915	7.89948	7.72691	8.09388	8.6523	8.53305	8.66687	8.71018	8.68551	8.6391	8.06006	8.05835	8.10202	NA	NA	NA	NA	catalytic activity;transferase activity	NA	NA	NA	NA	NA	NA	NA	NA	+	Lac_Ac	NA	NA	NA	NA	585	1	4	4	44.8	10.505	96	0	106.83	4627100000	1156800000	12881000	4766000	4605000	12719000	11219000
9.36434	8.83423	8.70612	8.64246	9.05744	9.15582	8.8038	8.91404	8.74069	9.1628	8.93453	8.95082	8.6739	8.64147	8.68016	NA	NA	NA	NA	NA	cellular process;establishment of localization;transmembrane transport;transport	ATP-binding cassette (ABC) transporter complex;cell part;macromolecular complex;protein complex	NA	NA	NA	NA	NA	NA	NA	NA	NA	NA	NA	NA	604	1	24	24	53.6	54.972	507	0	323.31	17100000000	741350000	101700000	8326400	10471000	7046700	56595000
6.2	6.2	6.2	6.2	6.2	7.12785	6.2	6.2	6.2	6.2	6.2	6.2	7.39615	7.40572	6.2	NA	NA	NA	NA	NA	establishment of localization;transport	cell part;membrane;plasma membrane	NA	NA	NA	NA	NA	NA	NA	NA	NA	NA	NA	NA	953	1	2	2	8.5	28.342	271	0	6.2228	108390000	15485000	2006500	0	382810	0	1278700
6.2	6.2	6.2	6.2	6.2	6.2	7.49101	7.51964	7.18732	7.22071	7.33139	6.2	7.4637	7.49089	6.2	NA	NA	NA	NA	nucleotide binding;adenyl nucleotide binding;adenyl ribonucleotide binding;ATP binding;ATPase activity;binding;catalytic activity;hydrolase activity;hydrolase activity, acting on acid anhydrides;hydrolase activity, acting on acid anhydrides, in phosphorus-containing anhydrides;nucleoside-triphosphatase activity;purine nucleotide binding;purine ribonucleoside triphosphate binding;purine ribonucleo…	establishment of localization;peptide transport;transport	NA	NA	NA	NA	NA	NA	NA	NA	NA	NA	NA	NA	NA	607	1	4	3	10.9	30.408	275	0	3.3687	277520000	19823000	638140	0	517410	543330	0
7.83849	7.5509	7.46126	7.56501	7.56383	7.79628	7.64008	7.61086	7.63631	7.3544	7.64893	7.95794	8.00954	7.91522	7.90601	NA	NA	NA	NA	catalytic activity;hydrolase activity	cellular lipid metabolic process;cellular metabolic process;cellular process;lipid metabolic process;metabolic process;phosphorus metabolic process;primary metabolic process	NA	NA	NA	NA	NA	NA	NA	NA	NA	NA	NA	NA	NA	608	1	6	6	28.8	29.041	271	0	67.021	883580000	67968000	3083300	569530	1283400	2570200	2984500
8.3476	8.27862	8.32773	8.50893	8.42045	8.3858	8.44398	8.46938	8.43715	8.26515	8.55725	8.38996	8.38571	8.28762	8.30036	NA	NA	NA	NA	nucleotide binding;binding;catalytic activity;cation binding;GTP binding;GTPase activity;guanyl nucleotide binding;guanyl ribonucleotide binding;hydrolase activity;hydrolase activity, acting on acid anhydrides;hydrolase activity, acting on acid anhydrides, in phosphorus-containing anhydrides;ion binding;metal ion binding;nucleoside-triphosphatase activity;purine nucleotide binding;purine ribonucl…	NA	NA	NA	NA	NA	NA	NA	NA	NA	NA	NA	NA	NA	NA	609	1	10	10	26.4	38.331	356	0	46.676	3850000000	192400000	9225200	2658000	5924800	14582000	12795000
8.53528	8.65174	8.61638	8.50259	8.79684	8.76924	8.76762	8.87226	8.82797	8.62768	8.5963	8.78611	8.59415	8.63746	8.61551	NA	NA	NA	NA	catalytic activity;3-phosphoshikimate 1-carboxyvinyltransferase activity;transferase activity;transferase activity, transferring alkyl or aryl (other than methyl) groups	amine metabolic process;biosynthetic process;cellular amino acid metabolic process;cellular aromatic compound metabolic process;cellular ketone metabolic process;cellular metabolic process;cellular nitrogen compound metabolic process;cellular process;metabolic process;nitrogen compound metabolic process;organic acid metabolic process;primary metabolic process;small molecule metabolic process	cell part;cytoplasm	NA	NA	NA	NA	NA	NA	NA	NA	NA	NA	NA	NA	778	1	14	14	36	46.794	450	0	78.531	7959200000	379010000	19226000	4964800	14476000	16437000	32850000
7.14638	6.2	6.2	6.2	6.2	7.39898	7.28957	7.38807	7.14364	7.88729	7.29057	6.2	6.2	6.2	6.2	NA	NA	NA	NA	NA	NA	NA	NA	NA	NA	NA	NA	NA	NA	NA	NA	NA	NA	NA	610	1	3	3	18.8	27.495	250	0	30.419	302820000	30282000	708980	160490	0	0	0
8.08102	8.23009	8.18763	8.38702	8.12408	8.22755	8.17257	8.29894	8.30337	8.29095	8.26442	8.33435	8.15409	8.29323	8.22259	NA	NA	NA	NA	catalytic activity;kinase activity;phosphotransferase activity, alcohol group as acceptor;phosphotransferase activity, nitrogenous group as acceptor;protein histidine kinase activity;protein kinase activity;transferase activity;transferase activity, transferring phosphorus-containing groups	NA	NA	NA	NA	NA	NA	NA	NA	NA	NA	NA	NA	NA	NA	884	1	13	13	27.7	54.828	502	0	45.053	3018500000	137210000	4595100	1722300	4113700	7624300	6516100
9.00449	8.9692	8.97005	9.13773	8.97525	9.02329	9.43481	9.39919	9.52126	9.39093	9.41547	9.41186	9.26217	9.17771	9.13675	NA	NA	NA	NA	catalytic activity;binding;coenzyme binding;cofactor binding;dihydrolipoyllysine-residue succinyltransferase activity;oxidoreductase activity;oxidoreductase activity, acting on the aldehyde or oxo group of donors;oxidoreductase activity, acting on the aldehyde or oxo group of donors, disulfide as acceptor;oxoglutarate dehydrogenase (succinyl-transferring) activity;S-acyltransferase activity;S-suc…	catabolic process;cellular metabolic process;cellular process;cofactor metabolic process;metabolic process	NA	NA	NA	NA	NA	NA	NA	+	Lac_Ac	NA	NA	NA	NA	611	1	53	53	47.5	139.56	1261	0	323.31	32200000000	495900000	13963000	3121000	7768200	14245000	12577000
9.01812	8.91632	9.07383	8.98285	8.95562	8.75875	8.91087	8.96323	8.92542	8.87039	8.96475	8.84361	9.01055	9.18557	9.14947	NA	NA	NA	NA	nucleotide binding;amine binding;amino acid binding;binding;carboxylic acid binding;catalytic activity;coenzyme binding;cofactor binding;homoserine dehydrogenase activity;NADP binding;oxidoreductase activity;oxidoreductase activity, acting on CH-OH group of donors;oxidoreductase activity, acting on the CH-OH group of donors, NAD or NADP as acceptor	amine metabolic process;biosynthetic process;cellular amino acid metabolic process;cellular ketone metabolic process;cellular metabolic process;cellular nitrogen compound metabolic process;cellular process;metabolic process;nitrogen compound metabolic process;organic acid metabolic process;primary metabolic process;small molecule metabolic process;sulfur compound metabolic process	NA	NA	NA	NA	NA	NA	NA	NA	NA	NA	NA	NA	NA	612	1	19	19	54.6	46.551	441	0	323.31	14900000000	785010000	53318000	13939000	47186000	28107000	43179000
8.62678	8.81647	8.96636	9.08725	8.98592	8.93353	8.91544	9.07682	8.8216	8.83498	9.09985	8.98983	9.18898	9.08386	9.05185	NA	NA	NA	NA	catalytic activity;hydrolase activity;hydrolase activity, acting on ester bonds;phosphatase activity;phosphoric ester hydrolase activity;phosphoserine phosphatase activity;transferase activity	NA	NA	NA	NA	NA	NA	NA	NA	NA	NA	NA	NA	NA	NA	613	1	10	10	47.3	23.257	207	0	108.51	17600000000	1764800000	56016000	21218000	71971000	76272000	123060000
9.1653	9.09653	9.09684	9.14448	9.19131	9.04356	8.9564	8.86257	8.88576	8.7573	8.89481	8.89083	9.05534	9.02987	8.9539	NA	NA	NA	NA	nucleotide binding;adenyl nucleotide binding;adenyl ribonucleotide binding;ATP binding;ATPase activity;ATPase activity, coupled;binding;catalytic activity;helicase activity;hydrolase activity;hydrolase activity, acting on acid anhydrides;hydrolase activity, acting on acid anhydrides, in phosphorus-containing anhydrides;nucleic acid binding;nucleoside-triphosphatase activity;purine nucleotide bind…	nucleobase-containing compound metabolic process;biological regulation;biosynthetic process;cellular metabolic process;cellular nitrogen compound metabolic process;cellular process;macromolecule metabolic process;metabolic process;nitrogen compound metabolic process;primary metabolic process;RNA metabolic process;transcription termination, DNA-dependent	NA	NA	NA	NA	NA	NA	NA	NA	NA	NA	NA	NA	NA	614	1	34	34	48.8	72.445	656	0	157.6	16800000000	466240000	40783000	7739900	18360000	30554000	44235000
8.0269	8.09927	8.18845	8.24242	8.13316	8.0486	7.89764	7.90791	8.02662	8.06696	8.02251	8.03611	6.2	7.75048	7.87575	NA	NA	NA	NA	binding;cation binding;ion binding;metal ion binding;nucleic acid binding;RNA binding;rRNA binding;structural constituent of ribosome;structural molecule activity	biosynthetic process;cellular metabolic process;cellular process;macromolecule metabolic process;metabolic process;primary metabolic process;protein metabolic process;translation	cell part;intracellular non-membrane-bounded organelle;intracellular organelle;macromolecular complex;organelle;ribonucleoprotein complex;ribosome	NA	NA	NA	NA	NA	NA	NA	NA	NA	NA	NA	NA	615	1	2	2	31.1	8.2172	74	0	14.566	1594500000	398610000	18864000	9403700	34683000	46711000	42830000
7.95679	7.93788	7.92026	7.97119	7.94484	8.02481	7.76261	7.73573	7.7532	7.6706	7.86822	7.75773	7.80735	7.65224	7.86644	NA	NA	NA	NA	nucleic acid binding;binding;RNA binding;translation factor activity, nucleic acid binding;translation release factor activity;translation release factor activity, codon specific;translation termination factor activity	NA	cell part;cytoplasm	NA	NA	NA	NA	NA	NA	NA	NA	NA	NA	NA	NA	616	1	10	10	29.2	39.329	359	0	77.37	1150300000	54776000	4950500	778550	2078400	3937300	6735100
8.09809	8.09054	8.11644	8.22971	8.32091	8.1179	7.99207	8.04895	8.00501	8.05831	7.93599	8.10411	8.01343	8.00091	7.85647	NA	NA	NA	NA	binding;nucleic acid binding	cellular metabolic process;cellular process;macromolecule metabolic process;macromolecule modification;metabolic process;one-carbon metabolic process;primary metabolic process;protein alkylation;protein metabolic process;protein modification process;small molecule metabolic process	NA	NA	NA	NA	NA	NA	NA	NA	NA	NA	NA	NA	NA	617	1	10	10	42.8	31.291	292	0	41.908	1938800000	149140000	14154000	1950100	4248400	11754000	17599000
6.2	6.2	6.2	6.2	7.49985	7.50365	6.2	6.2	6.2	7.49212	6.2	6.2	6.2	6.2	6.2	NA	NA	NA	NA	binding;double-stranded RNA binding;nucleic acid binding;RNA binding	NA	NA	NA	NA	NA	NA	NA	NA	NA	NA	NA	NA	NA	NA	909	1	3	3	13.7	29.241	292	0	7.4587	613280000	102210000	5161700	1061900	2866100	3231300	6940400
9.18421	9.17742	9.15296	9.26691	9.06889	9.24373	9.19103	9.17076	9.09061	9.05801	9.24035	9.15079	9.21099	9.13335	9.17528	NA	NA	NA	NA	transporter activity;cation transmembrane transporter activity;hydrogen ion transmembrane transporter activity;hydrogen ion transporting ATP synthase activity, rotational mechanism;inorganic cation transmembrane transporter activity;ion transmembrane transporter activity;monovalent inorganic cation transmembrane transporter activity;substrate-specific transmembrane transporter activity;substrate-…	biosynthetic process;cellular metabolic process;cellular nitrogen compound metabolic process;cellular process;establishment of localization;heterocycle metabolic process;hydrogen transport;ion transport;metabolic process;nitrogen compound metabolic process;nucleobase-containing compound metabolic process;nucleobase-containing small molecule metabolic process;nucleotide metabolic process;primary m…	cell part;macromolecular complex;membrane;plasma membrane;protein complex	NA	NA	NA	NA	NA	NA	NA	NA	NA	NA	NA	NA	850	1	16	16	66.8	20.192	184	0	323.31	22400000000	2800000000	229590000	67513000	96861000	185150000	94499000
9.18523	9.03173	8.90682	9.20123	9.19112	9.19218	9.10346	9.1848	9.10687	8.88813	9.08221	9.02719	9.11368	9.17598	9.09402	NA	NA	NA	NA	transporter activity;cation transmembrane transporter activity;hydrogen ion transmembrane transporter activity;hydrogen ion transporting ATP synthase activity, rotational mechanism;inorganic cation transmembrane transporter activity;ion transmembrane transporter activity;monovalent inorganic cation transmembrane transporter activity;substrate-specific transmembrane transporter activity;substrate-…	biosynthetic process;cellular metabolic process;cellular nitrogen compound metabolic process;cellular process;establishment of localization;heterocycle metabolic process;hydrogen transport;ion transport;metabolic process;nitrogen compound metabolic process;nucleobase-containing compound metabolic process;nucleobase-containing small molecule metabolic process;nucleotide metabolic process;primary m…	cell part;membrane	NA	NA	NA	NA	NA	NA	NA	NA	NA	NA	NA	NA	1222	1	17	17	72.2	27.779	259	0	323.31	22500000000	1323800000	98353000	17979000	34327000	83472000	103800000
9.77843	9.72236	9.68931	9.74952	9.79924	9.80263	9.64192	9.71224	9.67151	9.57922	9.61949	9.59656	9.68868	9.70178	9.65184	NA	NA	NA	NA	nucleotide binding;active transmembrane transporter activity;adenyl nucleotide binding;adenyl ribonucleotide binding;ATP binding;ATPase activity;ATPase activity, coupled;ATPase activity, coupled to movement of substances;ATPase activity, coupled to transmembrane movement of ions;ATPase activity, coupled to transmembrane movement of substances;binding;catalytic activity;cation transmembrane transp…	biosynthetic process;cellular metabolic process;cellular nitrogen compound metabolic process;cellular process;establishment of localization;heterocycle metabolic process;hydrogen transport;ion transport;metabolic process;nitrogen compound metabolic process;nucleobase-containing compound metabolic process;nucleobase-containing small molecule metabolic process;nucleotide metabolic process;primary m…	cell part;macromolecular complex;membrane;plasma membrane;protein complex	NA	NA	NA	NA	NA	NA	NA	NA	NA	NA	NA	NA	694	1	40	40	73.6	58.988	545	0	323.31	89300000000	2881800000	214880000	39493000	116470000	144100000	244010000
9.16411	9.12303	9.08167	9.13101	9.25327	9.14968	9.07737	9.02189	9.069	8.82758	9.00932	9.02309	9.16735	9.07288	8.97595	NA	NA	NA	NA	nucleotide binding;active transmembrane transporter activity;adenyl nucleotide binding;adenyl ribonucleotide binding;ATP binding;ATPase activity;ATPase activity, coupled;ATPase activity, coupled to movement of substances;ATPase activity, coupled to transmembrane movement of ions;ATPase activity, coupled to transmembrane movement of substances;binding;catalytic activity;cation transmembrane transp…	biosynthetic process;cellular metabolic process;cellular nitrogen compound metabolic process;cellular process;establishment of localization;heterocycle metabolic process;hydrogen transport;ion transport;metabolic process;nitrogen compound metabolic process;nucleobase-containing compound metabolic process;nucleobase-containing small molecule metabolic process;nucleotide metabolic process;primary m…	cell part;macromolecular complex;membrane;plasma membrane;protein complex	NA	NA	NA	NA	NA	NA	NA	NA	NA	NA	NA	NA	643	1	16	16	55.3	34.683	311	0	219.61	20900000000	1228900000	92468000	22535000	48055000	59939000	117820000
9.62636	9.51663	9.62718	9.70756	9.72633	9.65543	9.42547	9.60159	9.4813	9.49297	9.43753	9.45232	9.55151	9.52607	9.53377	NA	NA	NA	NA	nucleotide binding;adenyl nucleotide binding;adenyl ribonucleotide binding;ATP binding;binding;cation transmembrane transporter activity;hydrogen ion transmembrane transporter activity;hydrogen ion transporting ATP synthase activity, rotational mechanism;inorganic cation transmembrane transporter activity;ion transmembrane transporter activity;monovalent inorganic cation transmembrane transporter…	biosynthetic process;cellular metabolic process;cellular nitrogen compound metabolic process;cellular process;establishment of localization;heterocycle metabolic process;hydrogen transport;ion transport;metabolic process;nitrogen compound metabolic process;nucleobase-containing compound metabolic process;nucleobase-containing small molecule metabolic process;nucleotide metabolic process;primary m…	cell part;macromolecular complex;membrane;plasma membrane;protein complex	NA	NA	NA	NA	NA	NA	NA	NA	NA	NA	NA	NA	644	1	25	25	66.3	52.497	483	0	323.31	62400000000	2713700000	150380000	31633000	123900000	170420000	265000000
8.84912	8.82969	8.77611	8.9304	8.77368	8.75306	8.65201	8.67846	8.50282	8.65911	8.59414	8.50826	8.57636	8.75091	8.56368	NA	NA	NA	NA	nucleotide binding;active transmembrane transporter activity;adenyl nucleotide binding;adenyl ribonucleotide binding;ATP binding;ATPase activity;ATPase activity, coupled;ATPase activity, coupled to movement of substances;ATPase activity, coupled to transmembrane movement of ions;ATPase activity, coupled to transmembrane movement of substances;binding;catalytic activity;cation transmembrane transp…	biosynthetic process;cellular metabolic process;cellular nitrogen compound metabolic process;cellular process;establishment of localization;heterocycle metabolic process;hydrogen transport;ion transport;metabolic process;nitrogen compound metabolic process;nucleobase-containing compound metabolic process;nucleobase-containing small molecule metabolic process;nucleotide metabolic process;primary m…	cell part;macromolecular complex;membrane;plasma membrane;protein complex	NA	NA	NA	NA	NA	NA	NA	NA	NA	NA	NA	NA	1123	1	9	9	56.8	16.667	155	0	282.65	8340100000	1191400000	108340000	17643000	55329000	92607000	95385000
8.33199	8.36335	8.253	8.44052	8.39524	8.24635	8.43654	8.23729	8.38249	8.0477	8.33526	8.05732	8.00449	8.11744	8.0223	NA	NA	NA	NA	catalytic activity;ligase activity;transferase activity	cellular metabolic process;cellular process;macromolecule metabolic process;macromolecule modification;metabolic process;primary metabolic process;protein metabolic process;protein modification process	NA	NA	NA	NA	NA	NA	NA	NA	NA	NA	NA	NA	NA	1289	1	9	9	29.9	39.148	354	0	25.189	2694700000	192480000	16356000	4397600	7395900	22034000	16934000
9.07918	9.14295	9.14703	8.89443	9.0003	9.13631	9.19268	9.126	9.16563	9.05169	8.92395	9.35261	9.1422	9.02873	9.25356	NA	NA	NA	NA	catalytic activity;transferase activity	NA	NA	NA	NA	NA	NA	NA	NA	NA	NA	NA	NA	NA	NA	646	1	10	10	58.4	22.197	202	0	200.89	22200000000	2010000000	122190000	34111000	59937000	36894000	61986000
6.2	7.61779	7.52809	7.65386	7.4766	7.63437	7.94597	7.90894	7.99412	7.98363	7.94745	8.11787	7.67401	7.77013	7.78736	NA	NA	NA	NA	catalytic activity;hydrolase activity	NA	NA	NA	NA	NA	NA	NA	NA	+	Lac_Ac	NA	NA	NA	NA	1318	1	7	7	26.8	29.558	276	0	17.658	1323400000	77845000	325230	1003900	1267800	3023700	2889800
9.92555	9.79298	9.88954	9.97709	9.85709	9.82794	10.0147	10.0895	10.0306	9.96044	10.0911	10.0253	10.0147	9.95817	9.89966	NA	NA	NA	NA	NA	NA	NA	NA	NA	NA	NA	NA	NA	NA	NA	NA	NA	NA	NA	1134	1	57	57	70.9	64.112	597	0	323.31	149000000000	4370000000	237420000	60819000	146550000	207240000	215720000
6.2	6.2	6.2	7.15558	6.2	7.11015	7.04677	6.80485	6.2	7.98075	7.11724	7.4269	6.2	6.2	6.2	NA	NA	NA	NA	catalytic activity;transferase activity;transferase activity, transferring acyl groups	NA	NA	NA	NA	NA	NA	NA	NA	NA	NA	NA	NA	NA	NA	1172	1	5	5	26.7	21.306	191	0	10.152	2892700000	361580000	3099400	36864000	730080	1256600	95805000
9.29482	9.29752	9.18233	9.08615	9.50206	9.35742	9.36118	9.46774	9.25288	9.32476	9.29754	9.48471	9.45717	9.57889	9.52539	NA	NA	NA	NA	catalytic activity;isomerase activity;methylmalonyl-CoA epimerase activity;racemase and epimerase activity	NA	NA	NA	NA	NA	NA	NA	NA	NA	NA	NA	NA	NA	NA	51	1	13	13	77.7	16.717	148	0	232.64	45900000000	4590000000	215400000	60857000	78162000	64055000	365660000
9.01687	9.17394	9.23421	9.16498	9.07867	9.14678	9.0289	9.21447	9.20763	9.14089	9.26727	9.28176	9.11348	9.11734	9.18523	NA	NA	NA	NA	NA	rhythmic process	NA	NA	NA	NA	NA	NA	NA	NA	NA	NA	NA	NA	NA	1096	1	18	18	64.8	33.905	330	0	323.31	23300000000	1370000000	81719000	28286000	61975000	68002000	106190000
9.0944	9.22541	9.24709	9.29046	9.14795	9.35629	9.71104	9.72505	9.65862	9.73486	9.76295	9.65049	9.6994	9.60194	9.61714	NA	NA	NA	NA	magnesium ion binding;binding;catalytic activity;cation binding;intramolecular transferase activity;intramolecular transferase activity, phosphotransferases;ion binding;isomerase activity;metal ion binding;phosphoglucomutase activity	carbohydrate metabolic process;metabolic process;primary metabolic process	NA	NA	NA	NA	NA	NA	NA	+	Lac_Ac	NA	NA	NA	NA	1346	1	38	38	75	58.707	543	0	323.31	68600000000	2365300000	45346000	12524000	32736000	47414000	49368000
7.50018	7.50798	7.13656	7.60121	6.2	7.59234	7.87888	7.8178	7.87226	7.6446	8.06179	8.00505	7.82934	7.6651	7.7276	NA	NA	NA	NA	catalytic activity;hydrolase activity	NA	NA	NA	NA	NA	NA	NA	NA	NA	NA	NA	NA	NA	NA	1309	1	4	4	23	28.991	261	0	20.268	954820000	73448000	2071900	580700	615720	1745000	2036200
8.83828	8.29383	8.35276	8.44553	8.25268	8.78176	8.6018	8.43106	8.45208	8.66409	8.23832	8.99038	8.9482	8.6583	8.97147	NA	NA	NA	NA	catalytic activity;1,4-alpha-glucan branching enzyme activity;binding;cation binding;hydrolase activity;hydrolase activity, acting on glycosyl bonds;hydrolase activity, hydrolyzing O-glycosyl compounds;ion binding;transferase activity;transferase activity, transferring glycosyl groups;transferase activity, transferring hexosyl groups	biosynthetic process;carbohydrate metabolic process;cellular metabolic process;cellular process;energy reserve metabolic process;generation of precursor metabolites and energy;macromolecule metabolic process;metabolic process;polysaccharide metabolic process;primary metabolic process	NA	NA	NA	NA	NA	NA	NA	NA	NA	NA	NA	NA	NA	648	1	17	17	27.4	72.667	634	0	75.281	7915200000	232800000	22614000	2467000	5990200	7371600	4155000
7.6608	7.64846	6.2	7.68355	7.74408	7.63912	8.00342	8.13795	7.96233	7.85817	7.7751	7.96045	7.97996	7.97551	7.95331	NA	NA	NA	NA	catalytic activity;kinase activity;transferase activity;transferase activity, transferring phosphorus-containing groups	NA	NA	NA	NA	NA	NA	NA	NA	NA	NA	NA	NA	NA	NA	649	1	8	8	22.5	49.26	445	0	232.1	1304900000	52196000	927570	413200	627690	1237000	2199100
8.1724	8.26951	8.19535	8.19634	8.0472	8.28326	8.28053	8.23437	8.13152	8.20545	8.21466	8.31498	8.2381	8.25508	8.31201	NA	NA	NA	NA	binding;catalytic activity;cation binding;intramolecular transferase activity;ion binding;isomerase activity;maltose alpha-D-glucosyltransferase activity	carbohydrate metabolic process;metabolic process;primary metabolic process	NA	NA	NA	NA	NA	NA	NA	NA	NA	NA	NA	NA	NA	1286	1	8	8	12.1	68.428	601	0	41.283	2908300000	126450000	5044600	931850	3383000	7037100	2193700
7.98437	7.87251	8.13223	7.98957	8.28389	8	8.29433	8.40278	8.2997	8.18642	8.3296	8.2492	8.29988	8.22593	8.42216	NA	NA	NA	NA	catalytic activity;binding;cation binding;hydrolase activity;hydrolase activity, acting on glycosyl bonds;hydrolase activity, hydrolyzing O-glycosyl compounds;ion binding;transferase activity;transferase activity, transferring glycosyl groups;transferase activity, transferring hexosyl groups	biosynthetic process;carbohydrate metabolic process;cellular metabolic process;cellular process;macromolecule metabolic process;metabolic process;polysaccharide metabolic process;primary metabolic process	NA	NA	NA	NA	NA	NA	NA	NA	NA	NA	NA	NA	NA	1176	1	9	9	18.3	78.328	704	0	141.53	3416900000	126550000	3837400	342070	2434300	1971900	4844200
8.16504	8.17505	8.10298	7.83203	8.47632	8.41642	8.39778	8.03161	8.08239	8.16915	7.9051	8.47333	8.16735	8.16578	8.07188	NA	NA	NA	NA	catalytic activity;binding;cation binding;glycogen debranching enzyme activity;hydrolase activity;hydrolase activity, acting on glycosyl bonds;hydrolase activity, hydrolyzing O-glycosyl compounds;ion binding	carbohydrate metabolic process;catabolic process;cellular metabolic process;cellular process;energy reserve metabolic process;generation of precursor metabolites and energy;macromolecule metabolic process;metabolic process;polysaccharide metabolic process;primary metabolic process	NA	NA	NA	NA	NA	NA	NA	NA	NA	NA	NA	NA	NA	1258	1	14	14	20.5	80.886	730	0	35.996	2837800000	88681000	6377500	1159000	1531400	1714900	11249000
8.20906	8.21325	8.36888	8.51364	8.22925	8.27326	8.41682	8.451	8.37048	8.05435	7.94301	8.3057	8.44408	8.40444	8.26486	NA	NA	NA	NA	tRNA binding;adenyl nucleotide binding;adenyl ribonucleotide binding;ATP binding;binding;catalytic activity;methyltransferase activity;nucleic acid binding;nucleotide binding;purine nucleotide binding;purine ribonucleoside triphosphate binding;purine ribonucleotide binding;ribonucleotide binding;RNA binding;sulfurtransferase activity;transferase activity;transferase activity, transferring one-car…	cellular metabolic process;cellular nitrogen compound metabolic process;cellular process;macromolecule metabolic process;macromolecule modification;metabolic process;nitrogen compound metabolic process;nucleobase-containing compound metabolic process;primary metabolic process;RNA metabolic process;RNA modification;RNA processing;tRNA metabolic process;tRNA processing	cell part;cytoplasm	NA	NA	NA	NA	NA	NA	NA	NA	NA	NA	NA	NA	956	1	12	12	42	38.398	357	0	66.574	3514600000	184980000	12598000	2395100	6409900	13483000	15047000
7.39414	7.84778	8.2104	7.60622	6.2	7.65122	8.46883	8.36143	8.36233	8.42907	8.0758	8.17716	7.98124	8.07284	8.08472	NA	NA	NA	NA	amine binding;amino acid binding;binding;carboxylic acid binding	metabolic process	NA	NA	NA	NA	NA	NA	NA	NA	NA	NA	NA	NA	NA	1006	1	11	11	46.6	22.793	208	0	75.619	2573800000	257380000	3151000	1186600	7253900	1750200	2009200
8.01528	8.055	8.1926	8.22637	7.94919	8.09851	7.99559	8.0859	8.02181	8.00741	8.21341	7.97081	8.17313	7.91816	8.05694	NA	NA	NA	NA	nucleotide binding;adenyl nucleotide binding;adenyl ribonucleotide binding;ATP binding;binding;carbon-nitrogen ligase activity, with glutamine as amido-N-donor;catalytic activity;glutaminyl-tRNA synthase (glutamine-hydrolyzing) activity;ligase activity;ligase activity, forming carbon-nitrogen bonds;purine nucleotide binding;purine ribonucleoside triphosphate binding;purine ribonucleotide binding;…	biological regulation;biosynthetic process;cellular metabolic process;cellular process;macromolecule metabolic process;metabolic process;primary metabolic process;protein metabolic process;regulation of translation;translation	NA	NA	NA	NA	NA	NA	NA	NA	NA	NA	NA	NA	NA	1145	1	3	3	27	10.931	100	0	5.6181	2040000000	510250000	37599000	4955100	21874000	28081000	22644000
9.12769	9.1049	9.23754	9.17193	9.23068	9.19888	9.19975	9.16965	9.16912	9.07686	9.15137	9.1085	9.19637	9.15845	9.24008	NA	NA	NA	NA	nucleotide binding;adenyl nucleotide binding;adenyl ribonucleotide binding;ATP binding;binding;carbon-nitrogen ligase activity, with glutamine as amido-N-donor;catalytic activity;glutaminyl-tRNA synthase (glutamine-hydrolyzing) activity;ligase activity;ligase activity, forming carbon-nitrogen bonds;purine nucleotide binding;purine ribonucleoside triphosphate binding;purine ribonucleotide binding;…	biosynthetic process;cellular metabolic process;cellular process;macromolecule metabolic process;metabolic process;primary metabolic process;protein metabolic process;translation	NA	NA	NA	NA	NA	NA	NA	NA	NA	NA	NA	NA	NA	864	1	37	37	71	54.833	503	0	323.31	26200000000	747290000	45599000	9707800	30619000	33070000	65576000
7.66278	6.2	7.3728	7.7941	6.2	7.29387	7.80265	7.58808	7.6778	6.2	6.2	6.2	7.88141	7.79512	7.76662	NA	NA	NA	NA	NA	NA	NA	NA	NA	NA	NA	NA	NA	NA	NA	NA	NA	NA	NA	1267	1	5	5	6	90.453	827	0	17.161	650470000	19711000	2195200	68598	269020	1452900	737530
7.73085	7.6028	6.2	6.2	7.66322	7.66949	6.2	6.2	6.2	7.45501	6.2	6.2	7.67852	7.7269	8.03032	NA	NA	NA	NA	NA	NA	NA	NA	NA	NA	NA	NA	NA	NA	NA	NA	NA	NA	NA	902	1	3	3	6.2	46.942	438	0	5.8419	754840000	44402000	3737900	623280	2726700	1590900	2430000
8.10391	8.25916	7.79844	8.13091	8.04258	8.1183	8.22261	8.25588	8.36726	8.28407	8.33288	8.38902	8.09743	8.23885	8.11651	NA	NA	NA	NA	catalytic activity;dipeptidase activity;exopeptidase activity;hydrolase activity;peptidase activity;peptidase activity, acting on L-amino acid peptides	NA	NA	NA	NA	NA	NA	NA	NA	NA	NA	NA	NA	NA	NA	661	1	13	13	40.3	40.341	377	0	70.936	2917400000	145870000	4111000	1186000	1243100	3805800	4190700
8.20309	8.22807	8.21357	8.4215	8.62941	8.48544	8.28378	8.60675	8.32075	8.86507	8.4318	8.42638	8.29221	8.37302	8.43242	NA	NA	NA	NA	amine binding;amino acid binding;binding;carboxylic acid binding	metabolic process	NA	NA	NA	NA	NA	NA	NA	NA	NA	NA	NA	NA	NA	662	1	7	7	44.9	23.411	216	0	183.03	5173700000	739100000	24871000	6544600	13892000	29933000	61114000
7.63663	7.67946	7.73775	7.5274	7.43484	7.74915	7.84438	6.2	7.67669	7.54594	7.63044	7.762	7.67542	7.56659	7.68235	NA	NA	NA	NA	nucleotide binding;active transmembrane transporter activity;adenyl nucleotide binding;adenyl ribonucleotide binding;amine transmembrane transporter activity;amino acid transmembrane transporter activity;ATP binding;ATPase activity;binding;branched-chain aliphatic amino acid transmembrane transporter activity;carboxylic acid transmembrane transporter activity;catalytic activity;hydrolase activity…	NA	NA	NA	NA	NA	NA	NA	NA	NA	NA	NA	NA	NA	NA	663	1	5	5	35	25.222	234	0	86.535	720970000	72097000	3742600	1146200	4515100	1153400	4085100
7.76676	7.39143	7.73535	6.2	7.8325	7.62481	7.63915	6.2	6.2	7.90873	6.2	7.61421	7.50682	7.60862	7.83298	NA	NA	NA	NA	nucleotide binding;adenyl nucleotide binding;adenyl ribonucleotide binding;ATP binding;ATPase activity;binding;catalytic activity;hydrolase activity;hydrolase activity, acting on acid anhydrides;hydrolase activity, acting on acid anhydrides, in phosphorus-containing anhydrides;nucleoside-triphosphatase activity;purine nucleotide binding;purine ribonucleoside triphosphate binding;purine ribonucleo…	NA	NA	NA	NA	NA	NA	NA	NA	NA	NA	NA	NA	NA	NA	664	1	3	3	12.9	28.654	263	0	8.7467	766650000	127770000	10717000	1040400	6396700	5120700	7621400
8.28713	8.29241	8.2891	8.23211	8.29879	8.40924	8.24443	8.31233	8.29259	8.13561	8.21725	8.2169	8.44218	8.23593	8.31044	NA	NA	NA	NA	NA	amine transport;amino acid transport;establishment of localization;organic acid transport;transport	cell part;periplasmic space	NA	NA	NA	NA	NA	NA	NA	NA	NA	NA	NA	NA	666	1	13	13	42.1	40.807	387	0	71.659	3000000000	157790000	6114300	2447700	7033800	8543800	9235400
9.03763	8.52242	8.46307	8.84282	8.49716	8.80519	8.65335	8.49557	8.53097	9.44315	8.82327	8.82219	8.87627	8.40114	8.37025	NA	NA	NA	NA	catalytic activity;binding;coenzyme binding;cofactor binding;dihydrolipoyl dehydrogenase activity;flavin adenine dinucleotide binding;oxidoreductase activity;oxidoreductase activity, acting on a sulfur group of donors;oxidoreductase activity, acting on a sulfur group of donors, NAD or NADP as acceptor;oxidoreductase activity, acting on NADH or NADPH	biological regulation;cellular homeostasis;cellular process;homeostatic process	NA	NA	NA	NA	NA	NA	NA	NA	NA	NA	NA	NA	NA	667	1	25	25	65	49.617	466	0	323.31	18000000000	781740000	51198000	3303600	6016800	27007000	16945000
7.35736	7.25626	7.20279	7.22719	7.51694	7.45162	7.57628	7.84083	7.83143	8.04984	8.00325	7.0577	7.47526	6.2	6.2	NA	NA	NA	NA	binding;cation binding;ion binding;metal ion binding;transition metal ion binding;zinc ion binding	biological regulation;biosynthetic process;cellular metabolic process;cellular nitrogen compound metabolic process;cellular process;macromolecule metabolic process;metabolic process;nitrogen compound metabolic process;nucleobase-containing compound metabolic process;primary metabolic process;RNA metabolic process	NA	NA	NA	NA	NA	NA	NA	NA	NA	NA	NA	NA	NA	668	1	7	7	36.6	12.676	112	0	29.529	862620000	123230000	2303500	863040	2152500	1156500	4065400
7.97609	7.91777	7.92518	6.2	7.50546	7.66075	7.79593	6.2	7.82721	7.64155	7.94672	7.81531	7.8868	7.80589	7.9334	NA	NA	NA	NA	NA	NA	NA	NA	NA	NA	NA	NA	NA	NA	NA	NA	NA	NA	NA	669	1	6	6	23.2	25.257	228	0	9.2798	957340000	73642000	9688200	1957600	4438400	2590000	1222600
8.31521	8.66938	8.61499	8.60201	8.70109	8.6469	8.66898	8.76657	8.85324	8.57891	8.88213	8.84708	8.34038	8.51483	8.27372	NA	NA	NA	NA	NA	biosynthetic process;cellular aromatic compound metabolic process;cellular metabolic process;cellular nitrogen compound metabolic process;cellular process;heterocycle metabolic process;metabolic process;nitrogen compound metabolic process;small molecule metabolic process;sulfur compound metabolic process;vitamin metabolic process	NA	NA	NA	NA	NA	NA	NA	NA	NA	NA	NA	NA	NA	670	1	12	12	44.2	35.362	335	0	134.17	7466100000	622170000	12007000	6749600	16292000	26336000	29763000
8.76012	8.96321	8.90014	8.71887	8.90376	8.88354	8.82159	8.95947	8.82702	9.09708	9.00518	9.09188	8.78619	8.84037	8.81659	NA	NA	NA	NA	binding;carbon-sulfur lyase activity;catalytic activity;cation binding;ion binding;iron ion binding;lyase activity;metal ion binding;S-ribosylhomocysteine lyase activity;transition metal ion binding	biological regulation;homeostatic process;multi-organism process;quorum sensing	NA	NA	NA	NA	NA	NA	NA	NA	NA	NA	NA	NA	NA	671	1	9	9	72.1	17.213	154	0	323.31	16200000000	1794500000	73124000	22215000	53257000	56796000	110190000
7.36717	7.41412	6.2	6.2	6.2	7.41204	6.2	7.7454	7.44028	6.2	7.45255	7.38272	6.2	6.2	6.2	NA	NA	NA	NA	binding;catalytic activity;cation binding;ion binding;metal ion binding;oxidoreductase activity;transition metal ion binding;zinc ion binding	NA	NA	NA	NA	NA	NA	NA	NA	NA	NA	NA	NA	NA	NA	990	1	4	4	13.9	33.073	316	0	6.974	1112400000	85566000	1553400	494640	367570	980200	764190
8.7833	8.885	8.85396	9.04379	8.97312	8.81548	8.68847	8.78218	8.66879	8.5058	8.63728	8.64633	8.64572	8.61922	8.55002	NA	NA	NA	NA	binding;GTP binding;guanyl nucleotide binding;guanyl ribonucleotide binding;nucleotide binding;purine nucleotide binding;purine ribonucleoside triphosphate binding;purine ribonucleotide binding;ribonucleotide binding	cellular process;ribosome biogenesis	NA	NA	NA	NA	NA	NA	NA	NA	NA	NA	NA	NA	NA	1149	1	19	19	46.3	48.832	449	0	261.09	8350000000	321230000	24074000	7991000	15341000	28727000	27688000
7.91792	8.14656	8.23022	8.16047	8.31315	8.18104	7.8616	8.00766	8.07273	8.05782	8.09705	8.04852	8.18173	7.9391	7.92367	NA	NA	NA	NA	nucleotide binding;adenyl nucleotide binding;adenyl ribonucleotide binding;ATP binding;binding;catalytic activity;cytidylate kinase activity;kinase activity;nucleobase-containing compound kinase activity;nucleotide kinase activity;purine nucleotide binding;purine ribonucleoside triphosphate binding;purine ribonucleotide binding;ribonucleotide binding;transferase activity;transferase activity, tra…	cellular metabolic process;cellular nitrogen compound metabolic process;cellular process;heterocycle metabolic process;metabolic process;nitrogen compound metabolic process;nucleobase-containing compound metabolic process;nucleobase-containing small molecule metabolic process;nucleotide metabolic process;primary metabolic process;small molecule metabolic process	cell part;cytoplasm	NA	NA	NA	NA	NA	NA	NA	NA	NA	NA	NA	NA	681	1	10	10	46.2	24.303	223	0	50.462	1780800000	148400000	2375600	4114700	7508200	10130000	17359000
7.4118	7.39517	7.36099	7.45959	6.2	7.215	7.09733	7.20648	7.59519	7.42213	7.33636	7.22513	7.32728	6.2	7.25585	NA	NA	NA	NA	catalytic activity;amine binding;amino acid binding;binding;carboxylic acid binding;oxidoreductase activity;oxidoreductase activity, acting on the CH-CH group of donors;oxidoreductase activity, acting on the CH-CH group of donors, NAD or NADP as acceptor;prephenate dehydrogenase (NADP+) activity;prephenate dehydrogenase activity	amine metabolic process;biosynthetic process;cellular amino acid metabolic process;cellular aromatic compound metabolic process;cellular ketone metabolic process;cellular metabolic process;cellular nitrogen compound metabolic process;cellular process;metabolic process;nitrogen compound metabolic process;organic acid metabolic process;primary metabolic process;small molecule metabolic process	NA	NA	NA	NA	NA	NA	NA	NA	NA	NA	NA	NA	NA	842	1	3	3	10.7	38.625	364	0	7.2604	344530000	24609000	1548500	364400	864480	1449700	1448100
7.45365	7.78625	6.2	6.2	7.35599	7.56889	6.2	7.3948	7.20224	6.2	8.01624	7.29152	6.2	6.2	6.2	NA	NA	NA	NA	catalytic activity;endopeptidase activity;hydrolase activity;peptidase activity;peptidase activity, acting on L-amino acid peptides;threonine-type endopeptidase activity;threonine-type peptidase activity	macromolecule metabolic process;metabolic process;primary metabolic process;protein metabolic process;proteolysis;proteolysis involved in cellular protein catabolic process	cell part;cytoplasm;macromolecular complex;protein complex	NA	NA	NA	NA	NA	NA	NA	NA	NA	NA	NA	NA	682	1	5	5	24.1	25.983	241	0	21.672	504290000	45844000	5032900	1669800	1010300	592440	1858300
7.9203	7.73947	7.83232	7.86846	7.93394	7.7981	7.65775	7.67931	7.64551	7.76699	7.82669	6.2	7.79573	7.80026	7.70864	NA	NA	NA	NA	catalytic activity;methyltransferase activity;RNA methyltransferase activity;S-adenosylmethionine-dependent methyltransferase activity;transferase activity;transferase activity, transferring one-carbon groups;tRNA (adenine) methyltransferase activity;tRNA (adenine-N1-)-methyltransferase activity;tRNA methyltransferase activity	NA	cell part;macromolecular complex;protein complex;tRNA methyltransferase complex	NA	NA	NA	NA	NA	NA	NA	NA	NA	NA	NA	NA	683	1	9	9	28.7	38.251	356	0	20.019	810230000	38582000	4682200	717690	2386800	3312300	4967200
6.2	6.2	6.2	6.2	6.2	6.54269	6.2	6.2	6.2	6.2014	6.318	7.79617	6.2	6.2	6.2	NA	NA	NA	NA	catalytic activity;hydrolase activity	NA	NA	NA	NA	NA	NA	NA	NA	NA	NA	NA	NA	NA	NA	684	1	2	2	10.4	24.775	241	0	4.4213	165680000	16568000	0	0	1887600	2031400	0
8.77319	8.58031	8.49425	8.62474	8.52415	8.6209	8.94536	8.93314	8.8475	8.77416	8.98752	8.9131	8.84132	8.88571	8.80822	NA	NA	NA	NA	catalytic activity;hydrolase activity;peptidase activity	NA	NA	NA	NA	NA	NA	NA	NA	NA	NA	NA	NA	NA	NA	685	1	13	13	34.2	43.195	418	0	65.088	10300000000	542520000	29776000	7876100	11428000	15987000	17676000
9.62088	9.47722	9.55036	9.64431	9.71739	9.53226	9.43697	9.52167	9.47839	9.36767	9.5881	9.44114	9.55413	9.52225	9.43223	NA	NA	NA	NA	catalytic activity;aminopeptidase activity;cysteine-type endopeptidase activity;cysteine-type peptidase activity;endopeptidase activity;exopeptidase activity;hydrolase activity;peptidase activity;peptidase activity, acting on L-amino acid peptides	NA	NA	NA	NA	NA	NA	NA	NA	NA	NA	NA	NA	NA	NA	973	1	30	30	66.6	50.013	443	0	323.31	55100000000	2040400000	180750000	24120000	61717000	124990000	213970000
8.47786	8.51415	8.4964	8.24878	8.46052	8.40966	8.2801	8.36481	8.18853	8.42114	8.40547	8.31515	8.39785	8.30341	8.23507	NA	NA	NA	NA	nucleic acid binding;binding;catalytic activity;methyltransferase activity;RNA binding;transferase activity;transferase activity, transferring one-carbon groups	biological regulation	NA	NA	NA	NA	NA	NA	NA	NA	NA	NA	NA	NA	NA	870	1	22	22	52.1	53.559	489	0	308.73	3900700000	144470000	14064000	2245200	5829100	5708600	12247000
8.46292	8.42904	8.46855	8.55306	8.52497	8.55105	8.29021	8.32807	8.3553	8.26986	8.53352	8.33618	8.36803	8.31906	8.33806	NA	NA	NA	NA	catalytic activity;hydroxymethyl-, formyl- and related transferase activity;methionyl-tRNA formyltransferase activity;transferase activity;transferase activity, transferring one-carbon groups	NA	NA	NA	NA	NA	NA	NA	NA	NA	NA	NA	NA	NA	NA	1190	1	9	9	33.3	33.349	315	0	185.38	4293800000	286250000	23638000	5648800	9736200	21319000	29355000
7.12172	7.27263	7.18093	7.03117	7.29212	7.09395	7.37469	7.15731	7.34189	7.47718	7.69558	7.22534	7.18104	7.4767	7.00381	NA	NA	NA	NA	nucleotide binding;adenyl nucleotide binding;adenyl ribonucleotide binding;ATP binding;ATPase activity;ATPase activity, coupled;ATP-dependent DNA helicase activity;ATP-dependent helicase activity;binding;catalytic activity;cation binding;DNA binding;DNA helicase activity;DNA-dependent ATPase activity;helicase activity;hydrolase activity;hydrolase activity, acting on acid anhydrides;hydrolase acti…	biosynthetic process;cellular metabolic process;cellular nitrogen compound metabolic process;cellular process;DNA geometric change;DNA metabolic process;macromolecule metabolic process;metabolic process;nitrogen compound metabolic process;nucleobase-containing compound metabolic process;primary metabolic process;RNA metabolic process	NA	NA	NA	NA	NA	NA	NA	NA	NA	NA	NA	NA	NA	1186	1	7	7	11.3	72.544	673	0	12.161	349420000	8522400	372210	163760	314800	223310	251100
8.93357	8.95413	8.93724	9.00432	8.92719	8.89591	8.89786	8.82227	8.86272	8.94422	8.93285	8.83175	8.97634	8.99037	8.9172	NA	NA	NA	NA	nucleotide binding;adenyl nucleotide binding;adenyl ribonucleotide binding;ATP binding;binding;catalytic activity;cation binding;ion binding;magnesium ion binding;metal ion binding;methionine adenosyltransferase activity;purine nucleotide binding;purine ribonucleoside triphosphate binding;purine ribonucleotide binding;ribonucleotide binding;transferase activity;transferase activity, transferring …	amine metabolic process;biosynthetic process;cellular amino acid metabolic process;cellular ketone metabolic process;cellular metabolic process;cellular nitrogen compound metabolic process;cellular process;cofactor metabolic process;heterocycle metabolic process;metabolic process;nitrogen compound metabolic process;nucleobase-containing compound metabolic process;nucleobase-containing small molec…	cell part;cytoplasm	NA	NA	NA	NA	NA	NA	NA	NA	NA	NA	NA	NA	686	1	22	22	67.7	42.781	396	0	323.31	14400000000	721660000	47836000	11372000	27944000	49179000	39427000
8.88081	8.81534	8.61358	8.8638	9.00587	8.81107	8.75337	8.67679	8.72078	8.64793	8.90121	8.75665	8.85306	8.77553	8.77991	NA	NA	NA	NA	nucleic acid binding;binding;catalytic activity;DNA binding;DNA-directed RNA polymerase activity;nucleotidyltransferase activity;RNA polymerase activity;transferase activity;transferase activity, transferring phosphorus-containing groups	biosynthetic process;cellular metabolic process;cellular nitrogen compound metabolic process;cellular process;macromolecule metabolic process;metabolic process;nitrogen compound metabolic process;nucleobase-containing compound metabolic process;primary metabolic process;RNA metabolic process	NA	NA	NA	NA	NA	NA	NA	NA	NA	NA	NA	NA	NA	765	1	6	6	40.2	13.46	122	0	35.179	9970000000	1246600000	92584000	18497000	28809000	65289000	120690000
8.01494	8.15375	8.02251	8.12499	8.36478	8.33716	8.42786	8.46331	8.15878	7.83747	8.17635	8.32621	7.89995	8.13127	7.96173	NA	NA	NA	NA	nucleotide binding;adenyl nucleotide binding;adenyl ribonucleotide binding;ATP binding;binding;catalytic activity;guanylate kinase activity;kinase activity;nucleobase-containing compound kinase activity;nucleotide kinase activity;phosphotransferase activity, phosphate group as acceptor;purine nucleotide binding;purine ribonucleoside triphosphate binding;purine ribonucleotide binding;ribonucleotid…	cellular metabolic process;cellular nitrogen compound metabolic process;cellular process;heterocycle metabolic process;metabolic process;nitrogen compound metabolic process;nucleobase-containing compound metabolic process;nucleobase-containing small molecule metabolic process;nucleotide metabolic process;primary metabolic process;small molecule metabolic process	cell part;cytoplasm	NA	NA	NA	NA	NA	NA	NA	NA	NA	NA	NA	NA	959	1	9	9	34.5	23.31	206	0	10.162	2674600000	267460000	15273000	6831400	4691500	10198000	14981000
7.48613	7.52729	7.99497	7.56519	8.24172	7.87593	8.74528	8.36294	8.01866	8.40357	8.44823	8.81043	6.2	7.26668	7.21896	NA	NA	NA	NA	NA	NA	NA	NA	NA	NA	NA	NA	NA	NA	NA	NA	NA	NA	NA	687	1	6	6	38.8	11.379	103	0	17.914	3090400000	515070000	6855100	2469700	11991000	7082400	22774000
8.39623	8.35851	8.54875	8.43331	8.3368	8.46596	8.41948	8.41602	8.42851	8.42552	8.48637	8.52366	8.36933	8.40357	8.41029	NA	NA	NA	NA	carbon-carbon lyase activity;carboxy-lyase activity;catalytic activity;lyase activity;orotidine-5'-phosphate decarboxylase activity	biosynthetic process;cellular aromatic compound metabolic process;cellular metabolic process;cellular nitrogen compound metabolic process;cellular process;heterocycle metabolic process;metabolic process;nitrogen compound metabolic process;nucleobase-containing compound metabolic process;nucleobase-containing small molecule metabolic process;nucleoside metabolic process;nucleotide metabolic proces…	NA	NA	NA	NA	NA	NA	NA	NA	NA	NA	NA	NA	NA	688	1	7	7	24.5	28.041	269	0	17.117	4181600000	321660000	20955000	4713300	14452000	11180000	22138000
8.39391	7.93492	8.0778	8.3794	8.31439	8.41061	8.28856	8.3461	8.34735	8.3035	8.27967	8.21179	8.3557	8.347	8.37037	NA	NA	NA	NA	catalytic activity;dihydroorotate dehydrogenase activity;oxidoreductase activity;oxidoreductase activity, acting on the CH-CH group of donors;oxidoreductase activity, acting on the CH-CH group of donors, quinone or related compound as acceptor	biosynthetic process;cellular aromatic compound metabolic process;cellular metabolic process;cellular nitrogen compound metabolic process;cellular process;heterocycle metabolic process;metabolic process;nitrogen compound metabolic process;nucleobase-containing compound metabolic process;nucleobase-containing small molecule metabolic process;nucleoside metabolic process;nucleotide metabolic proces…	cell part;membrane;plasma membrane	NA	NA	NA	NA	NA	NA	NA	NA	NA	NA	NA	NA	1018	1	12	12	33.1	38.321	366	0	204.52	4713400000	336670000	25259000	1352800	7031900	11361000	24755000
9.45486	9.44495	9.36414	9.48266	9.43407	9.33949	9.34967	9.38799	9.37267	9.32368	9.46647	9.35322	9.45938	9.47528	9.4201	NA	NA	NA	NA	nucleotide binding;adenyl nucleotide binding;adenyl ribonucleotide binding;ATP binding;binding;carbamoyl-phosphate synthase (glutamine-hydrolyzing) activity;carbon-nitrogen ligase activity, with glutamine as amido-N-donor;catalytic activity;cation binding;ion binding;ligase activity;ligase activity, forming carbon-nitrogen bonds;magnesium ion binding;manganese ion binding;metal ion binding;purine…	amine metabolic process;biosynthetic process;cellular amino acid metabolic process;cellular ketone metabolic process;cellular metabolic process;cellular nitrogen compound metabolic process;cellular process;heterocycle metabolic process;metabolic process;nitrogen compound metabolic process;nucleobase-containing compound metabolic process;nucleobase-containing small molecule metabolic process;nucle…	NA	NA	NA	NA	NA	NA	NA	NA	NA	NA	NA	NA	NA	1152	1	48	48	48.2	120.75	1113	0	323.31	43700000000	874910000	66677000	12358000	29498000	52857000	62193000
8.75213	8.90916	8.56425	8.67717	8.88629	8.82204	8.73251	8.64507	8.62842	8.64149	8.51716	8.6771	8.78257	8.68911	8.89365	NA	NA	NA	NA	nucleotide binding;adenyl nucleotide binding;adenyl ribonucleotide binding;ATP binding;binding;carbamoyl-phosphate synthase (glutamine-hydrolyzing) activity;carbon-nitrogen ligase activity, with glutamine as amido-N-donor;catalytic activity;ligase activity;ligase activity, forming carbon-nitrogen bonds;purine nucleotide binding;purine ribonucleoside triphosphate binding;purine ribonucleotide bind…	amine metabolic process;biosynthetic process;catabolic process;cellular amino acid metabolic process;cellular ketone metabolic process;cellular metabolic process;cellular nitrogen compound metabolic process;cellular process;heterocycle metabolic process;metabolic process;nitrogen compound metabolic process;nucleobase-containing compound metabolic process;nucleobase-containing small molecule metab…	NA	NA	NA	NA	NA	NA	NA	NA	NA	NA	NA	NA	NA	1074	1	12	12	42.1	42.508	394	0	323.31	8959900000	640000000	34998000	9129200	17212000	34057000	43929000
8.42865	8.53423	8.3025	8.50015	8.34134	8.39636	8.34365	8.41268	8.40128	8.23691	8.45634	8.39359	8.50207	8.48001	8.36988	NA	NA	NA	NA	binding;nucleic acid binding;RNA binding	nucleobase-containing compound metabolic process;biological regulation;biosynthetic process;cellular metabolic process;cellular nitrogen compound metabolic process;cellular process;macromolecule metabolic process;metabolic process;nitrogen compound metabolic process;primary metabolic process;RNA metabolic process;transcription termination, DNA-dependent	NA	NA	NA	NA	NA	NA	NA	NA	NA	NA	NA	NA	NA	1175	1	7	7	33.7	22.711	208	0	65.35	4169400000	521180000	30664000	8076800	14271000	29101000	39031000
8.82936	8.74881	8.82119	8.93467	8.75317	8.79855	8.69335	8.77237	8.79833	8.69466	8.77405	8.86263	8.80498	8.84192	8.80383	NA	NA	NA	NA	catalytic activity;3-dehydroquinate synthase activity;carbon-oxygen lyase activity;carbon-oxygen lyase activity, acting on phosphates;kinase activity;lyase activity;phosphotransferase activity, alcohol group as acceptor;shikimate kinase activity;transferase activity;transferase activity, transferring phosphorus-containing groups	amine metabolic process;biosynthetic process;cellular amino acid metabolic process;cellular aromatic compound metabolic process;cellular ketone metabolic process;cellular metabolic process;cellular nitrogen compound metabolic process;cellular process;metabolic process;nitrogen compound metabolic process;organic acid metabolic process;primary metabolic process;small molecule metabolic process	cell part;cytoplasm	NA	NA	NA	NA	NA	NA	NA	NA	NA	NA	NA	NA	1242	1	19	19	39.3	58.38	549	0	230.09	9995300000	322430000	20214000	4772000	13170000	17540000	22893000
8.95084	8.77843	8.81807	8.66362	8.91579	8.89029	8.78687	8.88451	8.8358	8.94675	9.06588	8.98917	8.997	8.97168	8.96903	NA	NA	NA	NA	catalytic activity;carbon-oxygen lyase activity;carbon-oxygen lyase activity, acting on phosphates;chorismate synthase activity;lyase activity	amine metabolic process;biosynthetic process;cellular amino acid metabolic process;cellular aromatic compound metabolic process;cellular ketone metabolic process;cellular metabolic process;cellular nitrogen compound metabolic process;cellular process;metabolic process;nitrogen compound metabolic process;organic acid metabolic process;primary metabolic process;small molecule metabolic process	NA	NA	NA	NA	NA	NA	NA	NA	NA	NA	NA	NA	NA	773	1	24	24	69	42.724	400	0	323.31	14800000000	617050000	38670000	7011100	14137000	12975000	30778000
8.09103	8.34132	8.24185	8.40817	8.18605	8.08615	8.36154	8.23477	8.34672	7.91592	8.03427	8.04489	6.2	7.88978	7.83076	NA	NA	NA	NA	4-amino-4-deoxychorismate lyase activity;binding;carbon-carbon lyase activity;catalytic activity;lyase activity;nucleic acid binding;oxo-acid-lyase activity	NA	NA	NA	NA	NA	NA	NA	NA	NA	NA	NA	NA	NA	NA	348	1	9	9	26.6	43.845	410	0	107.24	1947700000	97387000	7865500	2904900	5868500	9281300	8198700
9.5241	9.41987	9.46815	9.48433	9.48855	9.46312	9.50316	9.41197	9.45156	9.64943	9.57901	9.59772	9.38871	9.4419	9.39566	NA	NA	NA	NA	tRNA binding;adenyl nucleotide binding;adenyl ribonucleotide binding;alanine-tRNA ligase activity;aminoacyl-tRNA ligase activity;ATP binding;binding;catalytic activity;cation binding;ion binding;ligase activity;ligase activity, forming aminoacyl-tRNA and related compounds;ligase activity, forming carbon-oxygen bonds;metal ion binding;nucleic acid binding;nucleotide binding;purine nucleotide bindi…	amine metabolic process;cellular amino acid metabolic process;cellular ketone metabolic process;cellular metabolic process;cellular nitrogen compound metabolic process;cellular process;macromolecule metabolic process;metabolic process;nitrogen compound metabolic process;nucleobase-containing compound metabolic process;organic acid metabolic process;primary metabolic process;RNA metabolic process;…	cell part;cytoplasm	NA	NA	NA	NA	NA	NA	NA	NA	NA	NA	NA	NA	349	1	55	55	60.9	97.098	895	0	323.31	55800000000	1070000000	63969000	13766000	32603000	45741000	66404000
8.39517	8.32346	8.34633	8.23234	8.53732	8.24903	8.41755	8.47605	8.35803	8.26776	8.60633	8.31203	8.37568	8.3309	8.41825	NA	NA	NA	NA	catalytic activity;lactate dehydrogenase activity;L-lactate dehydrogenase activity;oxidoreductase activity;oxidoreductase activity, acting on CH-OH group of donors;oxidoreductase activity, acting on the CH-OH group of donors, NAD or NADP as acceptor	carbohydrate metabolic process;cellular ketone metabolic process;cellular metabolic process;cellular process;metabolic process;organic acid metabolic process;primary metabolic process;small molecule metabolic process	NA	NA	NA	NA	NA	NA	NA	NA	NA	NA	NA	NA	NA	350	1	10	10	31	34.973	326	0	156.53	4651400000	332240000	26741000	4784500	12659000	9898700	22298000
7.90081	7.88337	7.66273	7.72992	7.72391	7.97678	7.98315	7.78414	7.93097	7.73827	7.98231	7.99932	7.8912	7.97516	7.82084	NA	NA	NA	NA	nucleic acid binding;binding;catalytic activity;DNA binding;DNA helicase activity;four-way junction helicase activity;helicase activity;hydrolase activity;hydrolase activity, acting on acid anhydrides;hydrolase activity, acting on acid anhydrides, in phosphorus-containing anhydrides;nucleoside-triphosphatase activity;pyrophosphatase activity	biosynthetic process;cellular metabolic process;cellular nitrogen compound metabolic process;cellular process;DNA metabolic process;DNA recombination;DNA repair;DNA replication;macromolecule metabolic process;metabolic process;nitrogen compound metabolic process;nucleobase-containing compound metabolic process;primary metabolic process;response to DNA damage stimulus;response to stimulus;response…	NA	NA	NA	NA	NA	NA	NA	NA	NA	NA	NA	NA	NA	351	1	10	10	28.1	50.213	474	0	27.292	1200300000	66683000	3878300	427080	1724700	1471300	1708200
9.30544	9.20374	9.31378	9.49546	9.375	9.30248	9.21107	9.33355	9.25561	9.31829	9.26781	9.16322	9.31965	9.31871	9.28049	NA	NA	NA	NA	nucleotide binding;adenyl nucleotide binding;adenyl ribonucleotide binding;aminoacyl-tRNA ligase activity;aspartate-tRNA ligase activity;ATP binding;binding;catalytic activity;ligase activity;ligase activity, forming aminoacyl-tRNA and related compounds;ligase activity, forming carbon-oxygen bonds;nucleic acid binding;purine nucleotide binding;purine ribonucleoside triphosphate binding;purine rib…	amine metabolic process;cellular amino acid metabolic process;cellular ketone metabolic process;cellular metabolic process;cellular nitrogen compound metabolic process;cellular process;macromolecule metabolic process;metabolic process;nitrogen compound metabolic process;nucleobase-containing compound metabolic process;organic acid metabolic process;primary metabolic process;RNA metabolic process;…	cell part;cytoplasm	NA	NA	NA	NA	NA	NA	NA	NA	NA	NA	NA	NA	1111	1	36	36	57.7	67.366	615	0	323.31	34400000000	1042800000	68041000	11482000	32317000	81053000	78711000
9.19926	9.18047	9.07379	9.18004	9.3448	9.14734	9.27265	9.32909	9.37175	9.19457	9.34035	9.32288	9.38714	9.29724	9.26394	NA	NA	NA	NA	NA	NA	NA	NA	NA	NA	NA	NA	NA	NA	NA	NA	NA	NA	NA	352	1	18	18	43.1	39.422	357	0	164.58	32600000000	1810000000	102850000	20417000	30087000	47337000	103960000
9.20022	9.1125	9.16471	9.28094	9.24487	9.1754	9.09635	9.20788	9.11076	9.18196	9.2274	9.08218	9.32541	9.26283	9.22914	NA	NA	NA	NA	nucleotide binding;adenyl nucleotide binding;adenyl ribonucleotide binding;aminoacyl-tRNA ligase activity;ATP binding;binding;catalytic activity;histidine-tRNA ligase activity;ligase activity;ligase activity, forming aminoacyl-tRNA and related compounds;ligase activity, forming carbon-oxygen bonds;purine nucleotide binding;purine ribonucleoside triphosphate binding;purine ribonucleotide binding;r…	amine metabolic process;cellular amino acid metabolic process;cellular ketone metabolic process;cellular metabolic process;cellular nitrogen compound metabolic process;cellular process;macromolecule metabolic process;metabolic process;nitrogen compound metabolic process;nucleobase-containing compound metabolic process;organic acid metabolic process;primary metabolic process;RNA metabolic process;…	cell part;cytoplasm	NA	NA	NA	NA	NA	NA	NA	NA	NA	NA	NA	NA	354	1	28	28	69.8	48.897	443	0	215.71	27000000000	1001200000	74301000	12617000	33236000	50744000	62736000
8.67196	8.64968	8.62817	8.53718	8.44562	8.62292	8.60568	8.69183	8.59762	8.68689	8.62085	8.62669	8.62795	8.71994	8.73703	NA	NA	NA	NA	catalytic activity;amine binding;amino acid binding;binding;carboxylic acid binding;diphosphotransferase activity;GTP diphosphokinase activity;kinase activity;transferase activity;transferase activity, transferring phosphorus-containing groups	cellular metabolic process;cellular nitrogen compound metabolic process;cellular process;heterocycle metabolic process;metabolic process;nitrogen compound metabolic process;nucleobase-containing compound metabolic process;nucleobase-containing small molecule metabolic process;nucleotide metabolic process;primary metabolic process;small molecule metabolic process	NA	NA	NA	NA	NA	NA	NA	NA	NA	NA	NA	NA	NA	355	1	26	26	37.7	87.15	783	0	162.96	7122800000	151550000	10408000	2322900	5239600	6428200	7011700
8.10106	8.26243	8.02053	7.71377	7.85233	7.97673	7.92691	7.89419	7.47322	7.41007	8.17479	7.8967	7.65144	8.08835	7.72804	NA	NA	NA	NA	catalytic activity;adenine phosphoribosyltransferase activity;transferase activity;transferase activity, transferring glycosyl groups;transferase activity, transferring pentosyl groups	biosynthetic process;cellular aromatic compound metabolic process;cellular metabolic compound salvage;cellular metabolic process;cellular nitrogen compound metabolic process;cellular process;heterocycle metabolic process;metabolic process;nitrogen compound metabolic process;nucleobase-containing compound metabolic process;nucleobase-containing small molecule metabolic process;nucleotide metabolic…	cell part;cytoplasm	NA	NA	NA	NA	NA	NA	NA	NA	NA	NA	NA	NA	794	1	2	2	17.9	19.052	179	0	60.59	1200800000	200130000	21426000	9788300	10506000	5756800	11359000
8.97906	8.88305	8.93324	8.91203	9.0077	8.86985	8.79929	8.90648	8.85707	8.59377	8.74663	8.82858	9.02338	8.98722	8.88415	NA	NA	NA	NA	active transmembrane transporter activity;macromolecule transmembrane transporter activity;P-P-bond-hydrolysis-driven protein transmembrane transporter activity;P-P-bond-hydrolysis-driven transmembrane transporter activity;primary active transmembrane transporter activity;protein transmembrane transporter activity;protein transporter activity;substrate-specific transmembrane transporter activity;…	cellular process;establishment of localization;protein targeting;protein transport;transmembrane transport;transport	cell part;intracellular;membrane;plasma membrane	NA	NA	NA	NA	NA	NA	NA	NA	NA	NA	NA	NA	1280	1	16	16	44.3	44.402	415	0	323.31	12300000000	767470000	66648000	12023000	25923000	41401000	79812000
9.04759	8.96414	9.17557	9.10694	9.13178	9.00514	8.82163	8.92261	8.95152	8.89507	8.94588	9.00428	9.04005	9.11903	8.93552	NA	NA	NA	NA	active transmembrane transporter activity;macromolecule transmembrane transporter activity;P-P-bond-hydrolysis-driven protein transmembrane transporter activity;P-P-bond-hydrolysis-driven transmembrane transporter activity;primary active transmembrane transporter activity;protein transmembrane transporter activity;protein transporter activity;substrate-specific transmembrane transporter activity;…	cellular process;establishment of localization;protein targeting;protein transport;transmembrane transport;transport	cell part;intracellular;membrane;plasma membrane	NA	NA	NA	NA	NA	NA	NA	NA	NA	NA	NA	NA	809	1	16	16	30.9	59.862	572	0	323.31	16000000000	799900000	60712000	9865000	43404000	52974000	76129000
8.4005	8.33313	8.51702	8.75136	8.66034	8.40582	8.23042	8.45596	8.41804	8.59854	8.43401	8.27955	8.09812	8.35813	8.40049	NA	NA	NA	NA	NA	NA	NA	NA	NA	NA	NA	NA	NA	NA	NA	NA	NA	NA	NA	356	1	6	6	41.9	17.869	167	0	88.313	5857300000	976220000	63526000	7748200	39370000	70908000	78411000
7.6475	7.48838	7.63627	7.56651	7.72384	7.70189	7.67597	7.64072	7.61058	7.62925	7.73322	7.77079	6.2	7.37171	6.2	NA	NA	NA	NA	nucleotide binding;adenyl nucleotide binding;adenyl ribonucleotide binding;ATP binding;binding;catalytic activity;DNA binding;DNA helicase activity;four-way junction helicase activity;helicase activity;hydrolase activity;hydrolase activity, acting on acid anhydrides;hydrolase activity, acting on acid anhydrides, in phosphorus-containing anhydrides;nucleic acid binding;nucleoside-triphosphatase ac…	cell communication;cellular metabolic process;cellular nitrogen compound metabolic process;cellular process;DNA metabolic process;DNA recombination;DNA repair;macromolecule metabolic process;metabolic process;nitrogen compound metabolic process;nucleobase-containing compound metabolic process;primary metabolic process;response to DNA damage stimulus;response to external stimulus;response to extra…	NA	NA	NA	NA	NA	NA	NA	NA	NA	NA	NA	NA	NA	357	1	7	7	27	36.643	341	0	13.364	602340000	35432000	3110100	510700	1090500	1908500	3886200
7.32938	7.04587	6.2	6.2	7.12782	7.08461	6.2	6.99745	6.2	6.2	6.2	6.2	6.2	7.07878	6.2	NA	NA	NA	NA	nucleotide binding;adenyl nucleotide binding;adenyl ribonucleotide binding;ATP binding;binding;catalytic activity;DNA binding;DNA helicase activity;four-way junction helicase activity;helicase activity;hydrolase activity;hydrolase activity, acting on acid anhydrides;hydrolase activity, acting on acid anhydrides, in phosphorus-containing anhydrides;nucleic acid binding;nucleoside-triphosphatase ac…	cell communication;cellular metabolic process;cellular nitrogen compound metabolic process;cellular process;DNA metabolic process;DNA recombination;DNA repair;macromolecule metabolic process;metabolic process;nitrogen compound metabolic process;nucleobase-containing compound metabolic process;primary metabolic process;response to DNA damage stimulus;response to external stimulus;response to extra…	cell part;DNA helicase complex;macromolecular complex;protein complex	NA	NA	NA	NA	NA	NA	NA	NA	NA	NA	NA	NA	358	1	3	3	15.8	21.17	203	0.0055287	2.3792	129840000	14427000	2131700	264110	376140	0	1590400
8.88642	9.21032	9.14959	9.25751	9.1442	9.00595	9.08768	9.04575	9.14799	9.10934	9.16352	9.22809	9.0491	9.07751	8.99522	NA	NA	NA	NA	binding;DNA binding;nucleic acid binding	biological regulation;biosynthetic process;cellular metabolic process;cellular nitrogen compound metabolic process;cellular process;macromolecule metabolic process;metabolic process;nitrogen compound metabolic process;nucleobase-containing compound metabolic process;primary metabolic process;RNA metabolic process	cell part;cytoplasm	NA	NA	NA	NA	NA	NA	NA	NA	NA	NA	NA	NA	360	1	10	10	27.1	28.994	266	0	323.31	20400000000	2917100000	151080000	64315000	68719000	173160000	245970000
7.97813	8.00937	7.82629	7.67669	7.85721	7.7603	7.74981	7.90278	7.82132	8.31808	8.00898	7.98837	7.97551	8.02698	8.08696	NA	NA	NA	NA	catalytic activity;acetyltransferase activity;N-acetyltransferase activity;N-acyltransferase activity;transferase activity;transferase activity, transferring acyl groups;transferase activity, transferring acyl groups other than amino-acyl groups	NA	NA	NA	NA	NA	NA	NA	NA	NA	NA	NA	NA	NA	NA	361	1	5	5	16.8	38.345	345	0	23.096	1382900000	86434000	9928800	2170700	4062500	4174700	10166000
8.06974	8.47267	8.36412	8.61189	8.54876	8.39608	8.51638	8.4637	8.42991	8.3133	8.52158	8.23047	8.38412	8.53629	8.37326	NA	NA	NA	NA	catalytic activity;1-(5-phosphoribosyl)-5-[(5-phosphoribosylamino)methylideneamino]imidazole-4-carboxamide isomerase activity;intramolecular oxidoreductase activity;intramolecular oxidoreductase activity, interconverting aldoses and ketoses;isomerase activity;phosphoribosylanthranilate isomerase activity	amine metabolic process;biosynthetic process;cellular amino acid metabolic process;cellular aromatic compound metabolic process;cellular ketone metabolic process;cellular metabolic process;cellular nitrogen compound metabolic process;cellular process;heterocycle metabolic process;metabolic process;nitrogen compound metabolic process;organic acid metabolic process;primary metabolic process;small m…	cell part;cytoplasm	NA	NA	NA	NA	NA	NA	NA	NA	NA	NA	NA	NA	362	1	13	13	71.8	25.174	241	0	121.19	4478300000	319880000	9194000	3404000	8487400	16462000	29152000
7.99319	8.06588	7.9011	7.81841	7.83876	8.07777	8.03015	7.72973	7.72402	7.96895	8.01254	8.14597	7.4621	7.75222	7.79589	NA	NA	NA	NA	imidazoleglycerol-phosphate synthase activity;catalytic activity;transferase activity;transferase activity, transferring glycosyl groups;transferase activity, transferring pentosyl groups	amine metabolic process;biosynthetic process;cellular amino acid metabolic process;cellular ketone metabolic process;cellular metabolic process;cellular nitrogen compound metabolic process;cellular process;heterocycle metabolic process;metabolic process;nitrogen compound metabolic process;organic acid metabolic process;primary metabolic process;small molecule metabolic process	cell part;cytoplasm	NA	NA	NA	NA	NA	NA	NA	NA	NA	NA	NA	NA	363	1	7	7	30.2	23.619	225	0	8.7536	1361700000	80102000	6908500	1268100	2737300	2761700	6143300
8.49535	6.2	7.77273	6.2	8.18882	8.02914	6.2	7.57507	6.2	7.83829	7.63022	7.73287	6.2	6.2	6.2	NA	NA	NA	NA	carbon-oxygen lyase activity;catalytic activity;hydro-lyase activity;imidazoleglycerol-phosphate dehydratase activity;lyase activity	amine metabolic process;biosynthetic process;cellular amino acid metabolic process;cellular ketone metabolic process;cellular metabolic process;cellular nitrogen compound metabolic process;cellular process;heterocycle metabolic process;metabolic process;nitrogen compound metabolic process;organic acid metabolic process;primary metabolic process;small molecule metabolic process	cell part;cytoplasm	NA	NA	NA	NA	NA	NA	NA	NA	NA	NA	NA	NA	364	1	4	4	28.2	21.407	202	0	6.2002	1043100000	173860000	56319000	1637100	8136300	2450700	10975000
8.64047	8.25686	8.47445	8.45411	8.33258	8.46626	8.43789	8.03651	8.23739	8.47201	8.51917	8.4114	8.49752	8.50073	8.43732	NA	NA	NA	NA	catalytic activity;binding;cofactor binding;histidinol-phosphate transaminase activity;L-phenylalanine aminotransferase activity;L-phenylalanine:2-oxoglutarate aminotransferase activity;pyridoxal phosphate binding;transaminase activity;transferase activity;transferase activity, transferring nitrogenous groups;vitamin B6 binding;vitamin binding	amine metabolic process;biosynthetic process;cellular amino acid metabolic process;cellular ketone metabolic process;cellular metabolic process;cellular nitrogen compound metabolic process;cellular process;heterocycle metabolic process;metabolic process;nitrogen compound metabolic process;organic acid metabolic process;primary metabolic process;small molecule metabolic process	NA	NA	NA	NA	NA	NA	NA	NA	NA	NA	NA	NA	NA	817	1	13	13	35.5	44.305	406	0	25.585	4614200000	256350000	21456000	3304200	6178600	14804000	9963900
8.64894	8.76334	8.79925	8.85933	8.72896	8.80507	8.76644	8.67457	8.73644	8.71378	8.76548	8.8103	8.91325	8.82187	8.80107	NA	NA	NA	NA	nucleotide binding;binding;catalytic activity;cation binding;coenzyme binding;cofactor binding;histidinol dehydrogenase activity;ion binding;metal ion binding;NAD binding;oxidoreductase activity;oxidoreductase activity, acting on CH-OH group of donors;oxidoreductase activity, acting on the CH-OH group of donors, NAD or NADP as acceptor;transition metal ion binding;zinc ion binding	amine metabolic process;biosynthetic process;cellular amino acid metabolic process;cellular ketone metabolic process;cellular metabolic process;cellular nitrogen compound metabolic process;cellular process;heterocycle metabolic process;metabolic process;nitrogen compound metabolic process;organic acid metabolic process;primary metabolic process;small molecule metabolic process	NA	NA	NA	NA	NA	NA	NA	NA	NA	NA	NA	NA	NA	365	1	16	16	34.8	46.278	437	0	96.834	10100000000	718660000	30945000	9377600	22849000	41134000	38598000
8.39336	8.38883	8.33361	8.4437	8.40773	8.29215	8.32261	8.28353	8.16776	8.10459	8.22601	8.23109	8.2145	8.00822	7.95308	NA	NA	NA	NA	nucleic acid binding;3'-5' exonuclease activity;binding;catalytic activity;DNA binding;DNA polymerase activity;DNA-directed DNA polymerase activity;exonuclease activity;hydrolase activity;hydrolase activity, acting on ester bonds;nuclease activity;nucleotidyltransferase activity;transferase activity;transferase activity, transferring phosphorus-containing groups	biosynthetic process;cellular metabolic process;cellular nitrogen compound metabolic process;cellular process;DNA metabolic process;DNA replication;macromolecule metabolic process;metabolic process;nitrogen compound metabolic process;nucleobase-containing compound metabolic process;primary metabolic process	cell part;cytoplasm	NA	NA	NA	NA	NA	NA	NA	NA	NA	NA	NA	NA	847	1	21	21	20.5	131.75	1190	0	105.33	2826100000	40958000	4025100	626030	1894400	3860800	4829000
8.81862	8.64968	8.8184	9.00932	8.86558	8.85898	8.8066	8.71018	8.74596	8.74129	8.76914	8.79614	8.80602	8.83854	8.82606	NA	NA	NA	NA	catalytic activity;binding;glutamate synthase (NADPH) activity;glutamate synthase activity;glutamate synthase activity, NADH or NADPH as acceptor;iron-sulfur cluster binding;metal cluster binding;oxidoreductase activity;oxidoreductase activity, acting on the CH-NH2 group of donors;oxidoreductase activity, acting on the CH-NH2 group of donors, NAD or NADP as acceptor	amine metabolic process;biosynthetic process;cellular amino acid metabolic process;cellular ketone metabolic process;cellular metabolic process;cellular nitrogen compound metabolic process;cellular process;metabolic process;nitrogen compound metabolic process;organic acid metabolic process;primary metabolic process;small molecule metabolic process	NA	NA	NA	NA	NA	NA	NA	NA	NA	NA	NA	NA	NA	796	1	24	24	66.9	53.338	489	0	323.31	11200000000	386150000	22649000	4324800	12512000	22972000	25268000
9.31353	9.18079	9.23457	9.20539	9.21299	9.17041	9.21338	9.22115	9.22647	9.14123	9.18715	9.24588	9.23707	9.30822	9.27494	NA	NA	NA	NA	catalytic activity;glutamate synthase (ferredoxin) activity;glutamate synthase activity;oxidoreductase activity;oxidoreductase activity, acting on the CH-NH2 group of donors;oxidoreductase activity, acting on the CH-NH2 group of donors, iron-sulfur protein as acceptor	amine metabolic process;biosynthetic process;cellular amino acid metabolic process;cellular ketone metabolic process;cellular metabolic process;cellular nitrogen compound metabolic process;cellular process;metabolic process;nitrogen compound metabolic process;organic acid metabolic process;primary metabolic process;small molecule metabolic process	NA	NA	NA	NA	NA	NA	NA	NA	NA	NA	NA	NA	NA	1323	1	62	62	45.9	164.11	1502	0	323.31	28900000000	396530000	35296000	4942500	14282000	17844000	22033000
8.77042	8.83147	8.82894	8.91133	8.759	8.82797	8.88421	8.9214	8.96675	8.74371	8.92614	8.9899	8.80337	8.94701	8.81902	NA	NA	NA	NA	carbon-oxygen lyase activity;catalytic activity;hydro-lyase activity;lyase activity;tryptophan synthase activity	NA	NA	NA	NA	NA	NA	NA	NA	NA	NA	NA	NA	NA	NA	1312	1	10	10	29.9	31.267	298	0	165.27	11900000000	1324900000	70828000	19920000	42389000	58782000	59091000
8.92314	8.8656	8.89319	8.90107	8.93643	8.99231	9.06674	8.94406	8.94668	9.01766	9.01995	9.04657	9.00043	8.99728	8.95133	NA	NA	NA	NA	carbon-oxygen lyase activity;catalytic activity;hydro-lyase activity;lyase activity;tryptophan synthase activity	NA	NA	NA	NA	NA	NA	NA	NA	NA	NA	NA	NA	NA	NA	380	1	18	18	52.3	44.74	417	0	305.89	15200000000	759300000	59127000	11709000	26920000	32487000	35419000
8.17292	8.42192	8.40555	8.35509	8.20602	8.39007	8.55536	8.51804	8.38041	8.21783	8.29416	8.28791	8.24534	8.2946	8.50166	NA	NA	NA	NA	carbon-carbon lyase activity;carboxy-lyase activity;catalytic activity;indole-3-glycerol-phosphate synthase activity;lyase activity	amine metabolic process;biosynthetic process;cellular amino acid metabolic process;cellular aromatic compound metabolic process;cellular ketone metabolic process;cellular metabolic process;cellular nitrogen compound metabolic process;cellular process;heterocycle metabolic process;metabolic process;nitrogen compound metabolic process;organic acid metabolic process;primary metabolic process;small m…	NA	NA	NA	NA	NA	NA	NA	NA	NA	NA	NA	NA	NA	381	1	15	15	66.8	30.352	286	0	128.31	4066400000	225910000	9347100	4666100	8829800	14351000	12248000
8.36987	8.344	8.42411	8.42121	8.35997	8.33181	8.37341	8.47975	8.24927	8.56595	8.53006	8.42724	8.41332	8.4099	8.47422	NA	NA	NA	NA	anthranilate synthase activity;carbon-carbon lyase activity;catalytic activity;lyase activity;oxo-acid-lyase activity	amine metabolic process;biosynthetic process;cellular amino acid metabolic process;cellular aromatic compound metabolic process;cellular ketone metabolic process;cellular metabolic process;cellular nitrogen compound metabolic process;cellular process;heterocycle metabolic process;metabolic process;nitrogen compound metabolic process;organic acid metabolic process;primary metabolic process;small m…	NA	NA	NA	NA	NA	NA	NA	NA	NA	NA	NA	NA	NA	768	1	15	15	40.8	55.276	510	0	226.22	4650000000	185880000	6830800	2374100	3706900	6927100	8246400
8.78413	8.79177	8.91206	8.91249	8.87191	8.80169	8.82128	8.91819	8.78324	8.80225	8.92611	8.86641	8.87357	8.90406	8.99871	NA	NA	NA	NA	nucleotide binding;adenyl nucleotide binding;adenyl ribonucleotide binding;aminoacyl-tRNA ligase activity;ATP binding;binding;catalytic activity;glutamine-tRNA ligase activity;ligase activity;ligase activity, forming aminoacyl-tRNA and related compounds;ligase activity, forming carbon-oxygen bonds;purine nucleotide binding;purine ribonucleoside triphosphate binding;purine ribonucleotide binding;r…	amine metabolic process;cellular amino acid metabolic process;cellular ketone metabolic process;cellular metabolic process;cellular nitrogen compound metabolic process;cellular process;macromolecule metabolic process;metabolic process;nitrogen compound metabolic process;nucleobase-containing compound metabolic process;organic acid metabolic process;primary metabolic process;RNA metabolic process;…	cell part;cytoplasm	NA	NA	NA	NA	NA	NA	NA	NA	NA	NA	NA	NA	382	1	25	25	43.3	64.243	570	0	323.31	12100000000	525710000	26250000	4969900	19931000	33863000	37800000
8.19912	8.41497	8.39947	8.4005	8.40509	8.36203	8.42146	8.54481	8.65638	8.12323	8.29352	8.41261	8.24966	8.2441	8.25943	NA	NA	NA	NA	catalytic activity;isomerase activity	NA	NA	NA	NA	NA	NA	NA	NA	NA	NA	NA	NA	NA	NA	383	1	8	8	50.2	22.905	207	0	323.31	4200000000	322770000	13926000	4610800	10489000	14520000	23750000
8.88157	8.8044	8.83872	8.6994	8.93026	8.91952	8.97732	8.91861	8.93931	8.9879	8.93739	9.08146	8.91002	9.07173	8.94515	NA	NA	NA	NA	NA	NA	NA	NA	NA	NA	NA	NA	NA	NA	NA	NA	NA	NA	NA	384	1	13	13	50.6	33.504	326	0	323.31	17800000000	1479500000	100470000	12702000	50612000	34710000	79705000
7.87945	7.79166	7.51371	7.42828	7.6692	7.75737	7.83886	7.6731	7.53286	7.54862	6.2	7.76039	7.69697	7.93084	7.66827	NA	NA	NA	NA	nucleotide binding;adenyl nucleotide binding;adenyl ribonucleotide binding;ATP binding;ATPase activity;binding;catalytic activity;hydrolase activity;hydrolase activity, acting on acid anhydrides;hydrolase activity, acting on acid anhydrides, in phosphorus-containing anhydrides;nucleoside-triphosphatase activity;purine nucleotide binding;purine ribonucleoside triphosphate binding;purine ribonucleo…	NA	NA	NA	NA	NA	NA	NA	NA	NA	NA	NA	NA	NA	NA	385	1	5	5	18.3	28.668	263	0	9.2321	741630000	49442000	6356500	1055100	1617600	1701000	2863200
7.61249	8.00783	7.9599	7.89145	7.80256	7.77413	8.09913	8.13596	8.02608	8.45749	8.44868	7.99519	7.57886	7.44515	7.49866	NA	NA	NA	NA	NA	nucleobase-containing compound metabolic process;biosynthetic process;cellular metabolic process;cellular nitrogen compound metabolic process;cellular process;macromolecule metabolic process;metabolic process;nitrogen compound metabolic process;primary metabolic process;RNA metabolic process;transcription initiation, DNA-dependent	NA	NA	NA	NA	NA	NA	NA	NA	NA	NA	NA	NA	NA	386	1	11	11	38	38.285	345	0	46.981	2124600000	177050000	6387300	2484600	4014800	5733100	5463800
6.2	6.2	7.76162	7.59319	7.25176	6.2	7.47541	7.90938	7.49014	6.2	6.2	6.2	6.2	6.2	7.29495	NA	NA	NA	NA	NA	NA	NA	NA	NA	NA	NA	NA	NA	NA	NA	NA	NA	NA	NA	387	1	4	4	10.2	28.886	266	0	4.442	431930000	30852000	517500	218750	1887600	1672700	1067800
8.49701	8.72052	8.61426	8.52265	8.44969	8.83892	9.24301	9.16283	9.10401	9.11314	9.17041	9.12811	8.73284	8.81996	8.82558	NA	NA	NA	NA	binding;double-stranded RNA binding;nucleic acid binding;RNA binding	NA	NA	NA	NA	NA	NA	NA	NA	+	Lac_Ac	NA	NA	NA	NA	388	1	12	12	50.7	22.663	205	0	68.574	18300000000	2285100000	29991000	15343000	21160000	34093000	45948000
9.35243	9.40118	9.34704	9.40562	9.38496	9.36629	9.4368	9.39992	9.47727	9.57229	9.61365	9.42915	9.43146	9.37192	9.44871	NA	NA	NA	NA	catalytic activity;6-phosphofructokinase activity;binding;carbohydrate kinase activity;cation binding;diphosphate-fructose-6-phosphate 1-phosphotransferase activity;ion binding;kinase activity;metal ion binding;phosphofructokinase activity;phosphotransferase activity, alcohol group as acceptor;transferase activity;transferase activity, transferring phosphorus-containing groups	alcohol metabolic process;carbohydrate metabolic process;catabolic process;cellular metabolic process;cellular process;generation of precursor metabolites and energy;metabolic process;primary metabolic process;small molecule metabolic process	cell part;cytoplasm	NA	NA	NA	NA	NA	NA	NA	NA	NA	NA	NA	NA	64	1	18	18	38.6	43.245	404	0	308.98	47400000000	2788400000	140030000	37100000	77796000	104390000	156220000
7.91462	7.82896	7.90044	7.93937	8.15036	8.04195	8.12603	7.875	7.8318	7.47965	7.84088	7.82103	7.84486	7.69259	7.61998	NA	NA	NA	NA	magnesium ion binding;binding;catalytic activity;cation binding;DNA binding;DNA primase activity;DNA-directed RNA polymerase activity;ion binding;metal ion binding;nucleic acid binding;nucleotidyltransferase activity;RNA polymerase activity;transferase activity;transferase activity, transferring phosphorus-containing groups;transition metal ion binding;zinc ion binding	NA	NA	NA	NA	NA	NA	NA	NA	NA	NA	NA	NA	NA	NA	917	1	12	12	19.5	68.262	622	0	17.383	1126100000	32174000	2323200	596880	2712300	1382400	2807300
8.07122	8.15842	7.91492	8.09701	8.21253	8.21474	8.18758	8.10445	7.78497	6.2	7.51991	7.82816	6.2	7.20159	7.1924	NA	NA	NA	NA	catalytic activity;kinase activity;phosphomethylpyrimidine kinase activity;phosphotransferase activity, phosphate group as acceptor;transferase activity;transferase activity, transferring phosphorus-containing groups	NA	NA	NA	NA	NA	NA	NA	NA	NA	NA	NA	NA	NA	NA	737	1	7	7	29.4	25.8	231	0	26.69	1335400000	121400000	11408000	2248700	4917800	11880000	11413000
7.75581	7.97229	7.98946	8.00915	8.15168	8.00143	8.112	8.22154	8.04265	7.96461	8.03443	8.00788	8.04731	8.02444	7.99141	NA	NA	NA	NA	catalytic activity;binding;carbohydrate phosphatase activity;cation binding;hydrolase activity;hydrolase activity, acting on ester bonds;ion binding;metal ion binding;phosphatase activity;phosphoric ester hydrolase activity;trehalose-phosphatase activity	biosynthetic process;carbohydrate metabolic process;cellular metabolic process;cellular process;metabolic process;oligosaccharide metabolic process;primary metabolic process	NA	NA	NA	NA	NA	NA	NA	NA	NA	NA	NA	NA	NA	907	1	8	8	29.1	29.958	285	0	87.618	1720000000	122780000	3372500	1620600	5123000	6304600	7502400
8.29268	8.29172	8.2809	8.26661	8.13545	8.43911	8.4831	8.17921	8.21056	8.30632	8.23254	8.18977	8.36987	8.31505	8.3235	NA	NA	NA	NA	catalytic activity;active transmembrane transporter activity;ATPase activity;ATPase activity, coupled;ATPase activity, coupled to movement of substances;ATPase activity, coupled to transmembrane movement of substances;cobalamin transporter activity;cobalamin-transporting ATPase activity;hydrolase activity;hydrolase activity, acting on acid anhydrides;hydrolase activity, acting on acid anhydrides,…	amine metabolic process;biosynthetic process;cellular amino acid metabolic process;cellular ketone metabolic process;cellular metabolic process;cellular nitrogen compound metabolic process;cellular process;cofactor metabolic process;heterocycle metabolic process;metabolic process;nitrogen compound metabolic process;organic acid metabolic process;primary metabolic process;small molecule metabolic …	NA	NA	NA	NA	NA	NA	NA	NA	NA	NA	NA	NA	NA	826	1	12	12	31.4	51.726	481	0	42.888	3282100000	121560000	7918900	2424400	5035700	7105200	10693000
7.47525	7.53871	7.36252	7.56878	7.34766	7.72744	7.24576	7.39134	6.2	7.63533	6.2	7.35626	7.75042	7.67122	7.60419	NA	NA	NA	NA	nucleotide binding;adenyl nucleotide binding;adenyl ribonucleotide binding;ATP binding;binding;catalytic activity;cob(I)yrinic acid a,c-diamide adenosyltransferase activity;purine nucleotide binding;purine ribonucleoside triphosphate binding;purine ribonucleotide binding;ribonucleotide binding;transferase activity;transferase activity, transferring alkyl or aryl (other than methyl) groups	biosynthetic process;cellular metabolic process;cellular nitrogen compound metabolic process;cellular process;cofactor metabolic process;heterocycle metabolic process;metabolic process;nitrogen compound metabolic process;small molecule metabolic process;vitamin metabolic process	NA	NA	NA	NA	NA	NA	NA	NA	NA	NA	NA	NA	NA	71	1	7	7	40	21.685	200	0	13.572	498810000	35629000	2956200	614950	1195600	2194400	2955500
8.42136	8.3297	8.30253	8.76548	8.66647	8.3201	8.25074	8.46742	8.22266	8.03507	8.17386	8.04906	8.26114	8.19997	7.98329	NA	NA	NA	NA	nucleotide binding;adenosylcobinamide kinase activity;binding;catalytic activity;cobinamide phosphate guanylyltransferase activity;guanylyltransferase activity;kinase activity;nucleotidyltransferase activity;phosphotransferase activity, alcohol group as acceptor;transferase activity;transferase activity, transferring phosphorus-containing groups	biosynthetic process;cellular metabolic process;cellular nitrogen compound metabolic process;cellular process;cofactor metabolic process;heterocycle metabolic process;metabolic process;nitrogen compound metabolic process;small molecule metabolic process;vitamin metabolic process	NA	NA	NA	NA	NA	NA	NA	+	Lac_Ac	NA	NA	NA	NA	72	1	10	10	53.4	23.919	223	0	72.136	3477600000	289800000	30759000	3123100	8637100	41111000	38468000
8.98657	8.85439	8.80273	8.80818	8.94538	8.97549	9.25978	9.2406	9.26188	9.32956	9.34823	9.40316	9.11744	9.09437	9.061	NA	NA	NA	NA	catalytic activity;binding;cofactor binding;glycine dehydrogenase (decarboxylating) activity;oxidoreductase activity;oxidoreductase activity, acting on the CH-NH2 group of donors;oxidoreductase activity, acting on the CH-NH2 group of donors, disulfide as acceptor;pyridoxal phosphate binding;vitamin B6 binding;vitamin binding	amine metabolic process;catabolic process;cellular amino acid metabolic process;cellular ketone metabolic process;cellular metabolic process;cellular nitrogen compound metabolic process;cellular process;metabolic process;nitrogen compound metabolic process;organic acid metabolic process;primary metabolic process;small molecule metabolic process	NA	NA	NA	NA	NA	NA	NA	+	Lac_Ac	NA	NA	NA	NA	406	1	31	31	45.3	103.5	971	0	323.31	27200000000	680990000	26739000	3283700	6171900	7548700	19008000
7.91301	8.0136	8.12015	7.99851	7.93878	8.2583	8.12343	8.18044	8.11337	8.22523	8.19573	8.05511	8.01393	8.10133	8.05323	NA	NA	NA	NA	catalytic activity;hydrolase activity;hydrolase activity, acting on ester bonds;nuclease activity	NA	NA	NA	NA	NA	NA	NA	NA	NA	NA	NA	NA	NA	NA	408	1	5	5	35.9	16.56	153	0	85.462	2111800000	263970000	10899000	2693100	7185000	10418000	12487000
7.62161	7.66909	7.42243	7.60028	7.66694	7.90609	8.21648	7.65201	7.66132	7.58582	7.59843	7.59754	7.7782	7.78882	7.58922	NA	NA	NA	NA	binding;DNA binding;nucleic acid binding	biological regulation	NA	NA	NA	NA	NA	NA	NA	NA	NA	NA	NA	NA	NA	409	1	5	5	19.3	27.195	244	0	35.413	948640000	72973000	4493400	575310	1360100	2773600	4911200
8.1052	8.36137	8.20148	8.18645	8.27105	8.25373	8.40406	8.71337	8.22577	8.93164	8.39466	8.40054	8.26869	8.42446	8.40497	NA	NA	NA	NA	NA	NA	NA	NA	NA	NA	NA	NA	NA	NA	NA	NA	NA	NA	NA	410	1	6	6	50.6	17.331	162	0	154.25	5395800000	674470000	6766800	3537900	16972000	14663000	29734000
6.2	8.15036	8.21085	7.8617	8.20984	7.84797	8.36354	8.55342	8.72696	8.23267	8.16038	8.65492	8.58797	8.33844	8.36979	NA	NA	NA	NA	NA	amine metabolic process;catabolic process;cellular amino acid metabolic process;cellular ketone metabolic process;cellular metabolic process;cellular nitrogen compound metabolic process;cellular process;metabolic process;nitrogen compound metabolic process;organic acid metabolic process;primary metabolic process;small molecule metabolic process	cell part;glycine cleavage complex;macromolecular complex;protein complex	NA	NA	NA	NA	NA	NA	NA	NA	NA	NA	NA	NA	411	1	3	3	29.9	13.3	127	0	43.508	4616400000	1538800000	0	28612000	15578000	11035000	58332000
7.6726	7.5326	7.42477	7.6962	7.91115	7.62276	7.83928	7.63136	7.9056	7.58965	7.40768	7.56468	7.60078	7.60555	6.2	NA	NA	NA	NA	NA	NA	NA	NA	NA	NA	NA	NA	NA	NA	NA	NA	NA	NA	NA	412	1	5	5	26.6	25.862	244	0	74.531	696430000	58036000	6330200	846120	1973700	3485500	3761000
8.31264	8.43713	8.37321	8.37175	8.43247	8.41444	8.36216	8.28995	8.38993	8.23231	8.25188	8.30986	8.51771	8.3518	8.27177	NA	NA	NA	NA	catalytic activity;phosphatidylinositol alpha-mannosyltransferase activity;transferase activity;transferase activity, transferring glycosyl groups;transferase activity, transferring hexosyl groups	biosynthetic process;metabolic process	NA	NA	NA	NA	NA	NA	NA	NA	NA	NA	NA	NA	NA	1130	1	12	12	44.9	41.055	381	0	156.98	3607800000	212230000	11751000	3765800	8001100	12489000	16093000
7.53126	7.55704	7.56362	7.3794	7.37066	7.5603	7.37838	6.2	7.39421	6.2	7.39804	7.3449	7.62467	7.51573	7.43415	NA	NA	NA	NA	catalytic activity;transferase activity;transferase activity, transferring acyl groups	biosynthetic process;carbohydrate metabolic process;metabolic process;oligosaccharide metabolic process;primary metabolic process	cell part	NA	NA	NA	NA	NA	NA	NA	NA	NA	NA	NA	NA	1259	1	2	2	7.1	32.128	280	0	5.1413	368650000	26332000	2649200	573190	1356000	1080800	1564900
7.82921	8.0258	7.85487	7.94334	7.6664	7.76046	7.79456	7.51534	7.52834	8.08536	7.99448	7.68326	7.96619	7.81782	8.04657	NA	NA	NA	NA	catalytic activity	NA	NA	NA	NA	NA	NA	NA	NA	NA	NA	NA	NA	NA	NA	413	1	5	5	33.3	22.077	201	0	12.872	1270000000	126600000	8220100	1883800	3701700	7483200	4344900
9.28879	9.2642	9.3451	9.26574	9.29383	9.22945	9.21195	9.15244	9.14764	9.12107	9.24983	9.1702	9.26935	9.27955	9.20825	NA	NA	NA	NA	nucleotide binding;adenyl nucleotide binding;adenyl ribonucleotide binding;aminoacyl-tRNA ligase activity;ATP binding;binding;catalytic activity;cation binding;ion binding;ligase activity;ligase activity, forming aminoacyl-tRNA and related compounds;ligase activity, forming carbon-oxygen bonds;metal ion binding;purine nucleotide binding;purine ribonucleoside triphosphate binding;purine ribonucleo…	amine metabolic process;cellular amino acid metabolic process;cellular ketone metabolic process;cellular metabolic process;cellular nitrogen compound metabolic process;cellular process;macromolecule metabolic process;metabolic process;nitrogen compound metabolic process;nucleobase-containing compound metabolic process;organic acid metabolic process;primary metabolic process;RNA metabolic process;…	cell part;cytoplasm	NA	NA	NA	NA	NA	NA	NA	NA	NA	NA	NA	NA	1157	1	31	31	49	75.831	680	0	323.31	26600000000	831220000	67384000	13902000	38530000	45786000	50719000
7.43204	7.41504	7.38279	7.44433	7.32048	7.57009	7.4188	7.52346	7.16346	7.37471	6.85878	7.6718	6.2	6.2	6.2	NA	NA	NA	NA	catalytic activity;lyase activity;sirohydrochlorin cobaltochelatase activity	biosynthetic process;cellular metabolic process;cellular nitrogen compound metabolic process;cellular process;cofactor metabolic process;heterocycle metabolic process;metabolic process;nitrogen compound metabolic process;small molecule metabolic process;vitamin metabolic process	NA	NA	NA	NA	NA	NA	NA	NA	NA	+	Exp_Stat	NA	NA	1181	1	4	4	16.8	29.502	280	0	72.994	484800000	44073000	2524900	784390	1644300	3026600	2736400
[truncated: 668 more rows]
[truncated: 37 more columns]
