# Supplementary material for: Propionibacterium freudenreichii thrives in microaerobic conditions by complete oxidation of lactate to CO2
Source: Environ Microbiol. 2021 May 6;23(6):3116–29. doi: 10.1111/1462-2920.15532 (PMC8360058; doi:10.1111/1462-2920.15532)
Supplement: Supplementary file 1 — Appendix S1: Supplementary Information [file EMI-23-3116-s001.zip › EMI_15532_Supplementary_file_1 - Strain information.xlsx]

## Sheet: Strain information
Species	Strain name	Strain ID	Culture collection	Origin/isolated from
Propionibacterium freudenreichii	P. freudenreichii subsp. shermanii DSM 20270	DSM 20270	DSMZ	Cheese
Propionibacterium freudenreichii	P. freudenreichii subsp. shermanii DSM 20270	DSM 4902	DSMZ	N.K*
Propionibacterium freudenreichii	P. freudenreichii subsp. shermanii DSM 20270	LMG 16426	BCCM	Parmesan cheese
Propionibacterium freudenreichii	P. freudenreichii subsp. freudenreichii DSM 20271	DSM 20271	DSMZ	Swiss cheese
Propionibacterium freudenreichii	P. freudenreichii subsp. freudenreichii DSM 20271	LMG 16415	BCCM	Cheese
Propionibacterium freudenreichii	P. freudenreichii subsp. freudenreichii DSM 20271	LMG 16546	BCCM	Ripened cheese
Acidipropionibacterium thoenii	Acidipropionibacterium thoenii DSM 20276	DSM 20276	DSMZ	Emmental cheese
Acidipropionibacterium thoenii	Acidipropionibacterium thoenii DSM 20277	DSM 20277	DSMZ	Emmental cheese
Acidipropionibacterium acidipropionici	Acidipropionibacterium acidipropionici DSM 20272	DSM 20272	DSMZ	Emmental cheese
Acidipropionibacterium acidipropionici	Acidipropionibacterium acidipropionici DSM 20273	DSM 20273	DSMZ	N.K*
Acidipropionibacterium acidipropionici	Acidipropionibacterium acidipropionici DSM 4900	DSM 4900	DSMZ	N.K*
Acidipropionibacterium jensenii	Acidipropionibacterium jensenii DSM 20274	DSM 20274	DSMZ	N.K*
Acidipropionibacterium jensenii	Acidipropionibacterium jensenii DSM 20275	DSM 20275	DSMZ	Buttermilk
Acidipropionibacterium jensenii	Acidipropionibacterium jensenii DSM 20278	DSM 20278	DSMZ	Buttermilk
Acidipropionibacterium jensenii	Acidipropionibacterium jensenii DSM 20279	DSM 20279	DSMZ	Emmental cheese
Acidipropionibacterium jensenii	Acidipropionibacterium jensenii DSM 20535	DSM 20535	DSMZ	Buttermilk
				* N.K = not known
