# Supplementary material for: Propionibacterium freudenreichii thrives in microaerobic conditions by complete oxidation of lactate to CO2
Source: Environ Microbiol. 2021 May 6;23(6):3116–29. doi: 10.1111/1462-2920.15532 (PMC8360058; doi:10.1111/1462-2920.15532)
Supplement: Supplementary file 1 — Appendix S1: Supplementary Information [file EMI-23-3116-s001.zip › EMI_15532_Supplementary_file_2 - Significant proteins proteomic analyses.xlsx]

## Sheet: Anaerobic phase 1  vs AN stat
Protein_IDs	Protein names	Gene names	Comparison	log2 Difference	Minus log10 p-value	Pvalue	Pfre_identifier
UPI0001D5C720	ATP-dependent Clp protease ATP-binding subunit ClpX;ATP-dependent Clp protease ATP-binding subunit ClpX;ATP-dependent Clp protease ATP-binding subunit ClpX;ATP-dependent Clp protease ATP-binding subunit ClpX;ATP-dependent Clp protease ATP-binding subunit ClpX;ATP-dependent Clp protease ATP-binding subunit ClpX;ATP-dependent Clp protease ATP-binding subunit ClpX;ATP-dependent protease ATP-binding …	clpX;clpX;clpX;clpX;;clpX;RM25_0787;BMR99_03650;CB129slpB_1366;clpX;clpX;clpX;PFR_JS2_1411;PFR_JS10_1374;PFR_JS4_1199;PFR_J18_1215;PFR_JS8_1460;PFR_JS11_1406;PFR_JS12-2_1439;PFR_JS14_1404;PFR_JS22-1_1459;PFR_JS12-1_1441;PFR_JS7-1_1458;PFR_JS13-1_1406;PFR_JS7-2_1458;PFR_JS13-2_1395;PFR_JS21-1_1517;PFR_JS25-1_1380;PFR_JS21-2_1516;PFR_JS15-1_818;PFR_JS17-1_1530;PFR_JS20-1_973;PFR_JS15-2_821;PFR_JS23…	AN lactate exponential phase vs AN stationary phase	4.27707	6.99996	1.00008e-07	RM25_0787
UPI0001D5C803	Uncharacterized protein;Uncharacterized protein;Uncharacterized protein;hypothetical protein;hypothetical protein;Hypothetical protein;hypothetical protein;Hypothetical protein;Hypothetical protein;Hypothetical protein;Hypothetical protein;Hypothetical protein;Hypothetical protein;Hypothetical protein;Hypothetical protein;Hypothetical protein;Hypothetical protein;Hypothetical protein;Hypothetical…	PFCIRM512_02225;PFCIRM138_09355;PFREUD_03020;;PFREUD_03020;RM25_2281;BMR99_09845;PFREUD_03020;PFCIRM138_09355;PFR_JS2_1972;PFR_JS15-1_308;PFR_JS15-1_879;PFR_JS15-2_308;PFR_JS23_1960;PFCIRM121_04240;PFCIRM134_06410;PFCIRM125_03040;PFCIRM512_02225;PFCIRM514_06680;MAJHIDBO_02290;MAJHIDBO_02290;;;;;;;;;;;;;;;;;;;;;	AN lactate exponential phase vs AN stationary phase	7.10328	5.45028	3.54588e-06	RM25_2281
UPI0001D5C883	PadR, Transcriptional regulator PadR-like family;PadR, Transcriptional regulator PadR-like family;PadR, Transcriptional regulator PadR-like family;helix-turn-helix transcriptional regulator;PadR family transcriptional regulator;PadR, Transcriptional regulator PadR-like family;PadR family transcriptional regulator;Transcriptional regulator;PadR, Transcriptional regulator PadR-like family;PadR, Tra…	padR;padR;padR;;padR;RM25_0303;BMR99_09675;CB129slpB_1783;padR;padR;PFR_J18_752;PFR_JS12-2_1943;PFR_JS14_1847;PFR_JS22-1_1910;PFR_JS12-1_1944;PFR_JS15-1_339;PFR_JS9-1_2061;PFR_JS9-2_2059;PFR_JS15-2_339;PFR_JS17-1_1995;PFR_JS20-1_1858;PFR_JS17-2_1994;PFR_JS23_1925;PFR_JS20-2_1865;padR;padR;padR;padR;padR;padR;padR;padR;padR;padR;padR;padR;;padR;padR;padR;padR;padR;padR;padR;padR;padR;padR;padR;pad…	AN lactate exponential phase vs AN stationary phase	-2.24195	2.38161	0.00415326	RM25_0303
UPI0001D5C938	SsrA-binding protein;SsrA-binding protein;SsrA-binding protein;SsrA-binding protein;SsrA-binding protein SmpB;SmpB SsrA-binding protein;SsrA-binding protein 2;SsrA-binding protein;TmRNA-binding protein SmpB;SmpB SsrA-binding protein;SmpB SsrA-binding protein;SsrA-binding protein;TmRNA-binding protein SmpB;TmRNA-binding protein SmpB;TmRNA-binding protein SmpB;TmRNA-binding protein SmpB;TmRNA-bindi…	smpB;smpB;smpB;smpB;;smpB;RM25_1209;BMR99_04315;CB129slpB_1244;smpB;smpB;smpB;PFR_JS2_1288;PFR_JS10_1230;PFR_JS4_1055;PFR_J18_1353;PFR_JS8_1315;PFR_JS11_1273;PFR_JS14_1272;PFR_JS22-1_1325;PFR_JS7-1_1322;PFR_JS13-1_1273;PFR_JS7-2_1322;PFR_JS13-2_1262;PFR_JS21-1_1373;PFR_JS25-1_1235;PFR_JS9-1_1385;PFR_JS21-2_1372;PFR_JS15-1_952;PFR_JS9-2_1383;PFR_JS17-1_1369;PFR_JS20-1_1094;PFR_JS15-2_953;PFR_JS23_…	AN lactate exponential phase vs AN stationary phase	4.72314	4.23371	5.83841e-05	RM25_1209
UPI0001D5CA26	Azoreductase B;Azoreductase B;NADH-flavin reductase;Azoreductase B;NAD(P)H-binding protein;NADH-flavin reductase;Azoreductase B;hypothetical protein;Azoreductase B;NADH-flavin reductase;Azoreductase B;Azoreductase B;Azoreductase B;Azoreductase B;Azoreductase B;Azoreductase B;Azoreductase B;Azoreductase B;Azoreductase B;Azoreductase B;Azoreductase B;Azoreductase B;Azoreductase B;Azoreductase B;Azo…	PFCIRM512_02640;PFREUDJS001_002071;PFREUD_04510;RM25_0417;;PFREUD_04510;RM25_0417;BMR99_09160;CB129slpB_1702;PFREUD_04510;PFREUDJS001_002071;PFR_JS10_1729;PFR_J18_848;PFR_JS8_1856;PFR_JS11_1793;PFR_JS12-2_1838;PFR_JS14_1755;PFR_JS22-1_1815;PFR_JS12-1_1839;PFR_JS13-1_1795;PFR_JS13-2_1782;PFR_JS15-1_455;PFR_JS9-1_1954;PFR_JS9-2_1952;PFR_JS17-1_1885;PFR_JS15-2_458;PFR_JS17-2_1884;PFR_JS23_1823;PFCIR…	AN lactate exponential phase vs AN stationary phase	-4.91937	3.44836	0.000356152	RM25_0417
UPI0001D5CB8C	UDP-sulfoquinovose synthase;Sulfolipid (UDP-sulfoquinovose) biosynthesis protein;UDP-sulfoquinovose synthase;UDP-sulfoquinovose synthase;NAD-dependent epimerase/dehydratase family protein;UDP-sulfoquinovose synthase;UDP-sulfoquinovose synthase;NAD-dependent dehydratase;Sulfolipid (UDP-sulfoquinovose) biosynthesis protein;UDP-sulfoquinovose synthase;UDP-sulfoquinovose synthase;UDP-sulfoquinovose s…	sqdB;sqdB;sqdB;sqdB;;sqdB;RM25_0005;BMR99_00025;CB129slpB_0005;sqdB;sqdB;sqdB;PFR_JS2_6;PFR_JS10_5;PFR_JS4_5;PFR_J18_5;PFR_JS8_5;PFR_JS11_5;PFR_JS12-2_5;PFR_JS22-1_5;PFR_JS12-1_5;PFR_JS7-1_5;PFR_JS13-1_5;PFR_JS7-2_5;PFR_JS13-2_5;PFR_JS21-1_5;PFR_JS25-1_5;PFR_JS21-2_5;PFR_JS15-1_5;PFR_JS17-1_5;PFR_JS15-2_5;PFR_JS23_5;PFR_JS17-2_5;sqdB;sqdB;sqdB;sqdB;sqdB;sqdB;sqdB;sqdB;sqdB;sqdB;sqdB;sqdB;sqdB;sqd…	AN lactate exponential phase vs AN stationary phase	4.88305	5.88817	1.29369e-06	RM25_0005
UPI0001D5CBF9	Amino acid permease-associated region;Amino acid permease-associated region;Putative amino acid transporter;Amino acid permease-associated region;APC family permease;amino acid permease;amino acid ABC transporter permease;Putative CATIONIC AMINO ACID TRANSPORT INTEGRAL MEMBRANE PROTEIN ROCE;amino acid permease;Amino acid permease-associated region;Amino acid permease-associated region;Putative am…	PFCIRM138_07665;PFCIRM512_08530;PFREUDJS001_001610;PFREUD_17240;;;PFREUD_17240;RM25_1638;BMR99_07920;PFREUD_17240;PFCIRM138_07665;PFREUDJS001_001610;PFR_JS2_598;PFR_JS10_522;PFR_J18_649;PFR_JS8_619;PFR_JS11_563;PFR_JS12-2_558;PFR_JS14_579;PFR_JS22-1_623;PFR_JS12-1_558;PFR_JS9-1_673;PFR_JS15-1_1666;PFR_JS9-2_671;PFR_JS17-1_621;PFR_JS23_550;PFR_JS15-2_1667;PFR_JS17-2_621;PFCIRM129_06025;PFCIRM118_0…	AN lactate exponential phase vs AN stationary phase	-3.82101	3.19506	0.00063817	RM25_1638
UPI0001D5CC91	Conserved protein;Uncharacterized protein;Uncharacterized protein;Uncharacterized protein;Uncharacterized protein;hypothetical protein;hypothetical protein;Hypothetical protein;hypothetical protein;Hypothetical protein;conserved protein;Hypothetical protein;Hypothetical protein;Hypothetical protein;Hypothetical protein;Hypothetical protein;Hypothetical protein;Hypothetical protein;Hypothetical pr…	PFREUDJS001_002330;PFR_JS10_2294;PFREUD_23860;PFCIRM121_07720;RM25_2320;;PFREUD_23860;RM25_2320;BMR99_11480;PFREUD_23860;PFREUDJS001_002330;PFR_JS2_2273;PFR_JS10_2294;PFR_JS11_2166;PFR_JS12-2_2241;PFR_JS12-1_2242;PFR_JS13-1_2168;PFR_JS13-2_2155;PFR_JS9-1_2370;PFR_JS15-1_2286;PFR_JS9-2_2366;PFR_JS17-1_2420;PFR_JS20-1_2343;PFR_JS15-2_2284;PFR_JS17-2_2420;PFR_JS23_2300;PFR_JS20-2_2351;PFCIRM121_0772…	AN lactate exponential phase vs AN stationary phase	-3.47345	3.34867	0.00044805	RM25_2320
UPI0001D5CD38	Transcriptional regulator CarD;Transcriptional regulator CarD;CarD-like protein;Transcriptional regulator CarD;CarD family transcriptional regulator;CarD family transcriptional regulator;Transcriptional regulator, CarD family;CarD family transcriptional regulator;Transcriptional regulator, CarD family;transcriptional regulator CarD;transcriptional regulator CarD;CarD-like protein;Transcriptional …	carD;carD;PFREUDJS001_001699;carD;;carD;RM25_1784;BMR99_02100;CB129slpB_0446;carD;carD;PFREUDJS001_001699;PFR_JS2_474;PFR_JS10_376;PFR_JS4_1822;PFR_J18_487;PFR_JS8_481;PFR_JS11_458;PFR_JS12-2_452;PFR_JS14_453;PFR_JS22-1_504;PFR_JS12-1_452;PFR_JS7-1_481;PFR_JS13-1_458;PFR_JS7-2_481;PFR_JS13-2_447;PFR_JS21-1_503;PFR_JS25-1_362;PFR_JS21-2_502;PFR_JS9-1_512;PFR_JS9-2_510;PFR_JS17-1_504;PFR_JS15-1_178…	AN lactate exponential phase vs AN stationary phase	2.68712	3.77993	0.000165985	RM25_1784
UPI0001D5CD56	RNA polymerase principal sigma factor HrdD;RNA polymerase principal sigma factor HrdD;RNA polymerase sigma factor SigB;sigma-70 family RNA polymerase sigma factor;RNA polymerase principal sigma factor HrdD;RNA polymerase sigma factor SigB;RNA polymerase subunit sigma;RNA polymerase sigma factor SigB;RNA polymerase principal sigma factor HrdD;RNA polymerase sigma factor SigB;RNA polymerase sigma f…	hrdD2;hrdD2;RM25_0907;;hrdD2;RM25_0907;BMR99_05860;CB129slpB_0950;hrdD2;PFR_JS2_999;PFR_JS8_1021;PFR_JS11_985;PFR_JS12-2_980;PFR_JS14_978;PFR_JS22-1_1026;PFR_JS12-1_982;PFR_JS13-1_985;PFR_JS13-2_974;PFR_JS9-1_1078;PFR_JS15-1_1253;PFR_JS9-2_1076;PFR_JS17-1_1069;PFR_JS20-1_1417;PFR_JS15-2_1254;PFR_JS23_964;PFR_JS17-2_1068;PFR_JS20-2_1424;hrdD2;hrdD2;hrdD2;hrdD2;hrdD2;hrdD2;hrdD2;hrdD2;hrdD2;hrdD2;h…	AN lactate exponential phase vs AN stationary phase	4.65438	4.70527	1.9712e-05	RM25_0907
UPI0001D5CD7D	Transcriptional repressor NrdR;Transcriptional repressor NrdR;Transcriptional repressor NrdR;transcriptional repressor NrdR;NrdR family transcriptional regulator;Transcriptional repressor NrdR;transcriptional regulator NrdR;Transcriptional repressor NrdR;Transcriptional repressor nrdR;Transcriptional repressor nrdR;Transcriptional repressor NrdR;Transcriptional repressor NrdR;Transcriptional repr…	nrdR;nrdR;nrdR;;nrdR;RM25_0893;BMR99_05925;CB129slpB_0936;nrdR;nrdR;PFR_JS2_986;PFR_JS10_922;PFR_JS4_726;PFR_J18_1658;PFR_JS8_1008;PFR_JS11_971;PFR_JS12-2_967;PFR_JS14_964;PFR_JS22-1_1012;PFR_JS12-1_969;PFR_JS7-1_1019;PFR_JS13-1_971;PFR_JS7-2_1019;PFR_JS13-2_960;PFR_JS21-1_1051;PFR_JS25-1_906;PFR_JS9-1_1064;PFR_JS21-2_1050;PFR_JS15-1_1270;PFR_JS9-2_1062;PFR_JS17-1_1055;PFR_JS20-1_1432;PFR_JS15-2_…	AN lactate exponential phase vs AN stationary phase	6.70163	5.48439	3.27802e-06	RM25_0893
UPI0001D5CE06	Aspartate aminotransferase;Putative aminotransferase;Aminotransferase AlaT;Aspartate aminotransferase;Aspartate aminotransferase;pyridoxal phosphate-dependent aminotransferase;aspartate aminotransferase;Aminotransferase AlaT;aminotransferase;Aminotransferase AlaT;Aspartate aminotransferase;Aspartate aminotransferase;Putative aminotransferase;Aminotransferase AlaT;Aminotransferase AlaT;Aminotransf…	got;alaA;PFR_JS10_845;got;got;;got;RM25_1322;BMR99_06340;CB129slpB_0859;got;got;alaA;PFR_JS2_910;PFR_JS10_845;PFR_JS4_646;PFR_J18_1736;PFR_JS22-1_934;PFR_JS7-1_943;PFR_JS7-2_943;PFR_JS21-1_974;PFR_JS25-1_829;PFR_JS21-2_973;PFR_JS15-1_1348;PFR_JS17-1_977;PFR_JS15-2_1349;PFR_JS23_868;PFR_JS17-2_976;got;got;got;got;got;got;got;got;got;got;got;got;got;got;aspC;aspC;FEZ52_01225;;got;got;got;got;got;go…	AN lactate exponential phase vs AN stationary phase	6.85675	5.04503	9.015e-06	RM25_1322
UPI0001D5CFF4	Hypothetical secreted protein;Putative lipoprotein;Conserved hypothetical secreted protein;Hypothetical secreted protein;Hypothetical secreted protein;hypothetical protein;hypothetical protein;Conserved protein, putative lipoprotein;hypothetical protein;Conserved hypothetical secreted protein;Hypothetical secreted protein;Hypothetical secreted protein;Putative lipoprotein;Conserved hypothetical s…	PFCIRM138_02170;PFREUDJS001_001545;PFR_JS10_624;PFREUD_16260;PFCIRM119_00685;;PFREUD_16260;RM25_1543;BMR99_07475;CB129slpB_0646;PFREUD_16260;PFCIRM138_02170;PFREUDJS001_001545;PFR_JS10_624;PFR_JS4_425;PFR_J18_1957;PFR_JS8_712;PFR_JS11_652;PFR_JS12-2_642;PFR_JS14_667;PFR_JS22-1_707;PFR_JS12-1_644;PFR_JS7-1_726;PFR_JS13-1_652;PFR_JS7-2_726;PFR_JS13-2_641;PFR_JS21-1_757;PFR_JS25-1_610;PFR_JS21-2_756…	AN lactate exponential phase vs AN stationary phase	3.28656	3.98549	0.000103398	RM25_1543
UPI000323070B	Haloacid dehalogenase superfamily enzyme, subfamily IA	ORFNames: PFR_JS10_1370, PFR_JS22-1_1455, PFR_JS23_1393	AN lactate exponential phase vs AN stationary phase	4.69361	4.86891	1.35236e-05
UPI000324BD76	RNA methyltransferase	ORFNames: PFREUDJS001_001739	AN lactate exponential phase vs AN stationary phase	-3.65531	4.19094	6.44266e-05
UPI00032644AD	Methylated-DNA--protein-cysteine methyltransferase; ( EC=2.1.1.63; AltName: Full=6-O-methylguanine-DNA methyltransferase; Short=MGMT; AltName: Full=O-6-methylguanine-DNA-alkyltransferase)	ORFNames: PFR_JS10_319, PFR_JS22-1_447, PFR_JS23_371	AN lactate exponential phase vs AN stationary phase	3.49363	3.4653	0.00034253
UPI00049EEA57	Propionate catabolism operon transcriptional regulator of GntR family;Transcriptional regulator;GntR family transcriptional regulator;Transcriptional regulator;Propionate catabolism operon transcriptional regulator of GntR family;Propionate catabolism operon transcriptional regulator of;Propionate catabolism operon transcriptional regulator of GntR family;Propionate catabolism operon transcriptio…	PFCIRM512_11685;RM25_2128;;RM25_2128;CB129slpB_0152;PFR_JS2_138;PFR_JS10_140;PFR_JS4_2171;PFR_JS22-1_136;PFR_JS7-1_134;PFR_JS7-2_134;PFR_JS21-1_161;PFR_JS25-1_17;PFR_JS21-2_161;PFR_JS17-1_143;PFR_JS15-1_2146;PFR_JS23_104;PFR_JS17-2_143;PFR_JS15-2_2144;PFCIRM129_05280;PFCIRM121_05435;PFCIRM1025_09600;PFCIRM139_10075;PFCIRM512_11685;DBX96_00695;lutR;lutR;FEZ52_05315;;;;;;;	AN lactate exponential phase vs AN stationary phase	7.73054	6.53135	2.94203e-07	RM25_2128
UPI00049F5552	Ferrous iron transport protein B;Ferrous iron transport protein B;Ferrous iron transport protein B;Ferrous iron uptake protein B 9.A.8.1.x;ferrous iron transporter B;Ferrous iron transport protein B;Ferrous iron transport protein B;Ferrous iron transport protein B;Ferrous iron transport protein B;Ferrous iron transport protein B;Ferrous iron transport protein B;Ferrous iron transport protein B;Fe…	feoB;PFR_JS10_284;RM25_1875;feoB;;RM25_1875;CB129slpB_0369;feoB;PFR_JS2_386;PFR_JS10_284;PFR_JS4_1914;PFR_J18_397;PFR_JS8_393;PFR_JS11_373;PFR_JS12-2_363;PFR_JS14_365;PFR_JS22-1_410;PFR_JS12-1_363;PFR_JS7-1_391;PFR_JS13-1_373;PFR_JS7-2_391;PFR_JS13-2_362;PFR_JS21-1_412;PFR_JS25-1_271;PFR_JS21-2_411;PFR_JS9-1_422;PFR_JS9-2_420;PFR_JS17-1_417;PFR_JS15-1_1876;PFR_JS23_339;PFR_JS17-2_417;PFR_JS15-2_1…	AN lactate exponential phase vs AN stationary phase	4.4491	4.48147	3.30015e-05	RM25_1875
UPI00049F7875	Pyridoxal phosphate biosynthesis protein;4-hydroxythreonine-4-phosphate dehydrogenase;4-hydroxythreonine-4-phosphate dehydrogenase;Pyridoxal phosphate biosynthesis protein;4-hydroxythreonine-4-phosphate dehydrogenase;4-hydroxythreonine-4-phosphate dehydrogenase 2;Pyridoxal phosphate biosynthesis protein;Pyridoxal phosphate biosynthesis protein;Pyridoxal phosphate biosynthesis protein;Pyridoxal ph…	PFR_JS22-1_98;pdxA;pdxA2;PFR_JS21-1_2241;;RM25_0114;PFR_JS2_101;PFR_JS4_113;PFR_J18_102;PFR_JS22-1_98;PFR_JS7-1_97;PFR_JS7-2_97;PFR_JS21-1_2241;PFR_JS25-1_2177;PFR_JS21-2_2240;pdxA2;pdxA2;pdxA2;;pdxA2;pdxA2;pdxA2;;;;;;;;;;	AN lactate exponential phase vs AN stationary phase	-4.96543	7.64823	2.24788e-08	RM25_0114
UPI00049FFC91	NUDIX hydrolase;NUDIX hydrolase;NUDIX hydrolase;NUDIX hydrolase;NUDIX hydrolase;NUDIX hydrolase;NUDIX hydrolase;NUDIX hydrolase;NUDIX hydrolase;NUDIX hydrolase;NUDIX hydrolase;NUDIX hydrolase;NUDIX hydrolase;NUDIX hydrolase;NUDIX hydrolase;NUDIX hydrolase;NUDIX hydrolase;NUDIX hydrolase;;;;;;;;;	PFR_JS23_1304;RM25_1249;PFCIRM121_08755;;RM25_1249;BMR99_04120;CB129slpB_1282;PFR_JS4_1096;PFR_JS21-1_1414;PFR_JS25-1_1276;PFR_JS21-2_1413;PFR_JS17-1_1409;PFR_JS23_1304;PFR_JS17-2_1408;PFCIRM129_03260;PFCIRM121_08755;PFCIRM125_10530;PFCIRM527_03435;;;;;;;;;	AN lactate exponential phase vs AN stationary phase	-3.69542	5.04112	9.09658e-06	RM25_1249
UPI0004A01793	7,8-dihydroneopterin aldolase;7,8-dihydroneopterin aldolase;dihydroneopterin aldolase;Dihydroneopterin aldolase;Dihydroneopterin aldolase;Dihydroneopterin aldolase;Dihydroneopterin aldolase;Dihydroneopterin aldolase;Dihydroneopterin aldolase;Dihydroneopterin aldolase;Dihydroneopterin aldolase;Dihydroneopterin aldolase;Dihydroneopterin aldolase;Dihydroneopterin aldolase;Dihydroneopterin aldolase;D…	folB;RM25_1933;;RM25_1933;CB129slpB_0316;PFR_JS2_331;PFR_JS10_1945;PFR_JS8_334;PFR_JS11_315;PFR_JS12-2_306;PFR_JS14_307;PFR_JS22-1_355;PFR_JS12-1_306;PFR_JS7-1_334;PFR_JS13-1_315;PFR_JS7-2_334;PFR_JS13-2_304;PFR_JS9-1_360;PFR_JS9-2_358;PFR_JS17-1_359;PFR_JS23_283;PFR_JS20-1_2030;PFR_JS17-2_359;PFR_JS20-2_2038;folB;folB;folB;folB;folB;folB;folB;folB;folB;folB;folB;folB;folB;folB;folB;folB;folB;fol…	AN lactate exponential phase vs AN stationary phase	3.19271	2.81142	0.00154378	RM25_1933
UPI0004A16298	Uncharacterized protein;Uncharacterized protein;2'-5' RNA ligase family protein;Hypothetical protein;hypothetical protein;Hypothetical protein;Hypothetical protein;Hypothetical protein;Hypothetical protein;Hypothetical protein;Hypothetical protein;Hypothetical protein;Hypothetical protein;Hypothetical protein;Hypothetical protein;Hypothetical protein;Hypothetical protein;Hypothetical protein;Hypo…	PFCIRM138_11265;PFCIRM512_09865;;RM25_0657;BMR99_02700;CB129slpB_1484;PFCIRM138_11265;PFR_JS2_1535;PFR_JS10_1499;PFR_JS4_1328;PFR_J18_1080;PFR_JS11_1565;PFR_JS22-1_1584;PFR_JS7-1_1614;PFR_JS13-1_1565;PFR_JS7-2_1614;PFR_JS13-2_1552;PFR_JS21-1_1643;PFR_JS25-1_1504;PFR_JS9-1_1721;PFR_JS21-2_1642;PFR_JS9-2_1719;PFR_JS17-1_1655;PFR_JS20-1_1514;PFR_JS23_1589;PFR_JS17-2_1654;PFR_JS20-2_1521;PFCIRM129_07…	AN lactate exponential phase vs AN stationary phase	-4.40507	3.10448	0.000786171	RM25_0657
UPI000541FFEA	Putative hydroxymethyldihydropteridine pyrophosphokinase;2-amino-4-hydroxy-6-hydroxymethyldihydropteridine diphosphokinase;2-amino-4-hydroxy-6- hydroxymethyldihydropteridine diphosphokinase;2-amino-4-hydroxy-6-hydroxymethyldihydropteridine diphosphokinase;Putative hydroxymethyldihydropteridine pyrophosphokinase;Putative hydroxymethyldihydropteridine pyrophosphokinase;Putative hydroxymethyldihydro…	folK;RM25_1932;;RM25_1932;folK;folK;folK;folK;;folK;folK;folK;folK;;;;;	AN lactate exponential phase vs AN stationary phase	7.26324	5.84801	1.41901e-06	RM25_1932
UPI0005425697	6-phosphogluconate dehydrogenase, decarboxylating;Phosphogluconate dehydrogenase (Decarboxylating);decarboxylating 6-phosphogluconate dehydrogenase;Phosphogluconate dehydrogenase (decarboxylating);6-phosphogluconate dehydrogenase, decarboxylating gnd2;6-phosphogluconate dehydrogenase, decarboxylating gnd2;6-phosphogluconate dehydrogenase, decarboxylating gnd2;6-phosphogluconate dehydrogenase, dec…	gnd1;RM25_0429;;RM25_0429;PFR_JS8_1844;PFR_JS7-1_1891;PFR_JS7-2_1833;PFR_JS15-1_467;PFR_JS17-1_1873;PFR_JS15-2_470;gnd1;gnd1;gnd1;gnd;;gnd1;gnd1;gnd1;;;;;;;;;;	AN lactate exponential phase vs AN stationary phase	-2.63749	2.28355	0.00520531	RM25_0429
UPI000542609D	Glutamyl-tRNA reductase;Glutamyl-tRNA reductase;glutamyl-tRNA reductase;Glutamyl-tRNA reductase;Glutamyl-tRNA reductase;;;;	hemA;hemA;;RM25_1805;hemA;;hemA;;	AN lactate exponential phase vs AN stationary phase	7.48838	2.53175	0.00293937	RM25_1805
UPI000542693B	Uncharacterized protein;Uncharacterized protein;hypothetical protein;Hypothetical protein;Putative uncharacterized protein;;;;	PFCIRM121_06570;RM25_0269;;RM25_0269;PFCIRM121_06570;;;;	AN lactate exponential phase vs AN stationary phase	3.87957	2.41789	0.00382045	RM25_0269
UPI0005429D2D	Uncharacterized protein;Polyphosphate:nucleotide phosphotransferase, PPK2 family;phosphate--nucleotide phosphotransferase;Polyphosphate:nucleotide phosphotransferase, PPK2 family;Hypothetical protein;Hypothetical protein;Hypothetical protein;;;;;;;	PFCIRM121_08255;RM25_0941;;RM25_0941;PFCIRM121_08255;PFCIRM127_04805;PFCIRM516_03185;;;;;;;	AN lactate exponential phase vs AN stationary phase	6.01047	6.82757	1.4874e-07	RM25_0941
UPI000542ABCE	Metallophosphoesterase;Putative metallophosphoesterase;hypothetical protein;Putative metallophosphoesterase;Metallophosphoesterase;;;;	PFCIRM121_07365;RM25_0250;;RM25_0250;PFCIRM121_07365;;;;	AN lactate exponential phase vs AN stationary phase	-4.84888	6.24075	5.74441e-07	RM25_0250
UPI000542B351	Uncharacterized protein;Uncharacterized protein;hypothetical protein;Hypothetical protein;Hypothetical protein;Hypothetical protein;;;;;;	PFCIRM121_11720;RM25_0776;;RM25_0776;PFCIRM121_11720;PFCIRM122_02590;;;;;;	AN lactate exponential phase vs AN stationary phase	6.87412	4.70143	1.98872e-05	RM25_0776
UPI000542B500	Protein-tyrosine phosphatase;Protein tyrosine/serine phosphatase;tyrosine-protein phosphatase;Protein tyrosine/serine phosphatase;Protein-tyrosine phosphatase;;;;	PFCIRM121_11580;RM25_0750;;RM25_0750;PFCIRM121_11580;;;;	AN lactate exponential phase vs AN stationary phase	3.5836	3.48883	0.000324463	RM25_0750
UPI0005431188	Glutathione S-transferase;Putative glutathione S-transferase;glutathione-dependent reductase;Putative glutathione S-transferase;glutathione S-transferase;glutathione S-transferase;;;;;;	Gst;RM25_0931;;RM25_0931;Gst;Gst;;Gst;Gst;;;	AN lactate exponential phase vs AN stationary phase	2.86678	2.00009	0.0099979	RM25_0931
UPI0005432A1A	Uncharacterized protein;Uncharacterized protein;hypothetical protein;Hypothetical protein;Protein of unknown function;;;;	PFCIRM121_10070;RM25_1606;;RM25_1606;PFCIRM121_10070;;;;	AN lactate exponential phase vs AN stationary phase	5.87491	4.51862	3.02957e-05	RM25_1606
UPI0005432BCC	Transcription initiation factor;Transcription initiation factor;zinc-ribbon domain-containing protein;Transcription initiation factor;transcription initiation factor;;;;	PFCIRM121_06285;RM25_0611;;RM25_0611;PFCIRM121_06285;;;;	AN lactate exponential phase vs AN stationary phase	-4.91318	3.48261	0.000329147	RM25_0611
UPI0005432ED3	Nucleic acid binding, OB-fold, tRNA/helicase-type;Nucleic acid binding, OB-fold, tRNA/helicase-type;OB-fold nucleic acid binding domain-containing protein;Nucleic acid binding, OB-fold, tRNA/helicase-type;Nucleic acid binding, OB-fold, tRNA/helicase-type;;	PFCIRM121_08360;RM25_0921;;RM25_0921;PFCIRM121_08360;;	AN lactate exponential phase vs AN stationary phase	5.5682	5.06327	8.64432e-06	RM25_0921
UPI0005435FA9	Uncharacterized protein;Cobalamin biosynthesis protein CbiX;hypothetical protein;Cobalamin biosynthesis protein CbiX;Hypothetical protein;;;;	PFCIRM121_04175;RM25_0943;;RM25_0943;PFCIRM121_04175;;;;	AN lactate exponential phase vs AN stationary phase	4.01939	6.91483	1.21667e-07	RM25_0943
UPI0005436335	Resolvase;Transposon Tn21 resolvase;recombinase family protein;Transposon Tn21 resolvase;Resolvase;Resolvase;recombinase family protein;;;;;;	PFCIRM121_07575;RM25_0325;;RM25_0325;PFCIRM121_07575;PFCIRM127_07705;FEZ52_11100;;;;;;	AN lactate exponential phase vs AN stationary phase	4.56392	3.92546	0.000118724	RM25_0325
UPI00054363F9	Putative transposase;Transposase;IS66 family transposase;Transposase;Transposase;Transposase;Transposase;Transposase;Transposase (ISH10);Transposase (ISH10);Transposase (ISH10);Transposase (ISH10);Transposase (ISH10);Transposase (ISH10);Transposase (ISH10);Transposase (ISH10);Putative transposase;Putative transposase;Putative transposase;Transposase IS66;;;;;;;;;;;;;;;;;	PFCIRM121_08630;RM25_0086;;RM25_0086;RM25_0272;RM25_0557;RM25_2111;RM25_2265;PFR_J18_1327;PFR_J18_2207;PFR_J18_2255;PFR_J18_2307;PFR_JS12-2_226;PFR_JS12-2_229;PFR_JS12-1_226;PFR_JS12-1_229;PFCIRM121_08630;PFCIRM122_08930;PFCIRM134_08155;tnp;;;;;;;;;tnp;;;;;;;;	AN lactate exponential phase vs AN stationary phase	5.75468	5.7068	1.96428e-06	RM25_0086
UPI000543C645	Uncharacterized protein;Uncharacterized protein;hypothetical protein;Putative uncharacterized protein;;;;	PFCIRM121_00595;RM25_1596;RM25_1596;PFCIRM121_00595;;;;	AN lactate exponential phase vs AN stationary phase	4.94653	6.69897	2e-07	RM25_1596
UPI0005442BA5	D-serine/D-alanine/glycine transporter;D-serine/D-alanine/glycine transporter;amino acid permease;D-serine/D-alanine/glycine transporter;D-serine/D-alanine/glycine transporter;;;;	cycA2;RM25_0046;;RM25_0046;cycA2;;cycA2;;	AN lactate exponential phase vs AN stationary phase	-6.37525	4.23058	5.88056e-05	RM25_0046
UPI0005442BD7	BadF/BadG/BcrA/BcrD ATPase family protein;BadF/BadG/BcrA/BcrD ATPase family protein;hypothetical protein;BadF/BadG/BcrA/BcrD ATPase family protein;BadF/BadG/BcrA/BcrD ATPase family protein;;;;	PFCIRM121_09240;RM25_0434;;RM25_0434;PFCIRM121_09240;;;;	AN lactate exponential phase vs AN stationary phase	-4.21534	2.96894	0.00107414	RM25_0434
UPI0005D79912	Gluconokinase	RM25_0130	AN lactate exponential phase vs AN stationary phase	-2.51524	2.96244	0.00109033	RM25_0130
UPI0005D7DE0F	NADPH:quinone reductase and related Zn-dependent oxidoreductase	ORFNames: PFR_JS22-1_1608, PFR_JS23_1613	AN lactate exponential phase vs AN stationary phase	-2.06631	2.44876	0.0035583
UPI0005D83BF8	Two-component system response regulator	ORFNames: PFR_JS22-1_569, PFR_JS23_495	AN lactate exponential phase vs AN stationary phase	2.43917	2.72974	0.0018632
UPI0005D85641	Putative metal-binding protein, possibly nucleic-acid binding protein	RM25_1368	AN lactate exponential phase vs AN stationary phase	3.81971	3.10835	0.000779201	RM25_1368
UPI0005D86229	3'-5' exonuclease	NA	AN lactate exponential phase vs AN stationary phase	3.38892	3.88513	0.000130278
UPI0005D8F287	Elongation factor G fusA2	RM25_0583	AN lactate exponential phase vs AN stationary phase	-2.20428	2.65274	0.00222464	RM25_0583
UPI0005D9D244	excinuclease ABC subunit UvrA	NA	AN lactate exponential phase vs AN stationary phase	6.20594	5.19187	6.42887e-06
UPI0005DA1D7B	nitrate reductase subunit alpha	RM25_2048	AN lactate exponential phase vs AN stationary phase	6.24435	4.66058	2.18484e-05	RM25_2048

## Sheet: Microaero phase 1 vs AN phase 1
Protein_IDs	Protein names	Gene names	Comparison	log2 Difference	Minus log10 p-value	Pvalue	Pfre_identifier
UPI0001D5C607	CBS domain protein;CBS domain pair protein;Hypothetical secreted protein;CBS domain protein;Hypothetical secreted protein;CBS domain pair protein;HlyC/CorC family transporter;hypothetical protein;CBS domain protein;hypothetical protein;Hypothetical secreted protein;CBS domain protein;CBS domain pair protein;CBS domain pair protein;CBS domain pair protein;CBS domain pair protein;CBS domain pair pr…	PFREUDJS001_000772;PFR_JS10_1318;PFREUD_08860;RM25_0844;PFCIRM121_12100;PFR_JS10_1318;;PFREUD_08860;RM25_0844;BMR99_03945;PFREUD_08860;PFREUDJS001_000772;PFR_JS2_1356;PFR_JS10_1318;PFR_J18_1270;PFR_JS22-1_1404;PFR_JS15-1_873;PFR_JS15-2_876;PFR_JS23_1341;PFCIRM129_06625;PFCIRM121_12100;PFCIRM122_02975;PFCIRM125_10710;PFCIRM139_09995;PFCIRM514_03860;corC;corC;;;;;;;;;;;;;;;;;;;	microaerobic lactate phase - AN lactate phase	5.48765	3.90805	0.000123581	RM25_0844
UPI0001D5C883	PadR, Transcriptional regulator PadR-like family;PadR, Transcriptional regulator PadR-like family;PadR, Transcriptional regulator PadR-like family;helix-turn-helix transcriptional regulator;PadR family transcriptional regulator;PadR, Transcriptional regulator PadR-like family;PadR family transcriptional regulator;Transcriptional regulator;PadR, Transcriptional regulator PadR-like family;PadR, Tra…	padR;padR;padR;;padR;RM25_0303;BMR99_09675;CB129slpB_1783;padR;padR;PFR_J18_752;PFR_JS12-2_1943;PFR_JS14_1847;PFR_JS22-1_1910;PFR_JS12-1_1944;PFR_JS15-1_339;PFR_JS9-1_2061;PFR_JS9-2_2059;PFR_JS15-2_339;PFR_JS17-1_1995;PFR_JS20-1_1858;PFR_JS17-2_1994;PFR_JS23_1925;PFR_JS20-2_1865;padR;padR;padR;padR;padR;padR;padR;padR;padR;padR;padR;padR;;padR;padR;padR;padR;padR;padR;padR;padR;padR;padR;padR;pad…	microaerobic lactate phase - AN lactate phase	-2.50312	2.48181	0.00329756	RM25_0303
UPI0001D5CA26	Azoreductase B;Azoreductase B;NADH-flavin reductase;Azoreductase B;NAD(P)H-binding protein;NADH-flavin reductase;Azoreductase B;hypothetical protein;Azoreductase B;NADH-flavin reductase;Azoreductase B;Azoreductase B;Azoreductase B;Azoreductase B;Azoreductase B;Azoreductase B;Azoreductase B;Azoreductase B;Azoreductase B;Azoreductase B;Azoreductase B;Azoreductase B;Azoreductase B;Azoreductase B;Azo…	PFCIRM512_02640;PFREUDJS001_002071;PFREUD_04510;RM25_0417;;PFREUD_04510;RM25_0417;BMR99_09160;CB129slpB_1702;PFREUD_04510;PFREUDJS001_002071;PFR_JS10_1729;PFR_J18_848;PFR_JS8_1856;PFR_JS11_1793;PFR_JS12-2_1838;PFR_JS14_1755;PFR_JS22-1_1815;PFR_JS12-1_1839;PFR_JS13-1_1795;PFR_JS13-2_1782;PFR_JS15-1_455;PFR_JS9-1_1954;PFR_JS9-2_1952;PFR_JS17-1_1885;PFR_JS15-2_458;PFR_JS17-2_1884;PFR_JS23_1823;PFCIR…	microaerobic lactate phase - AN lactate phase	4.58309	5.79719	1.59518e-06	RM25_0417
UPI0001D5CBF9	Amino acid permease-associated region;Amino acid permease-associated region;Putative amino acid transporter;Amino acid permease-associated region;APC family permease;amino acid permease;amino acid ABC transporter permease;Putative CATIONIC AMINO ACID TRANSPORT INTEGRAL MEMBRANE PROTEIN ROCE;amino acid permease;Amino acid permease-associated region;Amino acid permease-associated region;Putative am…	PFCIRM138_07665;PFCIRM512_08530;PFREUDJS001_001610;PFREUD_17240;;;PFREUD_17240;RM25_1638;BMR99_07920;PFREUD_17240;PFCIRM138_07665;PFREUDJS001_001610;PFR_JS2_598;PFR_JS10_522;PFR_J18_649;PFR_JS8_619;PFR_JS11_563;PFR_JS12-2_558;PFR_JS14_579;PFR_JS22-1_623;PFR_JS12-1_558;PFR_JS9-1_673;PFR_JS15-1_1666;PFR_JS9-2_671;PFR_JS17-1_621;PFR_JS23_550;PFR_JS15-2_1667;PFR_JS17-2_621;PFCIRM129_06025;PFCIRM118_0…	microaerobic lactate phase - AN lactate phase	4.75266	5.10836	7.79189e-06	RM25_1638
UPI0001D5D05E	Hypothetical membrane protein;Hypothetical membrane protein;Hypothetical membrane protein;Hypothetical membrane protein;hypothetical protein;hypothetical protein;Hypothetical protein;hypothetical protein;membrane protein;Hypothetical membrane protein;Hypothetical membrane protein;Hypothetical membrane protein;Putative membrane protein;Putative membrane protein;Putative membrane protein;Putative m…	PFCIRM138_04605;PFCIRM512_11715;PFREUDJS001_000459;PFREUD_22420;;PFREUD_22420;RM25_2122;BMR99_00540;CB129slpB_0158;PFREUD_22420;PFCIRM138_04605;PFREUDJS001_000459;PFR_JS2_144;PFR_JS10_147;PFR_JS4_2164;PFR_JS8_127;PFR_JS22-1_142;PFR_JS7-1_140;PFR_JS7-2_140;PFR_JS21-1_168;PFR_JS25-1_24;PFR_JS21-2_168;PFR_JS9-1_158;PFR_JS9-2_156;PFR_JS15-1_2140;PFR_JS20-1_135;PFR_JS23_110;PFR_JS15-2_2138;PFR_JS20-2_…	microaerobic lactate phase - AN lactate phase	-4.15538	4.57006	2.69115e-05	RM25_2122
UPI0001D5D0B8	FrnE protein;Protein-disulfide isomerase (DSBA oxidoreductase);FrnE protein;DsbA family oxidoreductase;protein-disulfide isomerase;FrnE protein;protein-disulfide isomerase;FrnE protein;Protein-disulfide isomerase (DSBA oxidoreductase);FrnE protein;FrnE protein;FrnE protein;FrnE protein;FrnE protein;FrnE protein;FrnE protein;FrnE protein;FrnE protein;FrnE protein;FrnE protein;FrnE protein;FrnE pro…	frnE;frnE;RM25_1587;;frnE;RM25_1587;BMR99_07725;CB129slpB_0599;frnE;PFR_JS10_565;PFR_JS8_658;PFR_JS11_608;PFR_JS12-2_596;PFR_JS14_621;PFR_JS22-1_663;PFR_JS12-1_596;PFR_JS7-1_672;PFR_JS13-1_608;PFR_JS7-2_672;PFR_JS13-2_597;PFR_JS9-1_713;PFR_JS15-1_1624;PFR_JS9-2_711;PFR_JS17-1_665;PFR_JS15-2_1625;PFR_JS23_591;PFR_JS17-2_664;frnE;frnE;frnE;frnE;frnE;frnE;frnE;frnE;frnE;frnE;frnE;frnE;frnE;frnE;frnE…	microaerobic lactate phase - AN lactate phase	5.05708	5.56905	2.69745e-06	RM25_1587
UPI00049FFC91	NUDIX hydrolase;NUDIX hydrolase;NUDIX hydrolase;NUDIX hydrolase;NUDIX hydrolase;NUDIX hydrolase;NUDIX hydrolase;NUDIX hydrolase;NUDIX hydrolase;NUDIX hydrolase;NUDIX hydrolase;NUDIX hydrolase;NUDIX hydrolase;NUDIX hydrolase;NUDIX hydrolase;NUDIX hydrolase;NUDIX hydrolase;NUDIX hydrolase;;;;;;;;;	PFR_JS23_1304;RM25_1249;PFCIRM121_08755;;RM25_1249;BMR99_04120;CB129slpB_1282;PFR_JS4_1096;PFR_JS21-1_1414;PFR_JS25-1_1276;PFR_JS21-2_1413;PFR_JS17-1_1409;PFR_JS23_1304;PFR_JS17-2_1408;PFCIRM129_03260;PFCIRM121_08755;PFCIRM125_10530;PFCIRM527_03435;;;;;;;;;	microaerobic lactate phase - AN lactate phase	4.01025	3.46082	0.000346086	RM25_1249
UPI0004A00070	Permease for cytosine/purines, uracil, thiamine, allantoin;Permease, cytosine/purine, uracil, thiamine, allantoin family;Permease, cytosine/purine, uracil, thiamine, allantoin family;Permease, cytosine/purine, uracil, thiamine, allantoin family;Permease, cytosine/purine, uracil, thiamine, allantoin family;Permease, cytosine/purine, uracil, thiamine, allantoin family;Permease, cytosine/purine, ura…	codB;RM25_0256;RM25_0256;CB129slpB_1817;PFR_JS4_1711;PFR_JS7-1_2105;PFR_JS7-2_2048;PFR_JS21-1_2024;PFR_JS25-1_1887;PFR_JS21-2_2023;codB;codB;codB;codB;codB;codB;codB;codB;;codB;codB;codB;codB;codB;codB;codB;codB;;;;;;;;;	microaerobic lactate phase - AN lactate phase	-5.32429	5.36531	4.31211e-06	RM25_0256
UPI000541F9D3	Hypothetical fusion protein;Putative CoA-substrate-specific enzyme activase;activase;Putative CoA-substrate-specific enzyme activase;Hypothetical fusion protein;;;;	PFCIRM121_02420;RM25_2041;;RM25_2041;PFCIRM121_02420;;;;	microaerobic lactate phase - AN lactate phase	6.03653	5.13342	7.35492e-06	RM25_2041
UPI000542ABCE	Metallophosphoesterase;Putative metallophosphoesterase;hypothetical protein;Putative metallophosphoesterase;Metallophosphoesterase;;;;	PFCIRM121_07365;RM25_0250;;RM25_0250;PFCIRM121_07365;;;;	microaerobic lactate phase - AN lactate phase	4.79874	7.42507	3.75781e-08	RM25_0250
UPI0005434539	Phosphoribosylglycinamide formyltransferase;Phosphoribosylglycinamide formyltransferase;phosphoribosylglycinamide formyltransferase;Phosphoribosylglycinamide formyltransferase;5-phosphoribosylglycinamide formyltransferase (phosphoribosylglycinamide formyltransferase);5-phosphoribosylglycinamide formyltransferase (phosphoribosylglycinamide formyltransferase);;;;;;	purN;purN;;RM25_0644;purN;purN;;purN;purN;;;	microaerobic lactate phase - AN lactate phase	4.91983	5.98133	1.04393e-06	RM25_0644
UPI0005D82459	Peptidase_M23 domain-containing protein	ORFNames: PFR_JS22-1_1327, PFR_JS23_1267	microaerobic lactate phase - AN lactate phase	5.31855	3.83575	0.000145967

## Sheet: Microaero phase 1 vs micro prop
Protein_IDs	Protein names	Gene names	Comparison	log2 Difference	Minus log10 p-value	Pvalue	Pfre_identifier
UPI00005B73BB	Fructose-bisphosphate aldolase class I;Fructose-bisphosphate aldolase class 1;Fructose-bisphosphate aldolase class I;Fructose-bisphosphate aldolase;Fructose-bisphosphate aldolase class I;fructose bisphosphate aldolase;Fructose-bisphosphate aldolase class I;Fructose-bisphosphate aldolase class 1;fructose bisphosphate aldolase;Fructose-bisphosphate aldolase class 1;fructose-bisphosphate aldolase cl…	fba2;PFR_JS10_2297;fba2;fba2;fba2;;fba2;RM25_2323;BMR99_11495;CB129slpB_2115;fba2;fba2;fba2;PFREUDJS001_002332;PFR_JS2_2277;PFR_JS10_2297;PFR_JS8_2293;PFR_JS11_2170;PFR_JS12-2_2244;PFR_JS22-1_2294;PFR_JS12-1_2245;PFR_JS13-1_2172;PFR_JS13-2_2159;PFR_JS15-1_2289;PFR_JS17-1_2423;PFR_JS15-2_2287;PFR_JS17-2_2423;PFR_JS23_2303;fba2;fba2;fba2;fba2;fba2;fba2;fba2;fba2;fba2;fba2;fba2;DBX96_09095;fda;fda;F…	Microaerobic lactate phase vs microaerobic Prop	-2.32907	4.9748	1.05974e-05	RM25_2323
UPI0001D5C607	CBS domain protein;CBS domain pair protein;Hypothetical secreted protein;CBS domain protein;Hypothetical secreted protein;CBS domain pair protein;HlyC/CorC family transporter;hypothetical protein;CBS domain protein;hypothetical protein;Hypothetical secreted protein;CBS domain protein;CBS domain pair protein;CBS domain pair protein;CBS domain pair protein;CBS domain pair protein;CBS domain pair pr…	PFREUDJS001_000772;PFR_JS10_1318;PFREUD_08860;RM25_0844;PFCIRM121_12100;PFR_JS10_1318;;PFREUD_08860;RM25_0844;BMR99_03945;PFREUD_08860;PFREUDJS001_000772;PFR_JS2_1356;PFR_JS10_1318;PFR_J18_1270;PFR_JS22-1_1404;PFR_JS15-1_873;PFR_JS15-2_876;PFR_JS23_1341;PFCIRM129_06625;PFCIRM121_12100;PFCIRM122_02975;PFCIRM125_10710;PFCIRM139_09995;PFCIRM514_03860;corC;corC;;;;;;;;;;;;;;;;;;;	Microaerobic lactate phase vs microaerobic Prop	5.48765	3.90805	0.000123581	RM25_0844
UPI0001D5C678	Uncharacterized protein;Uncharacterized protein;Uncharacterized protein;Chemotaxis protein, resembles CheA;DUF4862 family protein;hypothetical protein;hypothetical protein;UDP-N-acetylglucosamine diphosphorylase;Hypothetical protein;Hypothetical protein;Putative chemotaxis protein, resembles CheA;Putative chemotaxis protein, resembles CheA;Putative chemotaxis protein, resembles CheA;Putative chem…	PFCIRM138_10635;PFREUD_02220;PFCIRM121_07155;PFR_JS17-1_2161;;;PFREUD_02220;RM25_0208;PFREUD_02220;PFCIRM138_10635;PFR_JS4_216;PFR_JS25-1_1950;PFR_JS15-1_222;PFR_JS15-2_222;PFR_JS17-1_2161;PFR_JS17-2_2160;PFCIRM121_07155;PFCIRM527_08625;PFCIRM456_04615;DBX96_05850;;;;;;;;;;;;;	Microaerobic lactate phase vs microaerobic Prop	-4.50726	3.14046	0.000723661	RM25_0208
UPI0001D5C7A0	Uncharacterized protein;Predicted metal-binding protein (DUF2284);Uncharacterized protein;hypothetical protein;hypothetical protein;hypothetical protein;Hypothetical protein;putative metal-binding protein (DUF2284);Hypothetical protein;Hypothetical protein;Predicted metal-binding protein (DUF2284);Predicted metal-binding protein (DUF2284);Predicted metal-binding protein (DUF2284);Predicted metal-…	PFCIRM138_09905;PFCIRM512_10690;PFREUD_09300;;;PFREUD_09300;RM25_1242;CB129slpB_1275;PFREUD_09300;PFCIRM138_09905;PFR_JS2_1329;PFR_JS10_1273;PFR_J18_1296;PFR_JS8_1357;PFR_JS11_1305;PFR_JS12-2_1299;PFR_JS14_1304;PFR_JS22-1_1357;PFR_JS12-1_1301;PFR_JS7-1_1377;PFR_JS13-1_1305;PFR_JS7-2_1377;PFR_JS13-2_1294;PFR_JS15-1_920;PFR_JS17-1_1402;PFR_JS15-2_921;PFR_JS23_1297;PFR_JS17-2_1401;PFCIRM129_03225;PF…	Microaerobic lactate phase vs microaerobic Prop	-4.13787	3.56955	0.000269434	RM25_1242
UPI0001D5C883	PadR, Transcriptional regulator PadR-like family;PadR, Transcriptional regulator PadR-like family;PadR, Transcriptional regulator PadR-like family;helix-turn-helix transcriptional regulator;PadR family transcriptional regulator;PadR, Transcriptional regulator PadR-like family;PadR family transcriptional regulator;Transcriptional regulator;PadR, Transcriptional regulator PadR-like family;PadR, Tra…	padR;padR;padR;;padR;RM25_0303;BMR99_09675;CB129slpB_1783;padR;padR;PFR_J18_752;PFR_JS12-2_1943;PFR_JS14_1847;PFR_JS22-1_1910;PFR_JS12-1_1944;PFR_JS15-1_339;PFR_JS9-1_2061;PFR_JS9-2_2059;PFR_JS15-2_339;PFR_JS17-1_1995;PFR_JS20-1_1858;PFR_JS17-2_1994;PFR_JS23_1925;PFR_JS20-2_1865;padR;padR;padR;padR;padR;padR;padR;padR;padR;padR;padR;padR;;padR;padR;padR;padR;padR;padR;padR;padR;padR;padR;padR;pad…	Microaerobic lactate phase vs microaerobic Prop	-4.32261	2.99287	0.00101656	RM25_0303
UPI0001D5CC91	Conserved protein;Uncharacterized protein;Uncharacterized protein;Uncharacterized protein;Uncharacterized protein;hypothetical protein;hypothetical protein;Hypothetical protein;hypothetical protein;Hypothetical protein;conserved protein;Hypothetical protein;Hypothetical protein;Hypothetical protein;Hypothetical protein;Hypothetical protein;Hypothetical protein;Hypothetical protein;Hypothetical pr…	PFREUDJS001_002330;PFR_JS10_2294;PFREUD_23860;PFCIRM121_07720;RM25_2320;;PFREUD_23860;RM25_2320;BMR99_11480;PFREUD_23860;PFREUDJS001_002330;PFR_JS2_2273;PFR_JS10_2294;PFR_JS11_2166;PFR_JS12-2_2241;PFR_JS12-1_2242;PFR_JS13-1_2168;PFR_JS13-2_2155;PFR_JS9-1_2370;PFR_JS15-1_2286;PFR_JS9-2_2366;PFR_JS17-1_2420;PFR_JS20-1_2343;PFR_JS15-2_2284;PFR_JS17-2_2420;PFR_JS23_2300;PFR_JS20-2_2351;PFCIRM121_0772…	Microaerobic lactate phase vs microaerobic Prop	-3.2457	4.05808	8.74828e-05	RM25_2320
UPI0001D5CD56	RNA polymerase principal sigma factor HrdD;RNA polymerase principal sigma factor HrdD;RNA polymerase sigma factor SigB;sigma-70 family RNA polymerase sigma factor;RNA polymerase principal sigma factor HrdD;RNA polymerase sigma factor SigB;RNA polymerase subunit sigma;RNA polymerase sigma factor SigB;RNA polymerase principal sigma factor HrdD;RNA polymerase sigma factor SigB;RNA polymerase sigma f…	hrdD2;hrdD2;RM25_0907;;hrdD2;RM25_0907;BMR99_05860;CB129slpB_0950;hrdD2;PFR_JS2_999;PFR_JS8_1021;PFR_JS11_985;PFR_JS12-2_980;PFR_JS14_978;PFR_JS22-1_1026;PFR_JS12-1_982;PFR_JS13-1_985;PFR_JS13-2_974;PFR_JS9-1_1078;PFR_JS15-1_1253;PFR_JS9-2_1076;PFR_JS17-1_1069;PFR_JS20-1_1417;PFR_JS15-2_1254;PFR_JS23_964;PFR_JS17-2_1068;PFR_JS20-2_1424;hrdD2;hrdD2;hrdD2;hrdD2;hrdD2;hrdD2;hrdD2;hrdD2;hrdD2;hrdD2;h…	Microaerobic lactate phase vs microaerobic Prop	3.30165	3.99933	0.000100154	RM25_0907
UPI0001D5CD7C	Vitamin B12-dependent ribonucleotide reductase;Vitamin B12-dependent ribonucleotide reductase;Vitamin B12-dependent ribonucleotide reductase (Ribonucleoside-diphosphate reductase NrdJ);Vitamin B12-dependent ribonucleotide reductase;vitamin B12-dependent ribonucleotide reductase;vitamin B12-dependent ribonucleotide reductase;Vitamin B12-dependent ribonucleotide reductase;ribonucleoside-diphosphate…	PFR_JS10_923;nrdJ;nrdJ;RM25_0894;;nrdJ;RM25_0894;BMR99_05920;nrdJ;PFR_JS10_923;PFR_JS4_727;PFR_JS8_1009;PFR_JS11_972;PFR_JS12-2_968;PFR_JS14_965;PFR_JS22-1_1013;PFR_JS12-1_970;PFR_JS7-1_1020;PFR_JS13-1_972;PFR_JS7-2_1020;PFR_JS13-2_961;PFR_JS21-1_1052;PFR_JS25-1_907;PFR_JS9-1_1065;PFR_JS21-2_1051;PFR_JS15-1_1269;PFR_JS9-2_1063;PFR_JS15-2_1270;PFR_JS23_950;nrdJ;nrdJ;nrdJ;nrdJ;nrdJ;nrdJ;nrdJ;nrdJ;n…	Microaerobic lactate phase vs microaerobic Prop	2.40234	3.63749	0.000230414	RM25_0894
UPI0001D5CD9F	Lactaldehyde dehydrogenase;Aldehyde dehydrogenase;Aldehyde dehydrogenase;Lactaldehyde dehydrogenase;aldehyde dehydrogenase family protein;lactaldehyde dehydrogenase;Putative aldehyde dehydrogenase AldA;aldehyde dehydrogenase;Aldehyde dehydrogenase;Lactaldehyde dehydrogenase;Lactaldehyde dehydrogenase;Aldehyde dehydrogenase;Aldehyde dehydrogenase;Aldehyde dehydrogenase;Aldehyde dehydrogenase;Aldeh…	aldB;aldB;PFREUDJS001_001752;aldB;;aldB;RM25_1838;BMR99_01840;CB129slpB_0399;aldB;aldB;PFREUDJS001_001752;PFR_JS2_421;PFR_JS10_323;PFR_JS7-1_426;PFR_JS7-2_426;PFR_JS17-1_451;PFR_JS15-1_1840;PFR_JS23_375;PFR_JS17-2_451;PFR_JS15-2_1840;aldB;aldB;aldB;aldB;aldB;aldB;aldB;aldB;aldB;aldB;aldB;aldB;aldB;aldA;aldA;FEZ52_03945;;aldB;aldB;aldB;aldB;aldB;aldB;aldB;aldB;aldB;aldB;aldB;aldB;aldB;aldB;aldB;;;…	Microaerobic lactate phase vs microaerobic Prop	-2.55094	2.37659	0.00420153	RM25_1838
UPI0001D5CECB	Metal-sulfur cluster biosynthetic protein;Putative metal-sulfur cluster biosynthetic enzyme;FeS_assembly_P domain-containing protein;Putative aromatic ring hydroxylating enzyme;hypothetical protein;hypothetical protein;Putative aromatic ring hydroxylating enzyme;Metal-sulfur cluster biosynthetic protein;Hypothetical protein;Putative metal-sulfur cluster biosynthetic enzyme;Metal-sulfur cluster bi…	PFCIRM512_06790;PFREUDJS001_001415;PFREUD_14920;RM25_1412;;PFREUD_14920;RM25_1412;CB129slpB_0772;PFREUD_14920;PFREUDJS001_001415;PFR_JS10_754;PFR_JS11_805;PFR_JS22-1_840;PFR_JS13-1_805;PFR_JS13-2_794;PFR_JS15-1_1436;PFR_JS17-1_883;PFR_JS15-2_1437;PFR_JS23_774;PFR_JS17-2_882;PFCIRM129_11195;PFCIRM118_03865;PFCIRM119_01370;PFCIRM121_01535;PFCIRM125_07180;PFCIRM135_10510;PFCIRM139_12270;PFCIRM512_06…	Microaerobic lactate phase vs microaerobic Prop	-6.26352	7.10336	7.882e-08	RM25_1412
UPI0001D5CF69	Acetyltransferase;N-acetyltransferase domain-containing protein;Acetyltransferase;Acetyltransferase;N-acetyltransferase;acetyltransferase;Acetyltransferase;acetyltransferase;acetyltransferase;Hypothetical protein;Hypothetical protein;Hypothetical protein;Hypothetical protein;Hypothetical protein;Hypothetical protein;Hypothetical protein;Hypothetical protein;Hypothetical protein;Hypothetical prote…	PFCIRM138_10260;PFR_JS10_1195;PFREUD_10000;PFCIRM121_00045;;PFREUD_10000;RM25_1173;PFREUD_10000;PFCIRM138_10260;PFR_JS10_1195;PFR_JS4_1019;PFR_J18_1389;PFR_JS12-2_1233;PFR_JS14_1237;PFR_JS22-1_1290;PFR_JS12-1_1235;PFR_JS7-1_1287;PFR_JS7-2_1287;PFR_JS21-1_1338;PFR_JS25-1_1200;PFR_JS9-1_1350;PFR_JS21-2_1337;PFR_JS15-1_988;PFR_JS9-2_1348;PFR_JS15-2_989;PFCIRM121_00045;PFCIRM122_05650;PFCIRM127_03500…	Microaerobic lactate phase vs microaerobic Prop	-2.36074	2.46969	0.00339089	RM25_1173
UPI0001D5CF89	Uncharacterized protein;Uncharacterized protein;Conserved protein;Uncharacterized protein;hypothetical protein;hypothetical protein;Hypothetical protein;hypothetical protein;Hypothetical protein;Hypothetical protein;conserved protein;Hypothetical protein;Hypothetical protein;Hypothetical protein;Hypothetical protein;Hypothetical protein;Hypothetical protein;Hypothetical protein;Hypothetical prote…	PFCIRM138_01975;PFCIRM512_06305;PFREUDJS001_001508;PFREUD_15880;;PFREUD_15880;RM25_1505;BMR99_07285;PFREUD_15880;PFCIRM138_01975;PFREUDJS001_001508;PFR_JS2_729;PFR_JS10_662;PFR_JS4_463;PFR_J18_1915;PFR_JS8_750;PFR_JS11_689;PFR_JS12-2_684;PFR_JS14_705;PFR_JS22-1_746;PFR_JS12-1_686;PFR_JS7-1_763;PFR_JS13-1_689;PFR_JS7-2_763;PFR_JS13-2_678;PFR_JS21-1_794;PFR_JS25-1_649;PFR_JS21-2_793;PFR_JS9-1_803;P…	Microaerobic lactate phase vs microaerobic Prop	-2.04073	2.67143	0.00213094	RM25_1505
UPI0001D5CF91	Sulfate adenylyltransferase subunit 1;Sulfate adenylyltransferase subunit 1;Sulfate adenylyltransferase subunit 1;Sulfate adenylyltransferase subunit 1;Sulfate adenylyltransferase subunit 1;sulfate adenylyltransferase;sulfate adenylyltransferase;Sulfate adenylyltransferase subunit 1;Sulfate adenylyltransferase, large subunit/ ATP-sulfurylase, subunit 1 (ATP:sulfate adenylyltransferase);Sulfate ad…	cysN;cysN;RM25_2035;PFR_JS13-1_197;PFR_JS13-1_197;;cysN;RM25_2035;cysN;PFR_JS4_2079;PFR_J18_237;PFR_JS11_197;PFR_JS12-2_191;PFR_JS14_189;PFR_JS12-1_191;PFR_JS13-1_197;PFR_JS13-2_197;PFR_JS21-1_253;PFR_JS25-1_109;PFR_JS21-2_252;PFR_JS15-1_2067;PFR_JS15-2_2065;cysN;cysN;cysN;cysN;cysN;cysN;cysN;cysN;FEZ52_10265;;cysN;cysN;cysN;cysN;cysN;cysN;cysN;cysN;cysN;;;;;;;;;;;	Microaerobic lactate phase vs microaerobic Prop	4.49541	4.01735	9.6084e-05	RM25_2035
UPI0001D5CFB9	Dipeptide ABC transporter ATP-binding protein;ABC transporter ATP-binding protein;Oligopeptide/dipeptide ABC transporter, ATP-binding protein;ABC transporter ATP-binding protein;Dipeptide ABC transporter ATP-binding protein;ABC transporter ATP-binding protein;diguanylate cyclase;ABC transporter ATP-binding protein;Oligopeptide/dipeptide ABC transporter, ATP-binding protein;Dipeptide ABC transport…	PFR_JS23_1224;PFREUD_10070;RM25_1166;PFCIRM119_08760;PFR_JS15-1_994;;;PFREUD_10070;RM25_1166;CB129slpB_1205;PFREUD_10070;PFR_JS2_1247;PFR_J18_1395;PFR_JS8_1274;PFR_JS15-1_994;PFR_JS17-1_1328;PFR_JS15-2_995;PFR_JS23_1224;PFR_JS17-2_1327;PFCIRM129_02830;PFCIRM118_02295;PFCIRM119_08760;PFCIRM121_00080;PFCIRM125_10095;PFCIRM135_04820;PFCIRM508_04535;PFCIRM516_08750;DBX96_03945;FEZ52_04700;;;;;;;;;;;;…	Microaerobic lactate phase vs microaerobic Prop	-3.98408	3.4535	0.000351963	RM25_1166
UPI0001D5CFF4	Hypothetical secreted protein;Putative lipoprotein;Conserved hypothetical secreted protein;Hypothetical secreted protein;Hypothetical secreted protein;hypothetical protein;hypothetical protein;Conserved protein, putative lipoprotein;hypothetical protein;Conserved hypothetical secreted protein;Hypothetical secreted protein;Hypothetical secreted protein;Putative lipoprotein;Conserved hypothetical s…	PFCIRM138_02170;PFREUDJS001_001545;PFR_JS10_624;PFREUD_16260;PFCIRM119_00685;;PFREUD_16260;RM25_1543;BMR99_07475;CB129slpB_0646;PFREUD_16260;PFCIRM138_02170;PFREUDJS001_001545;PFR_JS10_624;PFR_JS4_425;PFR_J18_1957;PFR_JS8_712;PFR_JS11_652;PFR_JS12-2_642;PFR_JS14_667;PFR_JS22-1_707;PFR_JS12-1_644;PFR_JS7-1_726;PFR_JS13-1_652;PFR_JS7-2_726;PFR_JS13-2_641;PFR_JS21-1_757;PFR_JS25-1_610;PFR_JS21-2_756…	Microaerobic lactate phase vs microaerobic Prop	3.47558	2.32188	0.00476566	RM25_1543
UPI0003246E49	Methionine aminopeptidase;Methionine aminopeptidase;Methionine aminopeptidase;Methionine aminopeptidase (MAP) (Peptidase M);Methionine aminopeptidase Map;Methionyl aminopeptidase;Methionine aminopeptidase;Methionyl aminopeptidase;Methionyl aminopeptidase;Methionyl aminopeptidase;Methionyl aminopeptidase;Methionyl aminopeptidase;Methionyl aminopeptidase;Methionyl aminopeptidase;Methionyl aminopept…	map;map;map;map;RM25_0560;CB129slpB_1568;map;PFR_JS2_1629;PFR_JS10_1591;PFR_JS4_1425;PFR_JS8_1715;PFR_JS11_1658;PFR_JS12-2_1703;PFR_JS14_1621;PFR_JS12-1_1705;PFR_JS7-1_1709;PFR_JS13-1_1658;PFR_JS7-2_1709;PFR_JS13-2_1645;PFR_JS21-1_1740;PFR_JS25-1_1600;PFR_JS15-1_597;PFR_JS21-2_1739;PFR_JS17-1_1747;PFR_JS15-2_600;PFR_JS17-2_1746;PFR_JS23_1684;map;map;map;map;map;map;map;map;map_1;map_1;;map;map;ma…	Microaerobic lactate phase vs microaerobic Prop	3.77455	4.70168	1.98756e-05	RM25_0560
UPI00049F5552	Ferrous iron transport protein B;Ferrous iron transport protein B;Ferrous iron transport protein B;Ferrous iron uptake protein B 9.A.8.1.x;ferrous iron transporter B;Ferrous iron transport protein B;Ferrous iron transport protein B;Ferrous iron transport protein B;Ferrous iron transport protein B;Ferrous iron transport protein B;Ferrous iron transport protein B;Ferrous iron transport protein B;Fe…	feoB;PFR_JS10_284;RM25_1875;feoB;;RM25_1875;CB129slpB_0369;feoB;PFR_JS2_386;PFR_JS10_284;PFR_JS4_1914;PFR_J18_397;PFR_JS8_393;PFR_JS11_373;PFR_JS12-2_363;PFR_JS14_365;PFR_JS22-1_410;PFR_JS12-1_363;PFR_JS7-1_391;PFR_JS13-1_373;PFR_JS7-2_391;PFR_JS13-2_362;PFR_JS21-1_412;PFR_JS25-1_271;PFR_JS21-2_411;PFR_JS9-1_422;PFR_JS9-2_420;PFR_JS17-1_417;PFR_JS15-1_1876;PFR_JS23_339;PFR_JS17-2_417;PFR_JS15-2_1…	Microaerobic lactate phase vs microaerobic Prop	4.77691	2.55186	0.00280634	RM25_1875
UPI00049F602E	Beta-ketoacyl-[acyl-carrier-protein] synthase III;Beta-ketoacyl-[acyl-carrier-protein] synthase III;Beta-ketoacyl-[acyl-carrier-protein] synthase III;Beta-ketoacyl-[acyl-carrier-protein] synthase III;ketoacyl-ACP synthase III;3-oxoacyl-[acyl-carrier-protein] synthase 3;3-oxoacyl-ACP synthase;3-oxoacyl-[acyl-carrier-protein] synthase 3 2;3-oxoacyl-[acyl-carrier-protein] synthase 3;3-oxoacyl-[acyl-…	fabH;PFR_JS10_1260;RM25_1229;fabH;;RM25_1229;BMR99_04220;CB129slpB_1263;fabH;PFR_JS2_1316;PFR_JS10_1260;PFR_JS8_1344;PFR_JS11_1292;PFR_JS22-1_1344;PFR_JS7-1_1364;PFR_JS13-1_1292;PFR_JS7-2_1364;PFR_JS13-2_1281;PFR_JS9-1_1406;PFR_JS9-2_1404;PFR_JS20-1_1069;PFR_JS23_1284;PFR_JS20-2_1075;fabH;fabH;fabH;fabH;fabH;fabH;fabH;fabH;fabH;fabH;fabH;fabH;fabH;fabH;fabH;FEZ52_02410;FEZ52_02685;;fabH;fabH;fabH…	Microaerobic lactate phase vs microaerobic Prop	2.40185	4.37104	4.25562e-05	RM25_1229
UPI0004A16298	Uncharacterized protein;Uncharacterized protein;2'-5' RNA ligase family protein;Hypothetical protein;hypothetical protein;Hypothetical protein;Hypothetical protein;Hypothetical protein;Hypothetical protein;Hypothetical protein;Hypothetical protein;Hypothetical protein;Hypothetical protein;Hypothetical protein;Hypothetical protein;Hypothetical protein;Hypothetical protein;Hypothetical protein;Hypo…	PFCIRM138_11265;PFCIRM512_09865;;RM25_0657;BMR99_02700;CB129slpB_1484;PFCIRM138_11265;PFR_JS2_1535;PFR_JS10_1499;PFR_JS4_1328;PFR_J18_1080;PFR_JS11_1565;PFR_JS22-1_1584;PFR_JS7-1_1614;PFR_JS13-1_1565;PFR_JS7-2_1614;PFR_JS13-2_1552;PFR_JS21-1_1643;PFR_JS25-1_1504;PFR_JS9-1_1721;PFR_JS21-2_1642;PFR_JS9-2_1719;PFR_JS17-1_1655;PFR_JS20-1_1514;PFR_JS23_1589;PFR_JS17-2_1654;PFR_JS20-2_1521;PFCIRM129_07…	Microaerobic lactate phase vs microaerobic Prop	-3.70375	2.80584	0.00156371	RM25_0657
UPI000541CCD3	tRNA pseudouridine synthase A;tRNA pseudouridine synthase A (TRNA-uridine isomerase I) (TRNA pseudouridylate synthase I);tRNA pseudouridine synthase A;tRNA pseudouridine(38-40) synthase TruA;TRNA pseudouridine synthase A;tRNA pseudouridine synthase A (tRNA-uridine isomerase I) (tRNA pseudouridylate synthase I);TRNA pseudouridine synthase A;TRNA pseudouridine synthase A;TRNA pseudouridine synthase…	truA;truA;truA;;RM25_0580;truA;PFR_JS4_1405;PFR_J18_1005;PFR_JS12-2_1683;PFR_JS12-1_1685;PFR_JS21-1_1720;PFR_JS25-1_1580;PFR_JS21-2_1719;truA;truA;truA;;truA;truA;truA;;;;;;;;	Microaerobic lactate phase vs microaerobic Prop	4.52581	5.70297	1.98165e-06	RM25_0580
UPI000541F66B	Riboflavin-specific deaminase (Diaminohydroxyphosphoribosylaminopyrimidine deaminase) (5-amino-6-(5-phosphoribosylamino)uracil reductase);Riboflavin biosynthesis protein RibD;bifunctional diaminohydroxyphosphoribosylaminopyrimidine deaminase/5-amino-6-(5-phosphoribosylamino)uracil reductase RibD;Riboflavin biosynthesis protein RibD;Riboflavin biosynthesis protein RibD;Riboflavin-specific deaminas…	ribD;RM25_2018;;RM25_2018;PFR_J18_256;ribD;ribD;ribD;;ribD;ribD;;;	Microaerobic lactate phase vs microaerobic Prop	-2.77877	3.46635	0.000341701	RM25_2018
UPI000541F9D3	Hypothetical fusion protein;Putative CoA-substrate-specific enzyme activase;activase;Putative CoA-substrate-specific enzyme activase;Hypothetical fusion protein;;;;	PFCIRM121_02420;RM25_2041;;RM25_2041;PFCIRM121_02420;;;;	Microaerobic lactate phase vs microaerobic Prop	6.03653	5.13342	7.35492e-06	RM25_2041
UPI0005425CB7	Heavy metal-(Cd/Co/Hg/Pb/Zn)-translocating P-type ATPase;Putative cation-transporting P-type ATPase;cadmium-translocating P-type ATPase;Putative cation-transporting P-type ATPase;Heavy metal-(Cd/Co/Hg/Pb/Zn)-translocating P-type ATPase;;;;	PFCIRM121_09115;RM25_0453;;RM25_0453;PFCIRM121_09115;;;;	Microaerobic lactate phase vs microaerobic Prop	-7.57085	3.99184	0.000101896	RM25_0453
UPI000542607F	Phosphoenolpyruvate-protein phosphotransferase;Phosphoenolpyruvate-protein phosphotransferase;Phosphoenolpyruvate-protein phosphotransferase;Phosphoenolpyruvate-protein phosphotransferase;Phosphoenolpyruvate-protein phosphotransferase (Precursor);Phosphoenolpyruvate-protein phosphotransferase (Precursor);Phosphoenolpyruvate-protein phosphotransferase (Precursor);Phosphoenolpyruvate-protein phosph…	PFR_JS10_305;CE1826;RM25_1856;RM25_1856;PFR_JS10_305;PFR_JS4_1896;PFR_JS21-1_430;PFR_JS25-1_289;PFR_JS21-2_429;CE1826, ptsI;;CE1826, ptsI	Microaerobic lactate phase vs microaerobic Prop	-2.47016	4.34126	4.55763e-05	RM25_1856
UPI000542B4D9	Peptidase, S9C (Acylaminoacyl-peptidase) family;Acyl-peptide hydrolase;S9 family peptidase;Acyl-peptide hydrolase;Peptidase, S9C (Acylaminoacyl-peptidase) family;;;;	pf435;RM25_1233;;RM25_1233;pf435;;pf435;;	Microaerobic lactate phase vs microaerobic Prop	-4.49829	4.48882	3.24477e-05	RM25_1233
UPI000542BAEC	Uncharacterized protein;5-methylcytosine restriction system component-like protein;hypothetical protein;5-methylcytosine restriction system component-like protein;Putative uncharacterized protein;Putative uncharacterized protein;;;;;;	PFCIRM121_02690;RM25_2006;;RM25_2006;PFCIRM121_02690;PFCIRM125_03780;;;;;;	Microaerobic lactate phase vs microaerobic Prop	-3.39029	3.31807	0.000480765	RM25_2006
UPI000542CB28	Sugar transporter, major facilitator superfamily;Alpha-ketoglutarate transporter, MFS super;MFS transporter;Alpha-ketoglutarate transporter, MFS super;Alpha-ketoglutarate transporter, MFS super;Alpha-ketoglutarate transporter, MFS super;sugar transporter, major facilitator superfamily;sugar transporter, major facilitator superfamily;;;;;;	PFCIRM512_04190;RM25_0932;;RM25_0932;PFR_JS8_1047;PFR_JS14_1003;PFCIRM121_08305;PFCIRM512_04190;;;;;;	Microaerobic lactate phase vs microaerobic Prop	6.4205	2.03926	0.00913571	RM25_0932
UPI00054301C1	Cytochrome P450 (Heme-thiolate monooxygenase);Cytochrome P450;Cytochrome P450 CYP109C2;cytochrome P450;Cytochrome P450;Cytochrome P450 CYP109C2;Cytochrome P450 (Heme-thiolate monooxygenase);;;;	cypA (yjiB);RM25_2307;PFR_JS2_2258;;RM25_2307;PFR_JS2_2258;cypA (yjiB);;cypA (yjiB);;	Microaerobic lactate phase vs microaerobic Prop	-2.07094	3.82861	0.000148385	RM25_2307
UPI0005431188	Glutathione S-transferase;Putative glutathione S-transferase;glutathione-dependent reductase;Putative glutathione S-transferase;glutathione S-transferase;glutathione S-transferase;;;;;;	Gst;RM25_0931;;RM25_0931;Gst;Gst;;Gst;Gst;;;	Microaerobic lactate phase vs microaerobic Prop	6.19757	2.01017	0.0097686	RM25_0931
UPI0005434539	Phosphoribosylglycinamide formyltransferase;Phosphoribosylglycinamide formyltransferase;phosphoribosylglycinamide formyltransferase;Phosphoribosylglycinamide formyltransferase;5-phosphoribosylglycinamide formyltransferase (phosphoribosylglycinamide formyltransferase);5-phosphoribosylglycinamide formyltransferase (phosphoribosylglycinamide formyltransferase);;;;;;	purN;purN;;RM25_0644;purN;purN;;purN;purN;;;	Microaerobic lactate phase vs microaerobic Prop	4.91983	5.98133	1.04393e-06	RM25_0644
UPI00054363F9	Putative transposase;Transposase;IS66 family transposase;Transposase;Transposase;Transposase;Transposase;Transposase;Transposase (ISH10);Transposase (ISH10);Transposase (ISH10);Transposase (ISH10);Transposase (ISH10);Transposase (ISH10);Transposase (ISH10);Transposase (ISH10);Putative transposase;Putative transposase;Putative transposase;Transposase IS66;;;;;;;;;;;;;;;;;	PFCIRM121_08630;RM25_0086;;RM25_0086;RM25_0272;RM25_0557;RM25_2111;RM25_2265;PFR_J18_1327;PFR_J18_2207;PFR_J18_2255;PFR_J18_2307;PFR_JS12-2_226;PFR_JS12-2_229;PFR_JS12-1_226;PFR_JS12-1_229;PFCIRM121_08630;PFCIRM122_08930;PFCIRM134_08155;tnp;;;;;;;;;tnp;;;;;;;;	Microaerobic lactate phase vs microaerobic Prop	5.79572	6.44442	3.59406e-07	RM25_0086
UPI00054395C4	Tryptophan synthase;Tryptophan synthase;Pyridoxal-phosphate dependent TrpB-like enzyme;Tryptophan synthase beta subunit;;	trpB2;RM25_1342;RM25_1342;trpB2;;trpB2	Microaerobic lactate phase vs microaerobic Prop	6.55412	4.63613	2.3114e-05	RM25_1342
UPI000543AC22	Sulfate adenylyltransferase subunit 2 (Sulfate adenylate transferase) (SAT) (ATP-sulfurylase small subunit) (Mitomycin biosynthesis protein V);Sulfate adenylyltransferase;sulfate adenylyltransferase subunit CysD;Sulfate adenylyltransferase subunit 2;Sulfate adenylyltransferase subunit 2 (Sulfate adenylate transferase) (SAT) (ATP-sulfurylase small subunit) (Mitomycin biosynthesis protein V);;;	cysD;RM25_2034;;RM25_2034;mmcV/cysD;;mmcV/cysD;	Microaerobic lactate phase vs microaerobic Prop	3.13497	2.41781	0.00382113	RM25_2034
UPI0005441791	Arsenite-transporting ATPase;Arsenical pump-driving ATPase;Arsenical pump-driving ATPase;arsenite-transporting ATPase;;;;	arsA;RM25_1910;RM25_1910;arsA;;arsA;;	Microaerobic lactate phase vs microaerobic Prop	6.25399	7.86872	1.35294e-08	RM25_1910
UPI0005442555	Hypothetical membrane protein;Putative membrane protein;hypothetical protein;Putative membrane protein;Hypothetical membrane protein;;;;	PFCIRM121_11325;RM25_0701;;RM25_0701;PFCIRM121_11325;;;;	Microaerobic lactate phase vs microaerobic Prop	5.03715	5.05139	8.88409e-06	RM25_0701
UPI0005445352	Hypothetical membrane protein;Phosphotransferase system, mannitol-specific IIBC component;hypothetical protein;Phosphotransferase system, mannitol-specific IIBC component;Hypothetical membrane protein;;;;	PFCIRM121_01425;RM25_1434;;RM25_1434;PFCIRM121_01425;;;;	Microaerobic lactate phase vs microaerobic Prop	4.50271	3.82867	0.000148364	RM25_1434
UPI0005CC3F0B	phosphoadenylyl-sulfate reductase	RM25_2033	Microaerobic lactate phase vs microaerobic Prop	8.43452	7.72218	1.89593e-08	RM25_2033
UPI0005D7692C	Glycosyltransferase, group 1 family	RM25_0570	Microaerobic lactate phase vs microaerobic Prop	-2.68673	2.72766	0.00187217	RM25_0570
UPI0005D79912	Gluconokinase	RM25_0130	Microaerobic lactate phase vs microaerobic Prop	-2.83542	2.29871	0.00502684	RM25_0130
UPI0005D7D2AB	Aspartate ammonia-lyase	RM25_1550	Microaerobic lactate phase vs microaerobic Prop	-2.07391	3.4245	0.000376267	RM25_1550
UPI0005D7DE0F	NADPH:quinone reductase and related Zn-dependent oxidoreductase	ORFNames: PFR_JS22-1_1608, PFR_JS23_1613	Microaerobic lactate phase vs microaerobic Prop	-2.92124	2.85574	0.001394
UPI0005D8F287	Elongation factor G fusA2	RM25_0583	Microaerobic lactate phase vs microaerobic Prop	-2.75361	3.535	0.000291741	RM25_0583
UPI0005DA0441	Hypothetical protein	NA	Microaerobic lactate phase vs microaerobic Prop	-2.16869	2.03278	0.00927293

## Sheet: Microaer phase 1 vs micro aceta
Protein_IDs	Protein names	Gene names	Comparison	log2 Difference	Minus log10 p-value	Pvalue	Pfre_identifier
UPI0001D5CB98	Uncharacterized protein;PF07561 domain protein;Uncharacterized protein;DUF1540 domain-containing protein;hypothetical protein;Hypothetical protein;hypothetical protein;Hypothetical protein;Hypothetical protein;PF07561 domain protein;PF07561 domain protein;PF07561 domain protein;PF07561 domain protein;PF07561 domain protein;PF07561 domain protein;PF07561 domain protein;PF07561 domain protein;PF075…	PFCIRM138_03875;PFCIRM512_08130;PFREUD_00180;;PFREUD_00180;RM25_0017;BMR99_00080;PFREUD_00180;PFCIRM138_03875;PFR_JS2_18;PFR_JS4_18;PFR_JS8_21;PFR_JS22-1_51;PFR_JS7-1_22;PFR_JS7-2_22;PFR_JS21-1_20;PFR_JS21-2_20;PFR_JS9-1_19;PFR_JS15-1_19;PFR_JS25-1_2267;PFR_JS17-1_18;PFR_JS9-2_19;PFR_JS20-1_17;PFR_JS15-2_19;PFR_JS23_17;PFR_JS17-2_18;PFR_JS20-2_17;PFCIRM129_03450;PFCIRM118_00780;PFCIRM119_05955;PF…	Microaerobic lactate phase vs microaerobic acetate	-7.8806	2.6606	0.00218477	RM25_0017
UPI0001D5C883	PadR, Transcriptional regulator PadR-like family;PadR, Transcriptional regulator PadR-like family;PadR, Transcriptional regulator PadR-like family;helix-turn-helix transcriptional regulator;PadR family transcriptional regulator;PadR, Transcriptional regulator PadR-like family;PadR family transcriptional regulator;Transcriptional regulator;PadR, Transcriptional regulator PadR-like family;PadR, Tra…	padR;padR;padR;;padR;RM25_0303;BMR99_09675;CB129slpB_1783;padR;padR;PFR_J18_752;PFR_JS12-2_1943;PFR_JS14_1847;PFR_JS22-1_1910;PFR_JS12-1_1944;PFR_JS15-1_339;PFR_JS9-1_2061;PFR_JS9-2_2059;PFR_JS15-2_339;PFR_JS17-1_1995;PFR_JS20-1_1858;PFR_JS17-2_1994;PFR_JS23_1925;PFR_JS20-2_1865;padR;padR;padR;padR;padR;padR;padR;padR;padR;padR;padR;padR;;padR;padR;padR;padR;padR;padR;padR;padR;padR;padR;padR;pad…	Microaerobic lactate phase vs microaerobic acetate	-5.31209	2.69863	0.00200159	RM25_0303
UPI0005D73EAA	5-formyltetrahydrofolate cyclo-ligase family protein	RM25_1722	Microaerobic lactate phase vs microaerobic acetate	-4.86244	2.72511	0.00188317	RM25_1722
UPI0005D7692C	Glycosyltransferase, group 1 family	RM25_0570	Microaerobic lactate phase vs microaerobic acetate	-4.83317	2.62295	0.0023826	RM25_0570
UPI0001D5CA91	Transcription factor (Transcription regulation);GntR domain protein;Transcriptional regulator;Transcription factor (Transcription regulation);FadR family transcriptional regulator;transcriptional regulator;transcriptional regulator;Putative GntR-famly transcriptional regulator;hypothetical protein;GntR domain protein;transcription factor (transcription regulation);transcription factor (transcript…	gntR;gntR;PFREUDJS001_002062;gntR;;;gntR;RM25_0426;BMR99_09115;CB129slpB_1692;gntR;gntR;PFREUDJS001_002062;PFR_JS10_1720;PFR_JS4_1556;PFR_JS11_1784;PFR_JS12-2_1829;PFR_JS22-1_1806;PFR_JS12-1_1830;PFR_JS7-1_1894;PFR_JS13-1_1786;PFR_JS7-2_1836;PFR_JS13-2_1773;PFR_JS21-1_1869;PFR_JS25-1_1731;PFR_JS15-1_464;PFR_JS21-2_1868;PFR_JS17-1_1876;PFR_JS15-2_467;PFR_JS17-2_1875;PFR_JS23_1814;gntR;gntR;gntR;gn…	Microaerobic lactate phase vs microaerobic acetate	-4.53737	6.15622	6.98e-07	RM25_0426
UPI000542B4D9	Peptidase, S9C (Acylaminoacyl-peptidase) family;Acyl-peptide hydrolase;S9 family peptidase;Acyl-peptide hydrolase;Peptidase, S9C (Acylaminoacyl-peptidase) family;;;;	pf435;RM25_1233;;RM25_1233;pf435;;pf435;;	Microaerobic lactate phase vs microaerobic acetate	-4.37881	4.31538	4.84e-05	RM25_1233
UPI0004A13154	Inositol-1-monophosphatase (IMPase) (Inositol-1-phosphatase) (I-1-Pase);Inositol-1-monophosphatase;inositol monophosphatase family protein;Inositol monophosphatase family protein;YktC (Inositol monophosphatase SuhB);Inositol-1-monophosphatase (IMPase) (Inositol-1-phosphatase) (I-1-Pase);Inositol-1-monophosphatase (IMPase) (Inositol-1-phosphatase) (I-1-Pase);Inositol-1-monophosphatase (IMPase) (In…	impA;RM25_0257;;RM25_0257;CB129slpB_1816;impA;impA;impA;;impA;impA;impA;;;;	Microaerobic lactate phase vs microaerobic acetate	-4.35931	4.21937	6.03e-05	RM25_0257
UPI0001D5C678	Uncharacterized protein;Uncharacterized protein;Uncharacterized protein;Chemotaxis protein, resembles CheA;DUF4862 family protein;hypothetical protein;hypothetical protein;UDP-N-acetylglucosamine diphosphorylase;Hypothetical protein;Hypothetical protein;Putative chemotaxis protein, resembles CheA;Putative chemotaxis protein, resembles CheA;Putative chemotaxis protein, resembles CheA;Putative chem…	PFCIRM138_10635;PFREUD_02220;PFCIRM121_07155;PFR_JS17-1_2161;;;PFREUD_02220;RM25_0208;PFREUD_02220;PFCIRM138_10635;PFR_JS4_216;PFR_JS25-1_1950;PFR_JS15-1_222;PFR_JS15-2_222;PFR_JS17-1_2161;PFR_JS17-2_2160;PFCIRM121_07155;PFCIRM527_08625;PFCIRM456_04615;DBX96_05850;;;;;;;;;;;;;	Microaerobic lactate phase vs microaerobic acetate	-3.64254	2.62118	0.00239234	RM25_0208
UPI0001D5C91C	Nucleoid-associated protein PFREUDJS001_002132;Nucleoid-associated protein PFR_JS10_1788;Nucleoid-associated protein PFREUD_03830;Nucleoid-associated protein PFCIRM123_04830;Nucleoid-associated protein RM25_0360;Nucleoid-associated protein PFR_JS10_1788;YbaB/EbfC family nucleoid-associated protein;hypothetical protein;Hypothetical protein;nucleoid-associated protein, YbaB/EbfC family;Hypothetical…	PFREUDJS001_002132;PFR_JS10_1788;PFREUD_03830;PFCIRM123_04830;RM25_0360;PFR_JS10_1788;;PFREUD_03830;RM25_0360;BMR99_09455;CB129slpB_1754;PFREUD_03830;PFREUDJS001_002132;PFR_JS10_1788;PFR_JS4_1622;PFR_J18_788;PFR_JS8_1921;PFR_JS11_1849;PFR_JS14_1812;PFR_JS22-1_1871;PFR_JS13-1_1851;PFR_JS13-2_1838;PFR_JS21-1_1935;PFR_JS25-1_1797;PFR_JS15-1_385;PFR_JS21-2_1934;PFR_JS15-2_388;PFR_JS20-1_1806;PFR_JS23…	Microaerobic lactate phase vs microaerobic acetate	-3.38877	5.43542	3.67e-06	RM25_0360
UPI000541F66B	Riboflavin-specific deaminase (Diaminohydroxyphosphoribosylaminopyrimidine deaminase) (5-amino-6-(5-phosphoribosylamino)uracil reductase);Riboflavin biosynthesis protein RibD;bifunctional diaminohydroxyphosphoribosylaminopyrimidine deaminase/5-amino-6-(5-phosphoribosylamino)uracil reductase RibD;Riboflavin biosynthesis protein RibD;Riboflavin biosynthesis protein RibD;Riboflavin-specific deaminas…	ribD;RM25_2018;;RM25_2018;PFR_J18_256;ribD;ribD;ribD;;ribD;ribD;;;	Microaerobic lactate phase vs microaerobic acetate	-3.01515	3.3293	0.000468486	RM25_2018
UPI0005D7DE0F	NADPH:quinone reductase and related Zn-dependent oxidoreductase	ORFNames: PFR_JS22-1_1608, PFR_JS23_1613	Microaerobic lactate phase vs microaerobic acetate	-2.90384	2.91215	0.00122421
UPI0005D79912	Gluconokinase	RM25_0130	Microaerobic lactate phase vs microaerobic acetate	-2.78387	2.55928	0.00275879	RM25_0130
UPI00054244B7	Oxidoreductase;Putative NAD(P) binding enzyme;NAD(P)H-binding protein;Putative NAD(P) binding enzyme;Oxidoreductase;NAD-dependent epimerase/dehydratase family protein;;;;	PFCIRM121_07775;RM25_2331;;RM25_2331;PFCIRM121_07775;FEZ52_13375;;;;	Microaerobic lactate phase vs microaerobic acetate	-2.746	4.48772	3.25e-05	RM25_2331
UPI00005B73BB	Fructose-bisphosphate aldolase class I;Fructose-bisphosphate aldolase class 1;Fructose-bisphosphate aldolase class I;Fructose-bisphosphate aldolase;Fructose-bisphosphate aldolase class I;fructose bisphosphate aldolase;Fructose-bisphosphate aldolase class I;Fructose-bisphosphate aldolase class 1;fructose bisphosphate aldolase;Fructose-bisphosphate aldolase class 1;fructose-bisphosphate aldolase cl…	fba2;PFR_JS10_2297;fba2;fba2;fba2;;fba2;RM25_2323;BMR99_11495;CB129slpB_2115;fba2;fba2;fba2;PFREUDJS001_002332;PFR_JS2_2277;PFR_JS10_2297;PFR_JS8_2293;PFR_JS11_2170;PFR_JS12-2_2244;PFR_JS22-1_2294;PFR_JS12-1_2245;PFR_JS13-1_2172;PFR_JS13-2_2159;PFR_JS15-1_2289;PFR_JS17-1_2423;PFR_JS15-2_2287;PFR_JS17-2_2423;PFR_JS23_2303;fba2;fba2;fba2;fba2;fba2;fba2;fba2;fba2;fba2;fba2;fba2;DBX96_09095;fda;fda;F…	Microaerobic lactate phase vs microaerobic acetate	-2.73937	3.37427	0.000422404	RM25_2323
UPI0004A1795C	Restriction endonuclease PvuRts1 I;Restriction endonuclease PvuRts1 I;Restriction endonuclease PvuRts1 I;Restriction endonuclease PvuRts1 I;Restriction endonuclease PvuRts1 I;Restriction endonuclease PvuRts1 I;Restriction endonuclease PvuRts1 I;Restriction endonuclease PvuRts1 I;Restriction endonuclease PvuRts1 I;Restriction endonuclease PvuRts1 I;Restriction endonuclease PvuRts1 I;Restriction en…	PFCIRM138_09535;PFR_JS23_2188;PFCIRM119_04205;RM25_2164;CB129slpB_2022;PFCIRM138_09535;PFR_JS2_2134;PFR_J18_2256;PFR_JS8_2182;PFR_JS14_2022;PFR_JS7-1_2270;PFR_JS7-2_2213;PFR_JS21-1_2246;PFR_JS25-1_2045;PFR_JS21-2_2245;PFR_JS17-1_2277;PFR_JS17-2_2277;PFR_JS23_2188;PFCIRM129_09455;PFCIRM119_04205;PFCIRM121_06640;PFCIRM122_09845;PFCIRM1025_06740;PFCIRM125_03895;PFCIRM516_07055;PFCIRM527_08440;PFCIRM…	Microaerobic lactate phase vs microaerobic acetate	-2.63736	4.01943	9.56e-05	RM25_2164
UPI0001D5CD9F	Lactaldehyde dehydrogenase;Aldehyde dehydrogenase;Aldehyde dehydrogenase;Lactaldehyde dehydrogenase;aldehyde dehydrogenase family protein;lactaldehyde dehydrogenase;Putative aldehyde dehydrogenase AldA;aldehyde dehydrogenase;Aldehyde dehydrogenase;Lactaldehyde dehydrogenase;Lactaldehyde dehydrogenase;Aldehyde dehydrogenase;Aldehyde dehydrogenase;Aldehyde dehydrogenase;Aldehyde dehydrogenase;Aldeh…	aldB;aldB;PFREUDJS001_001752;aldB;;aldB;RM25_1838;BMR99_01840;CB129slpB_0399;aldB;aldB;PFREUDJS001_001752;PFR_JS2_421;PFR_JS10_323;PFR_JS7-1_426;PFR_JS7-2_426;PFR_JS17-1_451;PFR_JS15-1_1840;PFR_JS23_375;PFR_JS17-2_451;PFR_JS15-2_1840;aldB;aldB;aldB;aldB;aldB;aldB;aldB;aldB;aldB;aldB;aldB;aldB;aldB;aldA;aldA;FEZ52_03945;;aldB;aldB;aldB;aldB;aldB;aldB;aldB;aldB;aldB;aldB;aldB;aldB;aldB;aldB;aldB;;;…	Microaerobic lactate phase vs microaerobic acetate	-2.62465	2.34643	0.00450373	RM25_1838
UPI0005433D81	Nitrate transporter;Nitrite extrusion protein;Transporter, major facilitator family protein;Nitrite extrusion protein;Transporter, major facilitator family protein;Transporter, major facilitator family protein;Transporter, major facilitator family protein;Transporter, major facilitator family protein;Transporter, major facilitator family protein;Transporter, major facilitator family protein;nitra…	narK;RM25_2047;PFR_JS7-1_214;RM25_2047;PFR_JS2_211;PFR_JS12-2_180;PFR_JS14_177;PFR_JS12-1_180;PFR_JS7-1_214;PFR_JS7-2_214;narK;narK;narK;;narK;narK;narK;;;;	Microaerobic lactate phase vs microaerobic acetate	-2.56608	2.75014	0.00177769	RM25_2047
UPI0001D5CF69	Acetyltransferase;N-acetyltransferase domain-containing protein;Acetyltransferase;Acetyltransferase;N-acetyltransferase;acetyltransferase;Acetyltransferase;acetyltransferase;acetyltransferase;Hypothetical protein;Hypothetical protein;Hypothetical protein;Hypothetical protein;Hypothetical protein;Hypothetical protein;Hypothetical protein;Hypothetical protein;Hypothetical protein;Hypothetical prote…	PFCIRM138_10260;PFR_JS10_1195;PFREUD_10000;PFCIRM121_00045;;PFREUD_10000;RM25_1173;PFREUD_10000;PFCIRM138_10260;PFR_JS10_1195;PFR_JS4_1019;PFR_J18_1389;PFR_JS12-2_1233;PFR_JS14_1237;PFR_JS22-1_1290;PFR_JS12-1_1235;PFR_JS7-1_1287;PFR_JS7-2_1287;PFR_JS21-1_1338;PFR_JS25-1_1200;PFR_JS9-1_1350;PFR_JS21-2_1337;PFR_JS15-1_988;PFR_JS9-2_1348;PFR_JS15-2_989;PFCIRM121_00045;PFCIRM122_05650;PFCIRM127_03500…	Microaerobic lactate phase vs microaerobic acetate	-2.56289	2.69183	0.00203316	RM25_1173
UPI000542E4AF	Aspartate racemase;Aspartate racemase;Aspartate racemase;aspartate/glutamate racemase family protein;hypothetical protein;Aspartate racemase;Aspartate racemase;Aspartate racemase;Aspartate racemase;Aspartate racemase;Aspartate racemase;Aspartate racemase;Aspartate racemase;Aspartate racemase;Aspartate racemase;Aspartate racemase;Aspartate racemase;aspartate/glutamate racemase family protein;;;;;;…	PFCIRM121_00800;RM25_1552;PFR_JS21-1_749;;;RM25_1552;PFR_JS4_417;PFR_J18_720;PFR_JS21-1_749;PFR_JS25-1_601;PFR_JS21-2_748;PFCIRM121_00800;PFCIRM122_11235;PFCIRM123_05045;PFCIRM134_01640;PFCIRM516_07040;PFCIRM527_00210;FEZ52_06320;;;;;;;;;;;;;;	Microaerobic lactate phase vs microaerobic acetate	-2.47337	3.35687	0.000439677	RM25_1552
UPI0005CBA751	Endonuclease III	RM25_1853	Microaerobic lactate phase vs microaerobic acetate	-2.46221	2.52836	0.00296235	RM25_1853
UPI0005D8F287	Elongation factor G fusA2	RM25_0583	Microaerobic lactate phase vs microaerobic acetate	-2.34756	2.98989	0.00102356	RM25_0583
UPI00032329DA	Heat shock protein 20 1 (20 kDa chaperone 1);Hsp20/alpha crystallin family protein;Heat shock protein 20 1 (20 kDa chaperone 1);heat-shock protein Hsp20;Hsp20/alpha crystallin family protein;Heat shock protein 20 1 (20 kDa chaperone 1);Hsp20/alpha crystallin family protein;Hsp20/alpha crystallin family protein;Hsp20/alpha crystallin family protein;Hsp20/alpha crystallin family protein;Hsp20/alpha…	hsp20 1;PFR_JS10_114;hsp20 1;;RM25_2149;hsp20 1;PFR_JS2_112;PFR_JS10_114;PFR_JS4_2202;PFR_JS22-1_109;PFR_JS7-1_108;PFR_JS7-2_108;PFR_JS21-1_132;PFR_JS21-2_132;PFR_JS9-1_124;PFR_JS25-1_2297;PFR_JS17-1_117;PFR_JS9-2_122;PFR_JS15-1_2178;PFR_JS20-1_99;PFR_JS17-2_117;PFR_JS15-2_2176;PFR_JS20-2_99;hsp20 1;hsp20 1;hsp20 1;MAJHIDBO_00644;MAJHIDBO_00644;;hsp20 1;hsp20 1;hsp20 1;hsp20 1;;;;;;;;;;;;;;;	Microaerobic lactate phase vs microaerobic acetate	-2.21048	3.68902	0.000204634	RM25_2149
UPI000542607F	Phosphoenolpyruvate-protein phosphotransferase;Phosphoenolpyruvate-protein phosphotransferase;Phosphoenolpyruvate-protein phosphotransferase;Phosphoenolpyruvate-protein phosphotransferase;Phosphoenolpyruvate-protein phosphotransferase (Precursor);Phosphoenolpyruvate-protein phosphotransferase (Precursor);Phosphoenolpyruvate-protein phosphotransferase (Precursor);Phosphoenolpyruvate-protein phosph…	PFR_JS10_305;CE1826;RM25_1856;RM25_1856;PFR_JS10_305;PFR_JS4_1896;PFR_JS21-1_430;PFR_JS25-1_289;PFR_JS21-2_429;CE1826, ptsI;;CE1826, ptsI	Microaerobic lactate phase vs microaerobic acetate	-2.16951	3.81831	0.000151946	RM25_1856
UPI00054301C1	Cytochrome P450 (Heme-thiolate monooxygenase);Cytochrome P450;Cytochrome P450 CYP109C2;cytochrome P450;Cytochrome P450;Cytochrome P450 CYP109C2;Cytochrome P450 (Heme-thiolate monooxygenase);;;;	cypA (yjiB);RM25_2307;PFR_JS2_2258;;RM25_2307;PFR_JS2_2258;cypA (yjiB);;cypA (yjiB);;	Microaerobic lactate phase vs microaerobic acetate	-2.13663	2.36727	0.00429267	RM25_2307
UPI0005429F61	Uncharacterized protein;Prophage Lp2 protein 6;Prophage Lp2 protein 6;restriction endonuclease or methylase;Prophage Lp2 protein 6;Prophage Lp2 protein 6;Prophage Lp2 protein 6;Prophage Lp2 protein 6;Prophage Lp2 protein 6;Prophage Lp2 protein 6;Prophage Lp2 protein 6;Putative uncharacterized protein;Putative uncharacterized protein;Putative uncharacterized protein;restriction endonuclease;;;;;;;;	PFCIRM121_02805;RM25_0383;PFR_JS17-1_1919;;RM25_0383;PFR_JS9-1_1988;PFR_JS9-2_1986;PFR_JS17-1_1919;PFR_JS20-1_1783;PFR_JS17-2_1918;PFR_JS20-2_1790;PFCIRM121_02805;PFCIRM122_00050;PFCIRM516_11005;FEZ52_05960;;;;;;;;	Microaerobic lactate phase vs microaerobic acetate	-2.10095	4.77808	1.67e-05	RM25_0383
UPI0005D7D2AB	Aspartate ammonia-lyase	RM25_1550	Microaerobic lactate phase vs microaerobic acetate	-2.03442	3.07372	0.000843884	RM25_1550
UPI0001D5CA26	Azoreductase B;Azoreductase B;NADH-flavin reductase;Azoreductase B;NAD(P)H-binding protein;NADH-flavin reductase;Azoreductase B;hypothetical protein;Azoreductase B;NADH-flavin reductase;Azoreductase B;Azoreductase B;Azoreductase B;Azoreductase B;Azoreductase B;Azoreductase B;Azoreductase B;Azoreductase B;Azoreductase B;Azoreductase B;Azoreductase B;Azoreductase B;Azoreductase B;Azoreductase B;Azo…	PFCIRM512_02640;PFREUDJS001_002071;PFREUD_04510;RM25_0417;;PFREUD_04510;RM25_0417;BMR99_09160;CB129slpB_1702;PFREUD_04510;PFREUDJS001_002071;PFR_JS10_1729;PFR_J18_848;PFR_JS8_1856;PFR_JS11_1793;PFR_JS12-2_1838;PFR_JS14_1755;PFR_JS22-1_1815;PFR_JS12-1_1839;PFR_JS13-1_1795;PFR_JS13-2_1782;PFR_JS15-1_455;PFR_JS9-1_1954;PFR_JS9-2_1952;PFR_JS17-1_1885;PFR_JS15-2_458;PFR_JS17-2_1884;PFR_JS23_1823;PFCIR…	Microaerobic lactate phase vs microaerobic acetate	-2.02284	2.70758	0.00196072	RM25_0417
UPI0001D5CED1	FeS assembly protein SufB;FeS assembly protein SufB;FeS assembly protein SufB;FeS assembly protein SufB;FeS assembly protein SufB;Fe-S cluster assembly protein SufB;FeS assembly protein SufB;FeS assembly protein SufB;Fe-S cluster assembly protein SufB;FeS assembly protein SufB;FeS assembly protein SufB;FeS assembly protein SufB;FeS assembly protein SufB;FeS assembly protein SufB;FeS assembly prot…	sufB;sufB;PFR_JS10_748;sufB;sufB;;sufB;RM25_1418;BMR99_06845;CB129slpB_0766;sufB;sufB;sufB;PFR_JS2_816;PFR_JS10_748;PFR_JS4_550;PFR_J18_1829;PFR_JS8_837;PFR_JS11_799;PFR_JS12-2_794;PFR_JS22-1_834;PFR_JS12-1_796;PFR_JS7-1_849;PFR_JS13-1_799;PFR_JS7-2_849;PFR_JS13-2_788;PFR_JS21-1_880;PFR_JS25-1_735;PFR_JS21-2_879;PFR_JS15-1_1442;PFR_JS17-1_877;PFR_JS15-2_1443;PFR_JS23_768;PFR_JS17-2_876;sufB;sufB;…	Microaerobic lactate phase vs microaerobic acetate	2.15759	2.87568	0.00133143	RM25_1418
UPI0001D5CBB7	Elongation factor G;Elongation factor G;Elongation factor G;elongation factor G;elongation factor G;elongation factor G;Translation elongation factor G;Translation elongation factor G;Elongation factor G (EF-G);Elongation factor G (EF-G);Translation elongation factor G;Translation elongation factor G;Translation elongation factor G;Translation elongation factor G;Translation elongation factor G;T…	fusA;fusA;fusA;;;fusA;RM25_0524;CB129slpB_1598;fusA;fusA;PFR_JS2_1665;PFR_JS4_1461;PFR_J18_950;PFR_JS8_1751;PFR_JS11_1694;PFR_JS12-2_1738;PFR_JS22-1_1714;PFR_JS12-1_1740;PFR_JS13-1_1694;PFR_JS13-2_1681;PFR_JS21-1_1775;PFR_JS25-1_1635;PFR_JS15-1_561;PFR_JS9-1_1852;PFR_JS21-2_1774;PFR_JS9-2_1850;PFR_JS17-1_1783;PFR_JS15-2_564;PFR_JS20-1_1650;PFR_JS17-2_1782;PFR_JS20-2_1657;fusA;fusA;fusA;fusA;fusA;…	Microaerobic lactate phase vs microaerobic acetate	2.19686	2.95565	0.00110752	RM25_0524
UPI000543DD6D	Probable dual-specificity RNA methyltransferase RlmN;Probable dual-specificity RNA methyltransferase RlmN;Ribosomal RNA large subunit methyltransferase N;Hypothetical protein;;;;	rlmN;rlmN;RM25_1394;PFCIRM121_01635;;;;	Microaerobic lactate phase vs microaerobic acetate	2.46541	2.24802	0.00564913	RM25_1394
UPI00049F602E	Beta-ketoacyl-[acyl-carrier-protein] synthase III;Beta-ketoacyl-[acyl-carrier-protein] synthase III;Beta-ketoacyl-[acyl-carrier-protein] synthase III;Beta-ketoacyl-[acyl-carrier-protein] synthase III;ketoacyl-ACP synthase III;3-oxoacyl-[acyl-carrier-protein] synthase 3;3-oxoacyl-ACP synthase;3-oxoacyl-[acyl-carrier-protein] synthase 3 2;3-oxoacyl-[acyl-carrier-protein] synthase 3;3-oxoacyl-[acyl-…	fabH;PFR_JS10_1260;RM25_1229;fabH;;RM25_1229;BMR99_04220;CB129slpB_1263;fabH;PFR_JS2_1316;PFR_JS10_1260;PFR_JS8_1344;PFR_JS11_1292;PFR_JS22-1_1344;PFR_JS7-1_1364;PFR_JS13-1_1292;PFR_JS7-2_1364;PFR_JS13-2_1281;PFR_JS9-1_1406;PFR_JS9-2_1404;PFR_JS20-1_1069;PFR_JS23_1284;PFR_JS20-2_1075;fabH;fabH;fabH;fabH;fabH;fabH;fabH;fabH;fabH;fabH;fabH;fabH;fabH;fabH;fabH;FEZ52_02410;FEZ52_02685;;fabH;fabH;fabH…	Microaerobic lactate phase vs microaerobic acetate	2.4993	4.43058	3.71e-05	RM25_1229
UPI000175093D	Malonyl CoA-acyl carrier protein transacylase;Carboxylic ester hydrolase;Carboxylic ester hydrolase;Malonyl-CoA--acyl carrier protein transacylase;ACP S-malonyltransferase;carboxylic ester hydrolase;Malonyl-CoA--acyl carrier protein transacylase;ACP S-malonyltransferase;carboxylic ester hydrolase;Carboxylic ester hydrolase;Malonyl CoA-acyl carrier protein transacylase;Malonyl CoA:acyl carrier pro…	fabD;pf3004;pf3004;RM25_1228;;pf3004;RM25_1228;BMR99_04225;pf3004;pf3004;fabD;PFR_JS2_1315;PFR_JS10_1259;PFR_JS4_1073;PFR_JS11_1291;PFR_JS12-2_1285;PFR_JS14_1290;PFR_JS22-1_1343;PFR_JS12-1_1287;PFR_JS7-1_1363;PFR_JS13-1_1291;PFR_JS7-2_1363;PFR_JS13-2_1280;PFR_JS21-1_1391;PFR_JS25-1_1253;PFR_JS9-1_1405;PFR_JS21-2_1390;PFR_JS15-1_934;PFR_JS9-2_1403;PFR_JS17-1_1388;PFR_JS20-1_1070;PFR_JS15-2_935;PFR…	Microaerobic lactate phase vs microaerobic acetate	2.50803	2.46208	0.00345079	RM25_1228
UPI0001D5CCC6	Type I antifreeze protein;Putative regulatory protein (CxxC_CxxC_SSSS);Type I antifreeze protein;Type I antifreeze protein;FmdB family transcriptional regulator;type I antifreeze protein;Type I antifreeze protein;FmdB family transcriptional regulator;Type I antifreeze protein;Type I antifreeze protein;Putative regulatory protein (CxxC_CxxC_SSSS);Type I antifreeze protein;Type I antifreeze protein…	PFCIRM512_12130;PFREUDJS001_000849;PFREUD_18020;RM25_1723;;PFREUD_18020;RM25_1723;BMR99_02390;CB129slpB_0498;PFREUD_18020;PFREUDJS001_000849;PFR_JS2_529;PFR_JS10_432;PFR_JS4_224;PFR_JS8_536;PFR_JS12-2_503;PFR_JS22-1_557;PFR_JS12-1_503;PFR_JS7-1_534;PFR_JS7-2_534;PFR_JS21-1_560;PFR_JS25-1_417;PFR_JS21-2_559;PFR_JS15-1_1732;PFR_JS17-1_557;PFR_JS23_482;PFR_JS15-2_1733;PFR_JS17-2_557;PFCIRM129_06410;…	Microaerobic lactate phase vs microaerobic acetate	2.57018	3.29903	0.000502313	RM25_1723
UPI000320CD18	Endonuclease NucS	ORFNames: PFREUDJS001_001021	Microaerobic lactate phase vs microaerobic acetate	3.05388	2.17002	0.00676057
UPI0001D5CD56	RNA polymerase principal sigma factor HrdD;RNA polymerase principal sigma factor HrdD;RNA polymerase sigma factor SigB;sigma-70 family RNA polymerase sigma factor;RNA polymerase principal sigma factor HrdD;RNA polymerase sigma factor SigB;RNA polymerase subunit sigma;RNA polymerase sigma factor SigB;RNA polymerase principal sigma factor HrdD;RNA polymerase sigma factor SigB;RNA polymerase sigma f…	hrdD2;hrdD2;RM25_0907;;hrdD2;RM25_0907;BMR99_05860;CB129slpB_0950;hrdD2;PFR_JS2_999;PFR_JS8_1021;PFR_JS11_985;PFR_JS12-2_980;PFR_JS14_978;PFR_JS22-1_1026;PFR_JS12-1_982;PFR_JS13-1_985;PFR_JS13-2_974;PFR_JS9-1_1078;PFR_JS15-1_1253;PFR_JS9-2_1076;PFR_JS17-1_1069;PFR_JS20-1_1417;PFR_JS15-2_1254;PFR_JS23_964;PFR_JS17-2_1068;PFR_JS20-2_1424;hrdD2;hrdD2;hrdD2;hrdD2;hrdD2;hrdD2;hrdD2;hrdD2;hrdD2;hrdD2;h…	Microaerobic lactate phase vs microaerobic acetate	3.30165	3.99933	0.000100154	RM25_0907
UPI0001D5CD7C	Vitamin B12-dependent ribonucleotide reductase;Vitamin B12-dependent ribonucleotide reductase;Vitamin B12-dependent ribonucleotide reductase (Ribonucleoside-diphosphate reductase NrdJ);Vitamin B12-dependent ribonucleotide reductase;vitamin B12-dependent ribonucleotide reductase;vitamin B12-dependent ribonucleotide reductase;Vitamin B12-dependent ribonucleotide reductase;ribonucleoside-diphosphate…	PFR_JS10_923;nrdJ;nrdJ;RM25_0894;;nrdJ;RM25_0894;BMR99_05920;nrdJ;PFR_JS10_923;PFR_JS4_727;PFR_JS8_1009;PFR_JS11_972;PFR_JS12-2_968;PFR_JS14_965;PFR_JS22-1_1013;PFR_JS12-1_970;PFR_JS7-1_1020;PFR_JS13-1_972;PFR_JS7-2_1020;PFR_JS13-2_961;PFR_JS21-1_1052;PFR_JS25-1_907;PFR_JS9-1_1065;PFR_JS21-2_1051;PFR_JS15-1_1269;PFR_JS9-2_1063;PFR_JS15-2_1270;PFR_JS23_950;nrdJ;nrdJ;nrdJ;nrdJ;nrdJ;nrdJ;nrdJ;nrdJ;n…	Microaerobic lactate phase vs microaerobic acetate	3.36194	4.25499	5.56e-05	RM25_0894
UPI0001D5CFF4	Hypothetical secreted protein;Putative lipoprotein;Conserved hypothetical secreted protein;Hypothetical secreted protein;Hypothetical secreted protein;hypothetical protein;hypothetical protein;Conserved protein, putative lipoprotein;hypothetical protein;Conserved hypothetical secreted protein;Hypothetical secreted protein;Hypothetical secreted protein;Putative lipoprotein;Conserved hypothetical s…	PFCIRM138_02170;PFREUDJS001_001545;PFR_JS10_624;PFREUD_16260;PFCIRM119_00685;;PFREUD_16260;RM25_1543;BMR99_07475;CB129slpB_0646;PFREUD_16260;PFCIRM138_02170;PFREUDJS001_001545;PFR_JS10_624;PFR_JS4_425;PFR_J18_1957;PFR_JS8_712;PFR_JS11_652;PFR_JS12-2_642;PFR_JS14_667;PFR_JS22-1_707;PFR_JS12-1_644;PFR_JS7-1_726;PFR_JS13-1_652;PFR_JS7-2_726;PFR_JS13-2_641;PFR_JS21-1_757;PFR_JS25-1_610;PFR_JS21-2_756…	Microaerobic lactate phase vs microaerobic acetate	3.47558	2.32188	0.00476566	RM25_1543
UPI0005CB9985	Two component response transcriptional regulatory protein MprA	RM25_2191	Microaerobic lactate phase vs microaerobic acetate	3.6273	6.44762	3.57e-07	RM25_2191
UPI00032644AD	Methylated-DNA--protein-cysteine methyltransferase; ( EC=2.1.1.63; AltName: Full=6-O-methylguanine-DNA methyltransferase; Short=MGMT; AltName: Full=O-6-methylguanine-DNA-alkyltransferase)	ORFNames: PFR_JS10_319, PFR_JS22-1_447, PFR_JS23_371	Microaerobic lactate phase vs microaerobic acetate	3.63894	2.42673	0.0037434
UPI0001D5C5FD	Heat-inducible transcription repressor HrcA;Heat-inducible transcription repressor HrcA;Heat-inducible transcription repressor HrcA;Heat-inducible transcription repressor HrcA;heat-inducible transcriptional repressor HrcA;Heat-inducible transcription repressor hrcA;Heat-inducible transcription repressor hrcA;heat-inducible transcriptional repressor HrcA;Heat-inducible transcription repressor hrcA…	hrcA;hrcA;hrcA;hrcA;;hrcA;RM25_0833;BMR99_03890;CB129slpB_1325;hrcA;hrcA;hrcA;PFR_JS2_1367;PFR_JS10_1329;PFR_JS4_1145;PFR_J18_1259;PFR_JS8_1416;PFR_JS11_1362;PFR_JS12-2_1354;PFR_JS14_1359;PFR_JS12-1_1356;PFR_JS7-1_1414;PFR_JS13-1_1362;PFR_JS7-2_1414;PFR_JS13-2_1351;PFR_JS21-1_1461;PFR_JS25-1_1326;PFR_JS21-2_1460;PFR_JS15-1_862;PFR_JS17-1_1456;PFR_JS15-2_865;PFR_JS23_1352;PFR_JS17-2_1455;hrcA;hrcA…	Microaerobic lactate phase vs microaerobic acetate	3.7481	3.24556	0.00056812	RM25_0833
UPI0003246E49	Methionine aminopeptidase;Methionine aminopeptidase;Methionine aminopeptidase;Methionine aminopeptidase (MAP) (Peptidase M);Methionine aminopeptidase Map;Methionyl aminopeptidase;Methionine aminopeptidase;Methionyl aminopeptidase;Methionyl aminopeptidase;Methionyl aminopeptidase;Methionyl aminopeptidase;Methionyl aminopeptidase;Methionyl aminopeptidase;Methionyl aminopeptidase;Methionyl aminopept…	map;map;map;map;RM25_0560;CB129slpB_1568;map;PFR_JS2_1629;PFR_JS10_1591;PFR_JS4_1425;PFR_JS8_1715;PFR_JS11_1658;PFR_JS12-2_1703;PFR_JS14_1621;PFR_JS12-1_1705;PFR_JS7-1_1709;PFR_JS13-1_1658;PFR_JS7-2_1709;PFR_JS13-2_1645;PFR_JS21-1_1740;PFR_JS25-1_1600;PFR_JS15-1_597;PFR_JS21-2_1739;PFR_JS17-1_1747;PFR_JS15-2_600;PFR_JS17-2_1746;PFR_JS23_1684;map;map;map;map;map;map;map;map;map_1;map_1;;map;map;ma…	Microaerobic lactate phase vs microaerobic acetate	3.77455	4.70168	1.99e-05	RM25_0560
UPI000543CACC	Sugar transporter;Metabolite transport protein YaaU;Sugar transporter of a major facilitator superfamily 2.A.1.1.15;Putative metabolite transport protein yaaU;Metabolite transport protein YaaU;MFS transporter;Putative metabolite transport protein yaaU;MFS transporter;Sugar transporter;Putative metabolite transport protein YaaU;Putative metabolite transport protein YaaU;Putative metabolite transpo…	yaaU;PFR_JS10_2031;PFCIRM119_08295;RM25_0249;PFR_JS10_2031;;RM25_0249;BMR99_00945;yaaU;PFR_JS2_2003;PFR_JS10_2031;PFR_JS8_2024;PFR_JS11_1927;PFR_JS12-2_1985;PFR_JS12-1_1986;PFR_JS13-1_1929;PFR_JS13-2_1916;PFR_JS17-1_2111;PFR_JS23_198;PFR_JS17-2_2110;PFCIRM119_08295;PFCIRM121_07360;PFCIRM135_12085;PFCIRM516_10720;PFCIRM456_05625;ygcS_1;ygcS_1;;;;;;;yaaU;;;;;;;	Microaerobic lactate phase vs microaerobic acetate	3.83208	4.10377	7.87e-05	RM25_0249
UPI0001D5C4F3	Binding protein of iron ABC transporter;Iron ABC transport system, solute-binding protein;Iron compound ABC transporter, iron compound-binding protein;Iron ABC transport system, solute-binding protein;ABC transporter substrate-binding protein;iron ABC transporter substrate-binding protein;Iron compound ABC transporter, iron compound-binding protein;iron ABC transporter substrate-binding protein;I…	feuS;feuS;PFREUDJS001_001857;feuS;;feuS;RM25_0636;BMR99_02605;CB129slpB_1502;feuS;feuS;PFREUDJS001_001857;PFR_JS2_1554;PFR_JS10_1518;PFR_JS4_1347;PFR_J18_1061;PFR_JS11_1584;PFR_JS14_1547;PFR_JS22-1_1603;PFR_JS7-1_1633;PFR_JS13-1_1584;PFR_JS7-2_1633;PFR_JS13-2_1571;PFR_JS21-1_1662;PFR_JS25-1_1523;PFR_JS15-1_674;PFR_JS21-2_1661;PFR_JS17-1_1674;PFR_JS15-2_677;PFR_JS20-1_1533;PFR_JS23_1608;PFR_JS17-2…	Microaerobic lactate phase vs microaerobic acetate	3.94309	3.90447	0.000124603	RM25_0636
UPI0001D5CA2A	Cobalt transport protein CbiQ;Cobalt ABC transporter, permease protein CbiQ;Cobalt transport protein CbiQ;cobalt ECF transporter T component CbiQ;cobalt transport protein CbiQ;Cobalt ABC transporter, permease protein CbiQ;cobalt ECF transporter T component CbiQ;Cobalt transport protein CbiQ;Cobalt transport protein CbiQ;Cobalt ABC transporter, permease protein CbiQ;Cobalt ABC transporter, permeas…	cbiQ2;cbiQ2;cbiQ2;;cbiQ2;RM25_0423;BMR99_09130;cbiQ2;cbiQ2;PFR_JS2_1760;PFR_J18_854;PFR_JS22-1_1809;PFR_JS15-1_461;PFR_JS17-1_1879;PFR_JS15-2_464;PFR_JS17-2_1878;PFR_JS23_1817;cbiQ2;cbiQ2;cbiQ2;cbiQ2;cbiQ2;cbiQ2;cbiQ2;cbiQ2;cbiQ2;cbiQ2;cbiQ2;cbiQ2;cbiQ2;cbiQ;cbiQ;;cbiQ2;cbiQ2;cbiQ2;cbiQ2;cbiQ2;cbiQ2;cbiQ2;cbiQ2;cbiQ2;cbiQ2;cbiQ2;cbiQ2;cbiQ2;cbiQ2;cbiQ2;;;;;;;;;;;;;;;;;	Microaerobic lactate phase vs microaerobic acetate	4.04674	3.41374	0.000385713	RM25_0423
UPI000541B9EB	Uncharacterized protein;Protein RtcB;RtcB family protein;Protein RtcB;Protein RtcB;Protein RtcB;Hypothetical protein;Hypothetical protein;Hypothetical protein;Hypothetical protein;Hypothetical protein;Hypothetical protein;Hypothetical protein;Hypothetical protein;;;;;;;;;;;;;;;;;;	PFCIRM512_07735;RM25_2257;;RM25_2257;PFR_J18_2264;PFR_JS8_2270;PFCIRM118_00390;PFCIRM121_10010;PFCIRM122_08645;PFCIRM125_01055;PFCIRM512_07735;PFCIRM508_10630;PFCIRM456_11965;PFCIRM514_06640;;;;;;;;;;;;;;;;;;	Microaerobic lactate phase vs microaerobic acetate	4.18139	6.37759	4.19e-07	RM25_2257
UPI0005DA2046	Anaerobic dimethyl sulfoxide reductase, A subunit, DmsA/YnfE family	ORFNames: PFR_JS10_1975	Microaerobic lactate phase vs microaerobic acetate	4.28363	4.317	4.82e-05
UPI000321840F	PF09438 domain protein;DUF2017 domain-containing protein;Uncharacterized protein;Uncharacterized protein;DUF2017 domain-containing protein;Hypothetical protein;hypothetical protein;Hypothetical protein;PF09438 domain protein;Hypothetical protein;Hypothetical protein;Hypothetical protein;Hypothetical protein;Hypothetical protein;Hypothetical protein;Hypothetical protein;Hypothetical protein;Hypoth…	PFREUDJS001_000654;PFR_JS22-1_1522;RM25_0724;PFCIRM119_10430;;RM25_0724;BMR99_03010;CB129slpB_1430;PFREUDJS001_000654;PFR_JS4_1262;PFR_J18_1145;PFR_JS8_1556;PFR_JS11_1504;PFR_JS12-2_1545;PFR_JS14_1465;PFR_JS22-1_1522;PFR_JS12-1_1547;PFR_JS7-1_1553;PFR_JS13-1_1504;PFR_JS7-2_1553;PFR_JS13-2_1491;PFR_JS21-1_1578;PFR_JS25-1_1439;PFR_JS9-1_1653;PFR_JS21-2_1577;PFR_JS15-1_755;PFR_JS9-2_1651;PFR_JS17-1_…	Microaerobic lactate phase vs microaerobic acetate	4.48203	3.81354	0.000153626	RM25_0724
UPI0005445352	Hypothetical membrane protein;Phosphotransferase system, mannitol-specific IIBC component;hypothetical protein;Phosphotransferase system, mannitol-specific IIBC component;Hypothetical membrane protein;;;;	PFCIRM121_01425;RM25_1434;;RM25_1434;PFCIRM121_01425;;;;	Microaerobic lactate phase vs microaerobic acetate	4.50271	3.82867	0.000148364	RM25_1434
UPI0001D5C720	ATP-dependent Clp protease ATP-binding subunit ClpX;ATP-dependent Clp protease ATP-binding subunit ClpX;ATP-dependent Clp protease ATP-binding subunit ClpX;ATP-dependent Clp protease ATP-binding subunit ClpX;ATP-dependent Clp protease ATP-binding subunit ClpX;ATP-dependent Clp protease ATP-binding subunit ClpX;ATP-dependent Clp protease ATP-binding subunit ClpX;ATP-dependent protease ATP-binding …	clpX;clpX;clpX;clpX;;clpX;RM25_0787;BMR99_03650;CB129slpB_1366;clpX;clpX;clpX;PFR_JS2_1411;PFR_JS10_1374;PFR_JS4_1199;PFR_J18_1215;PFR_JS8_1460;PFR_JS11_1406;PFR_JS12-2_1439;PFR_JS14_1404;PFR_JS22-1_1459;PFR_JS12-1_1441;PFR_JS7-1_1458;PFR_JS13-1_1406;PFR_JS7-2_1458;PFR_JS13-2_1395;PFR_JS21-1_1517;PFR_JS25-1_1380;PFR_JS21-2_1516;PFR_JS15-1_818;PFR_JS17-1_1530;PFR_JS20-1_973;PFR_JS15-2_821;PFR_JS23…	Microaerobic lactate phase vs microaerobic acetate	4.54224	4.3072	4.93e-05	RM25_0787
UPI000541A493	Uncharacterized protein;Uncharacterized protein;DUF4236 domain-containing protein;Hypothetical protein;Hypothetical protein;Hypothetical protein;Hypothetical protein;Hypothetical protein;;;;;;;;;;;	PFCIRM138_09630;PFCIRM1025_10105;;RM25_2013;PFCIRM138_09630;PFCIRM1025_10105;PFCIRM125_05550;PFCIRM456_08980;;;;;;;;;;;	Microaerobic lactate phase vs microaerobic acetate	4.62315	4.95014	1.12e-05	RM25_2013
UPI00049F5552	Ferrous iron transport protein B;Ferrous iron transport protein B;Ferrous iron transport protein B;Ferrous iron uptake protein B 9.A.8.1.x;ferrous iron transporter B;Ferrous iron transport protein B;Ferrous iron transport protein B;Ferrous iron transport protein B;Ferrous iron transport protein B;Ferrous iron transport protein B;Ferrous iron transport protein B;Ferrous iron transport protein B;Fe…	feoB;PFR_JS10_284;RM25_1875;feoB;;RM25_1875;CB129slpB_0369;feoB;PFR_JS2_386;PFR_JS10_284;PFR_JS4_1914;PFR_J18_397;PFR_JS8_393;PFR_JS11_373;PFR_JS12-2_363;PFR_JS14_365;PFR_JS22-1_410;PFR_JS12-1_363;PFR_JS7-1_391;PFR_JS13-1_373;PFR_JS7-2_391;PFR_JS13-2_362;PFR_JS21-1_412;PFR_JS25-1_271;PFR_JS21-2_411;PFR_JS9-1_422;PFR_JS9-2_420;PFR_JS17-1_417;PFR_JS15-1_1876;PFR_JS23_339;PFR_JS17-2_417;PFR_JS15-2_1…	Microaerobic lactate phase vs microaerobic acetate	4.77691	2.55186	0.00280634	RM25_1875
UPI0005CBAD62	Radical SAM domain protein	ORFNames: PFREUDJS001_001716	Microaerobic lactate phase vs microaerobic acetate	4.96804	3.60838	0.000246387
UPI000542D13F	Secreted serine protease, trypsin-like serine proteases;Secreted serine protease, trypsin-like serine proteases;PDZ domain-containing protein;Secreted serine protease, trypsin-like serine proteases;secreted serine protease, trypsin-like serine proteases;secreted serine protease, trypsin-like serine proteases;secreted serine protease, trypsin-like serine proteases;secreted serine protease, trypsin…	htrA2;RM25_0215;;RM25_0215;htrA2;htrA2;htrA2;htrA2;FEZ52_11995;FEZ52_07535;;htrA2;htrA2;htrA2;htrA2;;;;;	Microaerobic lactate phase vs microaerobic acetate	5.01409	7.33441	4.63e-08	RM25_0215
UPI0005444BF4	DNA translocase FtsK;FtsK/SpoIIIE family protein;DNA translocase FtsK;FtsK/SpoIIIE family protein;DNA translocase FtsK;;;;	ftsK;RM25_0875;;RM25_0875;ftsK;;ftsK;;	Microaerobic lactate phase vs microaerobic acetate	5.10946	3.63808	0.000230102	RM25_0875
UPI0005441C15	Pseudouridine synthase;Pseudouridine synthase;Pseudouridine synthase;RluA family pseudouridine synthase;Pseudouridine synthase (Precursor);Pseudouridylate synthase;Pseudouridylate synthase;Pseudouridylate synthase;Pseudouridylate synthase;Pseudouridylate synthase;Pseudouridylate synthase, Uncharacterized RNA pseudouridine synthase;;;;	rluA;RM25_1459;PFR_JS20-1_679;;RM25_1459;PFR_J18_1869;PFR_JS9-1_849;PFR_JS9-2_847;PFR_JS20-1_679;PFR_JS20-2_683;rluA;;rluA;;	Microaerobic lactate phase vs microaerobic acetate	5.35653	4.58908	2.58e-05	RM25_1459
UPI0001D5C607	CBS domain protein;CBS domain pair protein;Hypothetical secreted protein;CBS domain protein;Hypothetical secreted protein;CBS domain pair protein;HlyC/CorC family transporter;hypothetical protein;CBS domain protein;hypothetical protein;Hypothetical secreted protein;CBS domain protein;CBS domain pair protein;CBS domain pair protein;CBS domain pair protein;CBS domain pair protein;CBS domain pair pr…	PFREUDJS001_000772;PFR_JS10_1318;PFREUD_08860;RM25_0844;PFCIRM121_12100;PFR_JS10_1318;;PFREUD_08860;RM25_0844;BMR99_03945;PFREUD_08860;PFREUDJS001_000772;PFR_JS2_1356;PFR_JS10_1318;PFR_J18_1270;PFR_JS22-1_1404;PFR_JS15-1_873;PFR_JS15-2_876;PFR_JS23_1341;PFCIRM129_06625;PFCIRM121_12100;PFCIRM122_02975;PFCIRM125_10710;PFCIRM139_09995;PFCIRM514_03860;corC;corC;;;;;;;;;;;;;;;;;;;	Microaerobic lactate phase vs microaerobic acetate	5.48765	3.90805	0.000123581	RM25_0844
UPI0001D5CB8C	UDP-sulfoquinovose synthase;Sulfolipid (UDP-sulfoquinovose) biosynthesis protein;UDP-sulfoquinovose synthase;UDP-sulfoquinovose synthase;NAD-dependent epimerase/dehydratase family protein;UDP-sulfoquinovose synthase;UDP-sulfoquinovose synthase;NAD-dependent dehydratase;Sulfolipid (UDP-sulfoquinovose) biosynthesis protein;UDP-sulfoquinovose synthase;UDP-sulfoquinovose synthase;UDP-sulfoquinovose s…	sqdB;sqdB;sqdB;sqdB;;sqdB;RM25_0005;BMR99_00025;CB129slpB_0005;sqdB;sqdB;sqdB;PFR_JS2_6;PFR_JS10_5;PFR_JS4_5;PFR_J18_5;PFR_JS8_5;PFR_JS11_5;PFR_JS12-2_5;PFR_JS22-1_5;PFR_JS12-1_5;PFR_JS7-1_5;PFR_JS13-1_5;PFR_JS7-2_5;PFR_JS13-2_5;PFR_JS21-1_5;PFR_JS25-1_5;PFR_JS21-2_5;PFR_JS15-1_5;PFR_JS17-1_5;PFR_JS15-2_5;PFR_JS23_5;PFR_JS17-2_5;sqdB;sqdB;sqdB;sqdB;sqdB;sqdB;sqdB;sqdB;sqdB;sqdB;sqdB;sqdB;sqdB;sqd…	Microaerobic lactate phase vs microaerobic acetate	5.5331	4.83587	1.46e-05	RM25_0005
UPI0005432ED3	Nucleic acid binding, OB-fold, tRNA/helicase-type;Nucleic acid binding, OB-fold, tRNA/helicase-type;OB-fold nucleic acid binding domain-containing protein;Nucleic acid binding, OB-fold, tRNA/helicase-type;Nucleic acid binding, OB-fold, tRNA/helicase-type;;	PFCIRM121_08360;RM25_0921;;RM25_0921;PFCIRM121_08360;;	Microaerobic lactate phase vs microaerobic acetate	5.68716	3.97394	0.000106185	RM25_0921
UPI00054363F9	Putative transposase;Transposase;IS66 family transposase;Transposase;Transposase;Transposase;Transposase;Transposase;Transposase (ISH10);Transposase (ISH10);Transposase (ISH10);Transposase (ISH10);Transposase (ISH10);Transposase (ISH10);Transposase (ISH10);Transposase (ISH10);Putative transposase;Putative transposase;Putative transposase;Transposase IS66;;;;;;;;;;;;;;;;;	PFCIRM121_08630;RM25_0086;;RM25_0086;RM25_0272;RM25_0557;RM25_2111;RM25_2265;PFR_J18_1327;PFR_J18_2207;PFR_J18_2255;PFR_J18_2307;PFR_JS12-2_226;PFR_JS12-2_229;PFR_JS12-1_226;PFR_JS12-1_229;PFCIRM121_08630;PFCIRM122_08930;PFCIRM134_08155;tnp;;;;;;;;;tnp;;;;;;;;	Microaerobic lactate phase vs microaerobic acetate	5.79572	6.44442	3.59e-07	RM25_0086
UPI0005432A1A	Uncharacterized protein;Uncharacterized protein;hypothetical protein;Hypothetical protein;Protein of unknown function;;;;	PFCIRM121_10070;RM25_1606;;RM25_1606;PFCIRM121_10070;;;;	Microaerobic lactate phase vs microaerobic acetate	5.83411	5.14941	7.09e-06	RM25_1606
UPI000541F9D3	Hypothetical fusion protein;Putative CoA-substrate-specific enzyme activase;activase;Putative CoA-substrate-specific enzyme activase;Hypothetical fusion protein;;;;	PFCIRM121_02420;RM25_2041;;RM25_2041;PFCIRM121_02420;;;;	Microaerobic lactate phase vs microaerobic acetate	6.03653	5.13342	7.35e-06	RM25_2041
UPI0005D9D244	excinuclease ABC subunit UvrA	NA	Microaerobic lactate phase vs microaerobic acetate	6.12315	5.8407	1.44e-06
UPI0005441791	Arsenite-transporting ATPase;Arsenical pump-driving ATPase;Arsenical pump-driving ATPase;arsenite-transporting ATPase;;;;	arsA;RM25_1910;RM25_1910;arsA;;arsA;;	Microaerobic lactate phase vs microaerobic acetate	6.25399	7.86872	1.35e-08	RM25_1910
UPI0001D5CF91	Sulfate adenylyltransferase subunit 1;Sulfate adenylyltransferase subunit 1;Sulfate adenylyltransferase subunit 1;Sulfate adenylyltransferase subunit 1;Sulfate adenylyltransferase subunit 1;sulfate adenylyltransferase;sulfate adenylyltransferase;Sulfate adenylyltransferase subunit 1;Sulfate adenylyltransferase, large subunit/ ATP-sulfurylase, subunit 1 (ATP:sulfate adenylyltransferase);Sulfate ad…	cysN;cysN;RM25_2035;PFR_JS13-1_197;PFR_JS13-1_197;;cysN;RM25_2035;cysN;PFR_JS4_2079;PFR_J18_237;PFR_JS11_197;PFR_JS12-2_191;PFR_JS14_189;PFR_JS12-1_191;PFR_JS13-1_197;PFR_JS13-2_197;PFR_JS21-1_253;PFR_JS25-1_109;PFR_JS21-2_252;PFR_JS15-1_2067;PFR_JS15-2_2065;cysN;cysN;cysN;cysN;cysN;cysN;cysN;cysN;FEZ52_10265;;cysN;cysN;cysN;cysN;cysN;cysN;cysN;cysN;cysN;;;;;;;;;;;	Microaerobic lactate phase vs microaerobic acetate	7.17211	4.89253	1.28e-05	RM25_2035
UPI0005431188	Glutathione S-transferase;Putative glutathione S-transferase;glutathione-dependent reductase;Putative glutathione S-transferase;glutathione S-transferase;glutathione S-transferase;;;;;;	Gst;RM25_0931;;RM25_0931;Gst;Gst;;Gst;Gst;;;	Microaerobic lactate phase vs microaerobic acetate	7.48941	2.29571	0.00506163	RM25_0931
UPI0005424671	Cobalt transport protein CbiM;Cobalt transport protein CbiM;Cobalt transport protein CbiM;Cobalt transport protein CbiM;energy-coupling factor ABC transporter permease;Cobalt transport protein CbiM;Cobalt transport protein CbiM;Cobalt transport protein CbiM;Cobalt transport protein CbiM;Cobalt transport protein CbiM;Cobalt transport protein CbiM;Cobalt transport protein CbiM;Cobalt transport prot…	cbiM;cbiM;cbiM;cbiM;;RM25_0425;cbiM;cbiM;PFR_JS10_1721;PFR_JS4_1557;PFR_JS11_1785;PFR_JS14_1747;PFR_JS7-1_1895;PFR_JS13-1_1787;PFR_JS7-2_1837;PFR_JS13-2_1774;PFR_JS21-1_1871;PFR_JS25-1_1732;PFR_JS21-2_1870;cbiM;cbiM;cbiM;cbiM;cbiM;cbiM;cbiM;cbiM;cbiM;;cbiM;cbiM;cbiM;cbiM;cbiM;cbiM;cbiM;cbiM;cbiM;;;;;;;;;;	Microaerobic lactate phase vs microaerobic acetate	7.68344	4.76516	1.72e-05	RM25_0425
UPI000542CB28	Sugar transporter, major facilitator superfamily;Alpha-ketoglutarate transporter, MFS super;MFS transporter;Alpha-ketoglutarate transporter, MFS super;Alpha-ketoglutarate transporter, MFS super;Alpha-ketoglutarate transporter, MFS super;sugar transporter, major facilitator superfamily;sugar transporter, major facilitator superfamily;;;;;;	PFCIRM512_04190;RM25_0932;;RM25_0932;PFR_JS8_1047;PFR_JS14_1003;PFCIRM121_08305;PFCIRM512_04190;;;;;;	Microaerobic lactate phase vs microaerobic acetate	7.76978	5.96632	1.08e-06	RM25_0932
UPI00054258AB	Cobalt transport protein CbiN;Cobalt transport protein CbiN;Cobalt transport protein CbiN;energy-coupling factor ABC transporter substrate-binding protein;Cobalt transport protein CbiN;Cobalt transport protein CbiN;Cobalt transport protein CbiN;Cobalt transport protein CbiN;Cobalt transport protein CbiN;Cobalt transport protein CbiN;Cobalt transport protein CbiN;Cobalt transport protein CbiN;Coba…	cbiN;RM25_0424;PFR_JS13-1_1788;;RM25_0424;PFR_JS4_1558;PFR_JS8_1849;PFR_JS11_1786;PFR_JS12-2_1831;PFR_JS14_1748;PFR_JS12-1_1832;PFR_JS13-1_1788;PFR_JS13-2_1775;PFR_JS21-1_1872;PFR_JS25-1_1733;PFR_JS21-2_1871;cbiN;cbiN;cbiN;cbiN;cbiN;cbiN;;cbiN;cbiN;cbiN;cbiN;cbiN;cbiN;;;;;;;	Microaerobic lactate phase vs microaerobic acetate	8.00989	4.49094	3.23e-05	RM25_0424
UPI000543AC22	Sulfate adenylyltransferase subunit 2 (Sulfate adenylate transferase) (SAT) (ATP-sulfurylase small subunit) (Mitomycin biosynthesis protein V);Sulfate adenylyltransferase;sulfate adenylyltransferase subunit CysD;Sulfate adenylyltransferase subunit 2;Sulfate adenylyltransferase subunit 2 (Sulfate adenylate transferase) (SAT) (ATP-sulfurylase small subunit) (Mitomycin biosynthesis protein V);;;	cysD;RM25_2034;;RM25_2034;mmcV/cysD;;mmcV/cysD;	Microaerobic lactate phase vs microaerobic acetate	8.28561	4.54869	2.83e-05	RM25_2034
UPI0005CC3F0B	phosphoadenylyl-sulfate reductase	RM25_2033	Microaerobic lactate phase vs microaerobic acetate	8.43452	7.72218	1.9e-08	RM25_2033

## Sheet: Microaero prop vs micro acetate
Protein_IDs	Protein names	Gene names	Comparison	log2 Difference	Minus log10 p-value	Pvalue	Pfre_identifier
UPI0001D5CA2A	Cobalt transport protein CbiQ;Cobalt ABC transporter, permease protein CbiQ;Cobalt transport protein CbiQ;cobalt ECF transporter T component CbiQ;cobalt transport protein CbiQ;Cobalt ABC transporter, permease protein CbiQ;cobalt ECF transporter T component CbiQ;Cobalt transport protein CbiQ;Cobalt transport protein CbiQ;Cobalt ABC transporter, permease protein CbiQ;Cobalt ABC transporter, permeas…	cbiQ2;cbiQ2;cbiQ2;;cbiQ2;RM25_0423;BMR99_09130;cbiQ2;cbiQ2;PFR_JS2_1760;PFR_J18_854;PFR_JS22-1_1809;PFR_JS15-1_461;PFR_JS17-1_1879;PFR_JS15-2_464;PFR_JS17-2_1878;PFR_JS23_1817;cbiQ2;cbiQ2;cbiQ2;cbiQ2;cbiQ2;cbiQ2;cbiQ2;cbiQ2;cbiQ2;cbiQ2;cbiQ2;cbiQ2;cbiQ2;cbiQ;cbiQ;;cbiQ2;cbiQ2;cbiQ2;cbiQ2;cbiQ2;cbiQ2;cbiQ2;cbiQ2;cbiQ2;cbiQ2;cbiQ2;cbiQ2;cbiQ2;cbiQ2;cbiQ2;;;;;;;;;;;;;;;;;	microaerobic Propionate vs microaerobic Acetate	4.33464	2.50448	0.00312981	RM25_0423
UPI0001D5CB98	Uncharacterized protein;PF07561 domain protein;Uncharacterized protein;DUF1540 domain-containing protein;hypothetical protein;Hypothetical protein;hypothetical protein;Hypothetical protein;Hypothetical protein;PF07561 domain protein;PF07561 domain protein;PF07561 domain protein;PF07561 domain protein;PF07561 domain protein;PF07561 domain protein;PF07561 domain protein;PF07561 domain protein;PF075…	PFCIRM138_03875;PFCIRM512_08130;PFREUD_00180;;PFREUD_00180;RM25_0017;BMR99_00080;PFREUD_00180;PFCIRM138_03875;PFR_JS2_18;PFR_JS4_18;PFR_JS8_21;PFR_JS22-1_51;PFR_JS7-1_22;PFR_JS7-2_22;PFR_JS21-1_20;PFR_JS21-2_20;PFR_JS9-1_19;PFR_JS15-1_19;PFR_JS25-1_2267;PFR_JS17-1_18;PFR_JS9-2_19;PFR_JS20-1_17;PFR_JS15-2_19;PFR_JS23_17;PFR_JS17-2_18;PFR_JS20-2_17;PFCIRM129_03450;PFCIRM118_00780;PFCIRM119_05955;PF…	microaerobic Propionate vs microaerobic Acetate	-7.8806	2.6606	0.00218477	RM25_0017
UPI0001D5CB9B	Pyruvate formate lyase activating protein pflA;PflA, Pyruvate-formate lyase-activating enzyme;PflA, Pyruvate-formate lyase-activating enzyme;Pyruvate-formate lyase-activating enzyme;Pyruvate formate lyase activating protein pflA;AmmeMemoRadiSam system radical SAM enzyme;pyruvate formate lyase-activating protein;pyruvate-formate lyase-activating enzyme;Pyruvate-formate lyase-activating enzyme;Amme…	PFR_JS23_20;pflA;pflA;RM25_0020;PFR_JS13-1_20;;;pflA;RM25_0020;BMR99_00095;pflA;PFR_JS2_21;PFR_J18_18;PFR_JS11_20;PFR_JS12-2_20;PFR_JS14_20;PFR_JS12-1_20;PFR_JS13-1_20;PFR_JS13-2_20;PFR_JS9-1_23;PFR_JS15-1_22;PFR_JS9-2_23;PFR_JS20-1_21;PFR_JS15-2_22;PFR_JS23_20;PFR_JS20-2_21;pflA;pflA;pflA;pflA;pflA;pflA;pflA;pflA;pflA;pflA;pflA;amrS;;pflA;pflA;pflA;pflA;pflA;pflA;pflA;pflA;pflA;pflA;pflA;pflA;;;…	microaerobic Propionate vs microaerobic Acetate	-3.54444	2.75657	0.00175158	RM25_0020
UPI0001D5CC91	Conserved protein;Uncharacterized protein;Uncharacterized protein;Uncharacterized protein;Uncharacterized protein;hypothetical protein;hypothetical protein;Hypothetical protein;hypothetical protein;Hypothetical protein;conserved protein;Hypothetical protein;Hypothetical protein;Hypothetical protein;Hypothetical protein;Hypothetical protein;Hypothetical protein;Hypothetical protein;Hypothetical pr…	PFREUDJS001_002330;PFR_JS10_2294;PFREUD_23860;PFCIRM121_07720;RM25_2320;;PFREUD_23860;RM25_2320;BMR99_11480;PFREUD_23860;PFREUDJS001_002330;PFR_JS2_2273;PFR_JS10_2294;PFR_JS11_2166;PFR_JS12-2_2241;PFR_JS12-1_2242;PFR_JS13-1_2168;PFR_JS13-2_2155;PFR_JS9-1_2370;PFR_JS15-1_2286;PFR_JS9-2_2366;PFR_JS17-1_2420;PFR_JS20-1_2343;PFR_JS15-2_2284;PFR_JS17-2_2420;PFR_JS23_2300;PFR_JS20-2_2351;PFCIRM121_0772…	microaerobic Propionate vs microaerobic Acetate	3.2457	4.05808	8.74828e-05	RM25_2320
UPI0001D5CCAA	LMBE-related protein;LMBE-related protein;LMBE-related protein;LMBE-related protein;LMBE-related protein;1D-myo-inositol 2-acetamido-2-deoxy-alpha-D-glucopyranoside deacetylase;hypothetical protein;LmbE family protein;LMBE-related protein;LMBE-related protein;LmbE family protein;LmbE family protein;LmbE family protein;LmbE family protein;LmbE family protein;LmbE family protein;LmbE family protein…	PFCIRM138_03090;PFCIRM512_04495;PFREUD_12000;;PFREUD_12000;RM25_0991;BMR99_05455;CB129slpB_1027;PFREUD_12000;PFCIRM138_03090;PFR_JS2_1074;PFR_JS10_1014;PFR_J18_1568;PFR_JS8_1098;PFR_JS11_1060;PFR_JS12-2_1056;PFR_JS14_1059;PFR_JS22-1_1102;PFR_JS12-1_1058;PFR_JS7-1_1108;PFR_JS13-1_1060;PFR_JS7-2_1108;PFR_JS13-2_1049;PFR_JS9-1_1155;PFR_JS15-1_1178;PFR_JS9-2_1153;PFR_JS17-1_1144;PFR_JS20-1_1339;PFR_J…	microaerobic Propionate vs microaerobic Acetate	4.73367	3.25301	0.000558457	RM25_0991
UPI0001D5CEB9	Heavy metal transport/detoxification protein;Heavy metal transport/detoxification protein;Heavy metal-associated domain protein;Heavy metal transport/detoxification protein;heavy-metal-associated domain-containing protein;heavy metal transport/detoxification protein;Heavy metal transport/detoxification protein;heavy metal transporter;Heavy metal transport/detoxification protein;Heavy metal transp…	PFCIRM138_08620;PFCIRM512_01660;PFREUDJS001_000214;PFREUD_20790;;PFREUD_20790;RM25_1982;BMR99_01125;PFREUD_20790;PFCIRM138_08620;PFREUDJS001_000214;PFR_JS2_282;PFR_JS10_1993;PFR_JS4_2023;PFR_J18_290;PFR_JS8_285;PFR_JS11_254;PFR_JS12-2_258;PFR_JS14_258;PFR_JS22-1_306;PFR_JS12-1_258;PFR_JS7-1_284;PFR_JS13-1_254;PFR_JS7-2_284;PFR_JS13-2_254;PFR_JS21-1_307;PFR_JS25-1_163;PFR_JS21-2_306;PFR_JS9-1_309;…	microaerobic Propionate vs microaerobic Acetate	5.32549	5.42744	3.73729e-06	RM25_1982
UPI0001D5CEE8	Acetyltransferase;Acetyltransferase;Acetyltransferase;Acetyltransferase;GNAT family N-acetyltransferase;acetyltransferase;Acetyltransferase;hypothetical protein;GNAT family acetyltransferase;Acetyltransferase;Acetyltransferase;Acetyltransferase;GNAT family acetyltransferase;GNAT family acetyltransferase;GNAT family acetyltransferase;GNAT family acetyltransferase;GNAT family acetyltransferase;GNAT…	PFCIRM138_01655;PFCIRM512_06625;PFREUDJS001_001448;PFREUD_15250;;PFREUD_15250;RM25_1444;BMR99_06980;CB129slpB_0741;PFREUD_15250;PFCIRM138_01655;PFREUDJS001_001448;PFR_JS2_789;PFR_JS10_722;PFR_JS4_524;PFR_J18_1855;PFR_JS8_810;PFR_JS11_749;PFR_JS12-2_744;PFR_JS14_765;PFR_JS22-1_807;PFR_JS12-1_746;PFR_JS7-1_823;PFR_JS13-1_749;PFR_JS7-2_823;PFR_JS13-2_738;PFR_JS21-1_854;PFR_JS25-1_709;PFR_JS21-2_853;…	microaerobic Propionate vs microaerobic Acetate	4.83989	5.72302	1.89227e-06	RM25_1444
UPI0001D5CF91	Sulfate adenylyltransferase subunit 1;Sulfate adenylyltransferase subunit 1;Sulfate adenylyltransferase subunit 1;Sulfate adenylyltransferase subunit 1;Sulfate adenylyltransferase subunit 1;sulfate adenylyltransferase;sulfate adenylyltransferase;Sulfate adenylyltransferase subunit 1;Sulfate adenylyltransferase, large subunit/ ATP-sulfurylase, subunit 1 (ATP:sulfate adenylyltransferase);Sulfate ad…	cysN;cysN;RM25_2035;PFR_JS13-1_197;PFR_JS13-1_197;;cysN;RM25_2035;cysN;PFR_JS4_2079;PFR_J18_237;PFR_JS11_197;PFR_JS12-2_191;PFR_JS14_189;PFR_JS12-1_191;PFR_JS13-1_197;PFR_JS13-2_197;PFR_JS21-1_253;PFR_JS25-1_109;PFR_JS21-2_252;PFR_JS15-1_2067;PFR_JS15-2_2065;cysN;cysN;cysN;cysN;cysN;cysN;cysN;cysN;FEZ52_10265;;cysN;cysN;cysN;cysN;cysN;cysN;cysN;cysN;cysN;;;;;;;;;;;	microaerobic Propionate vs microaerobic Acetate	2.6767	2.78725	0.0016321	RM25_2035
UPI00032644AD	Methylated-DNA--protein-cysteine methyltransferase; ( EC=2.1.1.63; AltName: Full=6-O-methylguanine-DNA methyltransferase; Short=MGMT; AltName: Full=O-6-methylguanine-DNA-alkyltransferase)	ORFNames: PFR_JS10_319, PFR_JS22-1_447, PFR_JS23_371	microaerobic Propionate vs microaerobic Acetate	3.22666	3.37438	0.000422294
UPI000541A493	Uncharacterized protein;Uncharacterized protein;DUF4236 domain-containing protein;Hypothetical protein;Hypothetical protein;Hypothetical protein;Hypothetical protein;Hypothetical protein;;;;;;;;;;;	PFCIRM138_09630;PFCIRM1025_10105;;RM25_2013;PFCIRM138_09630;PFCIRM1025_10105;PFCIRM125_05550;PFCIRM456_08980;;;;;;;;;;;	microaerobic Propionate vs microaerobic Acetate	5.65465	6.30307	4.97661e-07	RM25_2013
UPI000541D5AE	Putative gluconeogenesis factor;Putative gluconeogenesis factor;Putative gluconeogenesis factor;Uncharacterized protein;uridine diphosphate-N-acetylglucosamine-binding protein YvcK;UPF0052 protein;Hypothetical protein;Putative gluconeogenesis factor;UPF0052 protein ML0564;UPF0052 protein ML0564;UPF0052 protein ML0564;UPF0052 protein ML0564;UPF0052 protein ML0564;UPF0052 protein ML0564;UPF0052 pro…	PFCIRM138_01620;PFREUDJS001_001441;PFR_JS10_729;PFCIRM119_01230;;RM25_1437;PFCIRM138_01620;PFREUDJS001_001441;PFR_JS10_729;PFR_JS11_756;PFR_JS12-2_751;PFR_JS14_772;PFR_JS22-1_814;PFR_JS12-1_753;PFR_JS7-1_830;PFR_JS13-1_756;PFR_JS7-2_830;PFR_JS13-2_745;PFR_JS17-1_857;PFR_JS17-2_856;PFCIRM119_01230;PFCIRM121_01405;PFCIRM122_11825;PFCIRM123_10165;PFCIRM1025_01430;PFCIRM125_07040;PFCIRM139_12130;PFCI…	microaerobic Propionate vs microaerobic Acetate	-3.76649	2.40549	0.00393109	RM25_1437
UPI000542278F	Dehydrogenase;Putative oxidoreductase in MprA 5'region;SDR family NAD(P)-dependent oxidoreductase;Putative oxidoreductase in MprA 5'region;Dehydrogenase;;;;	PFCIRM121_00985;RM25_1516;;RM25_1516;PFCIRM121_00985;;;;	microaerobic Propionate vs microaerobic Acetate	-3.49255	3.90532	0.000124358	RM25_1516
UPI0005424671	Cobalt transport protein CbiM;Cobalt transport protein CbiM;Cobalt transport protein CbiM;Cobalt transport protein CbiM;energy-coupling factor ABC transporter permease;Cobalt transport protein CbiM;Cobalt transport protein CbiM;Cobalt transport protein CbiM;Cobalt transport protein CbiM;Cobalt transport protein CbiM;Cobalt transport protein CbiM;Cobalt transport protein CbiM;Cobalt transport prot…	cbiM;cbiM;cbiM;cbiM;;RM25_0425;cbiM;cbiM;PFR_JS10_1721;PFR_JS4_1557;PFR_JS11_1785;PFR_JS14_1747;PFR_JS7-1_1895;PFR_JS13-1_1787;PFR_JS7-2_1837;PFR_JS13-2_1774;PFR_JS21-1_1871;PFR_JS25-1_1732;PFR_JS21-2_1870;cbiM;cbiM;cbiM;cbiM;cbiM;cbiM;cbiM;cbiM;cbiM;;cbiM;cbiM;cbiM;cbiM;cbiM;cbiM;cbiM;cbiM;cbiM;;;;;;;;;;	microaerobic Propionate vs microaerobic Acetate	6.40411	4.71691	1.91905e-05	RM25_0425
UPI00054302B4	Copper-translocating P-type ATPase;Cation transporting P-type ATPase (Silver resistance);Cation transporting p-type ATPase 3.A.3.5.4;Putative cation-transporting P-type ATPase;copper-translocating P-type ATPase;Putative cation-transporting P-type ATPase;Copper-translocating P-type ATPase;Putative cation transporting P-type ATPase (Silver resistance);Putative cation transporting P-type ATPase (Sil…	copA;PFR_JS10_303;PFCIRM121_04360;RM25_1858;;RM25_1858;copA;PFR_JS10_303;PFR_JS4_1898;PFR_JS7-1_407;PFR_JS7-2_407;PFR_JS21-1_428;PFR_JS25-1_287;PFR_JS21-2_427;PFCIRM121_04360;PFCIRM122_09615;PFCIRM123_11700;PFCIRM127_00010;PFCIRM527_04410;PFCIRM513_02650;silP;silP;;;;;;;;copA;;;;;;;;	microaerobic Propionate vs microaerobic Acetate	4.36912	5.57339	2.6706e-06	RM25_1858
UPI0005432A1A	Uncharacterized protein;Uncharacterized protein;hypothetical protein;Hypothetical protein;Protein of unknown function;;;;	PFCIRM121_10070;RM25_1606;;RM25_1606;PFCIRM121_10070;;;;	microaerobic Propionate vs microaerobic Acetate	4.85974	7.00706	9.83874e-08	RM25_1606
UPI0005438E3C	Serine/threonine protein kinase;Uncharacterized protein;hypothetical protein;Hypothetical protein;serine/threonine protein kinase;;;;	PFCIRM121_07830;RM25_2341;;RM25_2341;PFCIRM121_07830;;;;	microaerobic Propionate vs microaerobic Acetate	4.78754	5.95218	1.1164e-06	RM25_2341
UPI000543AC22	Sulfate adenylyltransferase subunit 2 (Sulfate adenylate transferase) (SAT) (ATP-sulfurylase small subunit) (Mitomycin biosynthesis protein V);Sulfate adenylyltransferase;sulfate adenylyltransferase subunit CysD;Sulfate adenylyltransferase subunit 2;Sulfate adenylyltransferase subunit 2 (Sulfate adenylate transferase) (SAT) (ATP-sulfurylase small subunit) (Mitomycin biosynthesis protein V);;;	cysD;RM25_2034;;RM25_2034;mmcV/cysD;;mmcV/cysD;	microaerobic Propionate vs microaerobic Acetate	5.15063	3.92009	0.000120201	RM25_2034
UPI000543DBA4	Uncharacterized protein;Uncharacterized protein;DUF2156 domain-containing protein;Hypothetical protein;Hypothetical protein;Hypothetical protein;;;;;;	PFCIRM127_02785;RM25_1097;;RM25_1097;PFR_J18_1462;PFCIRM127_02785;;;;;;	microaerobic Propionate vs microaerobic Acetate	4.94805	4.74342	1.80541e-05	RM25_1097
UPI0005444BF4	DNA translocase FtsK;FtsK/SpoIIIE family protein;DNA translocase FtsK;FtsK/SpoIIIE family protein;DNA translocase FtsK;;;;	ftsK;RM25_0875;;RM25_0875;ftsK;;ftsK;;	microaerobic Propionate vs microaerobic Acetate	4.08851	3.4131	0.000386277	RM25_0875
UPI0005CBAD62	Radical SAM domain protein	ORFNames: PFREUDJS001_001716	microaerobic Propionate vs microaerobic Acetate	3.51328	3.81932	0.000151595
UPI0005D9D244	excinuclease ABC subunit UvrA	NA	microaerobic Propionate vs microaerobic Acetate	6.27902	3.5085	0.000310096

## Sheet: Overlapproteins ace+prop vs lac
Protein_IDs	Protein names.x	Gene names.x	Group.x	Minusp-value.x	Pvalue.x	Difference_log2.x	Group.y	Minusp-value.y	Pvalue.y	Difference_log2.y	Pfre_identifier
UPI0001D5C678	Uncharacterized protein;Uncharacterized protein;Uncharacterized protein;Chemotaxis protein, resembles CheA;DUF4862 family protein;hypothetical protein;hypothetical protein;UDP-N-acetylglucosamine diphosphorylase;Hypothetical protein;Hypothetical protein;Putative chemotaxis protein, resembles CheA;Putative chemotaxis protein, resembles CheA;Putative chemotaxis protein, resembles CheA;Putative chem…	PFCIRM138_10635;PFREUD_02220;PFCIRM121_07155;PFR_JS17-1_2161;;;PFREUD_02220;RM25_0208;PFREUD_02220;PFCIRM138_10635;PFR_JS4_216;PFR_JS25-1_1950;PFR_JS15-1_222;PFR_JS15-2_222;PFR_JS17-1_2161;PFR_JS17-2_2160;PFCIRM121_07155;PFCIRM527_08625;PFCIRM456_04615;DBX96_05850;;;;;;;;;;;;;	Lac_Prop	3.14046	0.000723661	-4.50726	Lac_Ac	2.62118	0.00239234	-3.64254	RM25_0208
UPI000542B4D9	Peptidase, S9C (Acylaminoacyl-peptidase) family;Acyl-peptide hydrolase;S9 family peptidase;Acyl-peptide hydrolase;Peptidase, S9C (Acylaminoacyl-peptidase) family;;;;	pf435;RM25_1233;;RM25_1233;pf435;;pf435;;	Lac_Prop	4.48882	3.24e-05	-4.49829	Lac_Ac	4.31538	4.84e-05	-4.37881	RM25_1233
UPI0001D5C883	PadR, Transcriptional regulator PadR-like family;PadR, Transcriptional regulator PadR-like family;PadR, Transcriptional regulator PadR-like family;helix-turn-helix transcriptional regulator;PadR family transcriptional regulator;PadR, Transcriptional regulator PadR-like family;PadR family transcriptional regulator;Transcriptional regulator;PadR, Transcriptional regulator PadR-like family;PadR, Tra…	padR;padR;padR;;padR;RM25_0303;BMR99_09675;CB129slpB_1783;padR;padR;PFR_J18_752;PFR_JS12-2_1943;PFR_JS14_1847;PFR_JS22-1_1910;PFR_JS12-1_1944;PFR_JS15-1_339;PFR_JS9-1_2061;PFR_JS9-2_2059;PFR_JS15-2_339;PFR_JS17-1_1995;PFR_JS20-1_1858;PFR_JS17-2_1994;PFR_JS23_1925;PFR_JS20-2_1865;padR;padR;padR;padR;padR;padR;padR;padR;padR;padR;padR;padR;;padR;padR;padR;padR;padR;padR;padR;padR;padR;padR;padR;pad…	Lac_Prop	2.99287	0.00101657	-4.32261	Lac_Ac	2.69863	0.00200159	-5.31209	RM25_0303
UPI0005D7DE0F	NADPH:quinone reductase and related Zn-dependent oxidoreductase	ORFNames: PFR_JS22-1_1608, PFR_JS23_1613	Lac_Prop	2.85574	0.001394	-2.92124	Lac_Ac	2.91215	0.00122421	-2.90384
UPI0005D79912	Gluconokinase	RM25_0130	Lac_Prop	2.29871	0.00502684	-2.83542	Lac_Ac	2.55928	0.00275879	-2.78387	RM25_0130
UPI000541F66B	Riboflavin-specific deaminase (Diaminohydroxyphosphoribosylaminopyrimidine deaminase) (5-amino-6-(5-phosphoribosylamino)uracil reductase);Riboflavin biosynthesis protein RibD;bifunctional diaminohydroxyphosphoribosylaminopyrimidine deaminase/5-amino-6-(5-phosphoribosylamino)uracil reductase RibD;Riboflavin biosynthesis protein RibD;Riboflavin biosynthesis protein RibD;Riboflavin-specific deaminas…	ribD;RM25_2018;;RM25_2018;PFR_J18_256;ribD;ribD;ribD;;ribD;ribD;;;	Lac_Prop	3.46635	0.000341701	-2.77877	Lac_Ac	3.3293	0.000468486	-3.01515	RM25_2018
UPI0005D8F287	Elongation factor G fusA2	RM25_0583	Lac_Prop	3.535	0.000291741	-2.75361	Lac_Ac	2.98989	0.00102356	-2.34756	RM25_0583
UPI0005D7692C	Glycosyltransferase, group 1 family	RM25_0570	Lac_Prop	2.72766	0.00187217	-2.68673	Lac_Ac	2.62295	0.0023826	-4.83317	RM25_0570
UPI0001D5CD9F	Lactaldehyde dehydrogenase;Aldehyde dehydrogenase;Aldehyde dehydrogenase;Lactaldehyde dehydrogenase;aldehyde dehydrogenase family protein;lactaldehyde dehydrogenase;Putative aldehyde dehydrogenase AldA;aldehyde dehydrogenase;Aldehyde dehydrogenase;Lactaldehyde dehydrogenase;Lactaldehyde dehydrogenase;Aldehyde dehydrogenase;Aldehyde dehydrogenase;Aldehyde dehydrogenase;Aldehyde dehydrogenase;Aldeh…	aldB;aldB;PFREUDJS001_001752;aldB;;aldB;RM25_1838;BMR99_01840;CB129slpB_0399;aldB;aldB;PFREUDJS001_001752;PFR_JS2_421;PFR_JS10_323;PFR_JS7-1_426;PFR_JS7-2_426;PFR_JS17-1_451;PFR_JS15-1_1840;PFR_JS23_375;PFR_JS17-2_451;PFR_JS15-2_1840;aldB;aldB;aldB;aldB;aldB;aldB;aldB;aldB;aldB;aldB;aldB;aldB;aldB;aldA;aldA;FEZ52_03945;;aldB;aldB;aldB;aldB;aldB;aldB;aldB;aldB;aldB;aldB;aldB;aldB;aldB;aldB;aldB;;;…	Lac_Prop	2.37659	0.00420153	-2.55094	Lac_Ac	2.34643	0.00450373	-2.62465	RM25_1838
UPI000542607F	Phosphoenolpyruvate-protein phosphotransferase;Phosphoenolpyruvate-protein phosphotransferase;Phosphoenolpyruvate-protein phosphotransferase;Phosphoenolpyruvate-protein phosphotransferase;Phosphoenolpyruvate-protein phosphotransferase (Precursor);Phosphoenolpyruvate-protein phosphotransferase (Precursor);Phosphoenolpyruvate-protein phosphotransferase (Precursor);Phosphoenolpyruvate-protein phosph…	PFR_JS10_305;CE1826;RM25_1856;RM25_1856;PFR_JS10_305;PFR_JS4_1896;PFR_JS21-1_430;PFR_JS25-1_289;PFR_JS21-2_429;CE1826, ptsI;;CE1826, ptsI	Lac_Prop	4.34126	4.56e-05	-2.47016	Lac_Ac	3.81831	0.000151946	-2.16951	RM25_1856
UPI0001D5CF69	Acetyltransferase;N-acetyltransferase domain-containing protein;Acetyltransferase;Acetyltransferase;N-acetyltransferase;acetyltransferase;Acetyltransferase;acetyltransferase;acetyltransferase;Hypothetical protein;Hypothetical protein;Hypothetical protein;Hypothetical protein;Hypothetical protein;Hypothetical protein;Hypothetical protein;Hypothetical protein;Hypothetical protein;Hypothetical prote…	PFCIRM138_10260;PFR_JS10_1195;PFREUD_10000;PFCIRM121_00045;;PFREUD_10000;RM25_1173;PFREUD_10000;PFCIRM138_10260;PFR_JS10_1195;PFR_JS4_1019;PFR_J18_1389;PFR_JS12-2_1233;PFR_JS14_1237;PFR_JS22-1_1290;PFR_JS12-1_1235;PFR_JS7-1_1287;PFR_JS7-2_1287;PFR_JS21-1_1338;PFR_JS25-1_1200;PFR_JS9-1_1350;PFR_JS21-2_1337;PFR_JS15-1_988;PFR_JS9-2_1348;PFR_JS15-2_989;PFCIRM121_00045;PFCIRM122_05650;PFCIRM127_03500…	Lac_Prop	2.46969	0.00339089	-2.36074	Lac_Ac	2.69183	0.00203316	-2.56289	RM25_1173
UPI00005B73BB	Fructose-bisphosphate aldolase class I;Fructose-bisphosphate aldolase class 1;Fructose-bisphosphate aldolase class I;Fructose-bisphosphate aldolase;Fructose-bisphosphate aldolase class I;fructose bisphosphate aldolase;Fructose-bisphosphate aldolase class I;Fructose-bisphosphate aldolase class 1;fructose bisphosphate aldolase;Fructose-bisphosphate aldolase class 1;fructose-bisphosphate aldolase cl…	fba2;PFR_JS10_2297;fba2;fba2;fba2;;fba2;RM25_2323;BMR99_11495;CB129slpB_2115;fba2;fba2;fba2;PFREUDJS001_002332;PFR_JS2_2277;PFR_JS10_2297;PFR_JS8_2293;PFR_JS11_2170;PFR_JS12-2_2244;PFR_JS22-1_2294;PFR_JS12-1_2245;PFR_JS13-1_2172;PFR_JS13-2_2159;PFR_JS15-1_2289;PFR_JS17-1_2423;PFR_JS15-2_2287;PFR_JS17-2_2423;PFR_JS23_2303;fba2;fba2;fba2;fba2;fba2;fba2;fba2;fba2;fba2;fba2;fba2;DBX96_09095;fda;fda;F…	Lac_Prop	4.9748	1.06e-05	-2.32907	Lac_Ac	3.37427	0.000422404	-2.73937	RM25_2323
UPI0005D7D2AB	Aspartate ammonia-lyase	RM25_1550	Lac_Prop	3.4245	0.000376267	-2.07391	Lac_Ac	3.07372	0.000843884	-2.03442	RM25_1550
UPI00054301C1	Cytochrome P450 (Heme-thiolate monooxygenase);Cytochrome P450;Cytochrome P450 CYP109C2;cytochrome P450;Cytochrome P450;Cytochrome P450 CYP109C2;Cytochrome P450 (Heme-thiolate monooxygenase);;;;	cypA (yjiB);RM25_2307;PFR_JS2_2258;;RM25_2307;PFR_JS2_2258;cypA (yjiB);;cypA (yjiB);;	Lac_Prop	3.82861	0.000148385	-2.07094	Lac_Ac	2.36727	0.00429267	-2.13663	RM25_2307
UPI00049F602E	Beta-ketoacyl-[acyl-carrier-protein] synthase III;Beta-ketoacyl-[acyl-carrier-protein] synthase III;Beta-ketoacyl-[acyl-carrier-protein] synthase III;Beta-ketoacyl-[acyl-carrier-protein] synthase III;ketoacyl-ACP synthase III;3-oxoacyl-[acyl-carrier-protein] synthase 3;3-oxoacyl-ACP synthase;3-oxoacyl-[acyl-carrier-protein] synthase 3 2;3-oxoacyl-[acyl-carrier-protein] synthase 3;3-oxoacyl-[acyl-…	fabH;PFR_JS10_1260;RM25_1229;fabH;;RM25_1229;BMR99_04220;CB129slpB_1263;fabH;PFR_JS2_1316;PFR_JS10_1260;PFR_JS8_1344;PFR_JS11_1292;PFR_JS22-1_1344;PFR_JS7-1_1364;PFR_JS13-1_1292;PFR_JS7-2_1364;PFR_JS13-2_1281;PFR_JS9-1_1406;PFR_JS9-2_1404;PFR_JS20-1_1069;PFR_JS23_1284;PFR_JS20-2_1075;fabH;fabH;fabH;fabH;fabH;fabH;fabH;fabH;fabH;fabH;fabH;fabH;fabH;fabH;fabH;FEZ52_02410;FEZ52_02685;;fabH;fabH;fabH…	Lac_Prop	4.37104	4.26e-05	2.40185	Lac_Ac	4.43058	3.71e-05	2.4993	RM25_1229
UPI0001D5CD7C	Vitamin B12-dependent ribonucleotide reductase;Vitamin B12-dependent ribonucleotide reductase;Vitamin B12-dependent ribonucleotide reductase (Ribonucleoside-diphosphate reductase NrdJ);Vitamin B12-dependent ribonucleotide reductase;vitamin B12-dependent ribonucleotide reductase;vitamin B12-dependent ribonucleotide reductase;Vitamin B12-dependent ribonucleotide reductase;ribonucleoside-diphosphate…	PFR_JS10_923;nrdJ;nrdJ;RM25_0894;;nrdJ;RM25_0894;BMR99_05920;nrdJ;PFR_JS10_923;PFR_JS4_727;PFR_JS8_1009;PFR_JS11_972;PFR_JS12-2_968;PFR_JS14_965;PFR_JS22-1_1013;PFR_JS12-1_970;PFR_JS7-1_1020;PFR_JS13-1_972;PFR_JS7-2_1020;PFR_JS13-2_961;PFR_JS21-1_1052;PFR_JS25-1_907;PFR_JS9-1_1065;PFR_JS21-2_1051;PFR_JS15-1_1269;PFR_JS9-2_1063;PFR_JS15-2_1270;PFR_JS23_950;nrdJ;nrdJ;nrdJ;nrdJ;nrdJ;nrdJ;nrdJ;nrdJ;n…	Lac_Prop	3.63749	0.000230414	2.40234	Lac_Ac	4.25499	5.56e-05	3.36194	RM25_0894
UPI000543AC22	Sulfate adenylyltransferase subunit 2 (Sulfate adenylate transferase) (SAT) (ATP-sulfurylase small subunit) (Mitomycin biosynthesis protein V);Sulfate adenylyltransferase;sulfate adenylyltransferase subunit CysD;Sulfate adenylyltransferase subunit 2;Sulfate adenylyltransferase subunit 2 (Sulfate adenylate transferase) (SAT) (ATP-sulfurylase small subunit) (Mitomycin biosynthesis protein V);;;	cysD;RM25_2034;;RM25_2034;mmcV/cysD;;mmcV/cysD;	Lac_Prop	2.41781	0.00382113	3.13497	Lac_Ac	4.54869	2.83e-05	8.28561	RM25_2034
UPI0001D5CD56	RNA polymerase principal sigma factor HrdD;RNA polymerase principal sigma factor HrdD;RNA polymerase sigma factor SigB;sigma-70 family RNA polymerase sigma factor;RNA polymerase principal sigma factor HrdD;RNA polymerase sigma factor SigB;RNA polymerase subunit sigma;RNA polymerase sigma factor SigB;RNA polymerase principal sigma factor HrdD;RNA polymerase sigma factor SigB;RNA polymerase sigma f…	hrdD2;hrdD2;RM25_0907;;hrdD2;RM25_0907;BMR99_05860;CB129slpB_0950;hrdD2;PFR_JS2_999;PFR_JS8_1021;PFR_JS11_985;PFR_JS12-2_980;PFR_JS14_978;PFR_JS22-1_1026;PFR_JS12-1_982;PFR_JS13-1_985;PFR_JS13-2_974;PFR_JS9-1_1078;PFR_JS15-1_1253;PFR_JS9-2_1076;PFR_JS17-1_1069;PFR_JS20-1_1417;PFR_JS15-2_1254;PFR_JS23_964;PFR_JS17-2_1068;PFR_JS20-2_1424;hrdD2;hrdD2;hrdD2;hrdD2;hrdD2;hrdD2;hrdD2;hrdD2;hrdD2;hrdD2;h…	Lac_Prop	3.99933	0.000100154	3.30165	Lac_Ac	3.99933	0.000100154	3.30165	RM25_0907
UPI0001D5CFF4	Hypothetical secreted protein;Putative lipoprotein;Conserved hypothetical secreted protein;Hypothetical secreted protein;Hypothetical secreted protein;hypothetical protein;hypothetical protein;Conserved protein, putative lipoprotein;hypothetical protein;Conserved hypothetical secreted protein;Hypothetical secreted protein;Hypothetical secreted protein;Putative lipoprotein;Conserved hypothetical s…	PFCIRM138_02170;PFREUDJS001_001545;PFR_JS10_624;PFREUD_16260;PFCIRM119_00685;;PFREUD_16260;RM25_1543;BMR99_07475;CB129slpB_0646;PFREUD_16260;PFCIRM138_02170;PFREUDJS001_001545;PFR_JS10_624;PFR_JS4_425;PFR_J18_1957;PFR_JS8_712;PFR_JS11_652;PFR_JS12-2_642;PFR_JS14_667;PFR_JS22-1_707;PFR_JS12-1_644;PFR_JS7-1_726;PFR_JS13-1_652;PFR_JS7-2_726;PFR_JS13-2_641;PFR_JS21-1_757;PFR_JS25-1_610;PFR_JS21-2_756…	Lac_Prop	2.32188	0.00476566	3.47558	Lac_Ac	2.32188	0.00476566	3.47558	RM25_1543
UPI0003246E49	Methionine aminopeptidase;Methionine aminopeptidase;Methionine aminopeptidase;Methionine aminopeptidase (MAP) (Peptidase M);Methionine aminopeptidase Map;Methionyl aminopeptidase;Methionine aminopeptidase;Methionyl aminopeptidase;Methionyl aminopeptidase;Methionyl aminopeptidase;Methionyl aminopeptidase;Methionyl aminopeptidase;Methionyl aminopeptidase;Methionyl aminopeptidase;Methionyl aminopept…	map;map;map;map;RM25_0560;CB129slpB_1568;map;PFR_JS2_1629;PFR_JS10_1591;PFR_JS4_1425;PFR_JS8_1715;PFR_JS11_1658;PFR_JS12-2_1703;PFR_JS14_1621;PFR_JS12-1_1705;PFR_JS7-1_1709;PFR_JS13-1_1658;PFR_JS7-2_1709;PFR_JS13-2_1645;PFR_JS21-1_1740;PFR_JS25-1_1600;PFR_JS15-1_597;PFR_JS21-2_1739;PFR_JS17-1_1747;PFR_JS15-2_600;PFR_JS17-2_1746;PFR_JS23_1684;map;map;map;map;map;map;map;map;map_1;map_1;;map;map;ma…	Lac_Prop	4.70168	1.99e-05	3.77455	Lac_Ac	4.70168	1.99e-05	3.77455	RM25_0560
UPI0001D5CF91	Sulfate adenylyltransferase subunit 1;Sulfate adenylyltransferase subunit 1;Sulfate adenylyltransferase subunit 1;Sulfate adenylyltransferase subunit 1;Sulfate adenylyltransferase subunit 1;sulfate adenylyltransferase;sulfate adenylyltransferase;Sulfate adenylyltransferase subunit 1;Sulfate adenylyltransferase, large subunit/ ATP-sulfurylase, subunit 1 (ATP:sulfate adenylyltransferase);Sulfate ad…	cysN;cysN;RM25_2035;PFR_JS13-1_197;PFR_JS13-1_197;;cysN;RM25_2035;cysN;PFR_JS4_2079;PFR_J18_237;PFR_JS11_197;PFR_JS12-2_191;PFR_JS14_189;PFR_JS12-1_191;PFR_JS13-1_197;PFR_JS13-2_197;PFR_JS21-1_253;PFR_JS25-1_109;PFR_JS21-2_252;PFR_JS15-1_2067;PFR_JS15-2_2065;cysN;cysN;cysN;cysN;cysN;cysN;cysN;cysN;FEZ52_10265;;cysN;cysN;cysN;cysN;cysN;cysN;cysN;cysN;cysN;;;;;;;;;;;	Lac_Prop	4.01735	9.61e-05	4.49541	Lac_Ac	4.89253	1.28e-05	7.17211	RM25_2035
UPI0005445352	Hypothetical membrane protein;Phosphotransferase system, mannitol-specific IIBC component;hypothetical protein;Phosphotransferase system, mannitol-specific IIBC component;Hypothetical membrane protein;;;;	PFCIRM121_01425;RM25_1434;;RM25_1434;PFCIRM121_01425;;;;	Lac_Prop	3.82867	0.000148364	4.50271	Lac_Ac	3.82867	0.000148364	4.50271	RM25_1434
UPI00049F5552	Ferrous iron transport protein B;Ferrous iron transport protein B;Ferrous iron transport protein B;Ferrous iron uptake protein B 9.A.8.1.x;ferrous iron transporter B;Ferrous iron transport protein B;Ferrous iron transport protein B;Ferrous iron transport protein B;Ferrous iron transport protein B;Ferrous iron transport protein B;Ferrous iron transport protein B;Ferrous iron transport protein B;Fe…	feoB;PFR_JS10_284;RM25_1875;feoB;;RM25_1875;CB129slpB_0369;feoB;PFR_JS2_386;PFR_JS10_284;PFR_JS4_1914;PFR_J18_397;PFR_JS8_393;PFR_JS11_373;PFR_JS12-2_363;PFR_JS14_365;PFR_JS22-1_410;PFR_JS12-1_363;PFR_JS7-1_391;PFR_JS13-1_373;PFR_JS7-2_391;PFR_JS13-2_362;PFR_JS21-1_412;PFR_JS25-1_271;PFR_JS21-2_411;PFR_JS9-1_422;PFR_JS9-2_420;PFR_JS17-1_417;PFR_JS15-1_1876;PFR_JS23_339;PFR_JS17-2_417;PFR_JS15-2_1…	Lac_Prop	2.55186	0.00280634	4.77691	Lac_Ac	2.55186	0.00280634	4.77691	RM25_1875
UPI0001D5C607	CBS domain protein;CBS domain pair protein;Hypothetical secreted protein;CBS domain protein;Hypothetical secreted protein;CBS domain pair protein;HlyC/CorC family transporter;hypothetical protein;CBS domain protein;hypothetical protein;Hypothetical secreted protein;CBS domain protein;CBS domain pair protein;CBS domain pair protein;CBS domain pair protein;CBS domain pair protein;CBS domain pair pr…	PFREUDJS001_000772;PFR_JS10_1318;PFREUD_08860;RM25_0844;PFCIRM121_12100;PFR_JS10_1318;;PFREUD_08860;RM25_0844;BMR99_03945;PFREUD_08860;PFREUDJS001_000772;PFR_JS2_1356;PFR_JS10_1318;PFR_J18_1270;PFR_JS22-1_1404;PFR_JS15-1_873;PFR_JS15-2_876;PFR_JS23_1341;PFCIRM129_06625;PFCIRM121_12100;PFCIRM122_02975;PFCIRM125_10710;PFCIRM139_09995;PFCIRM514_03860;corC;corC;;;;;;;;;;;;;;;;;;;	Lac_Prop	3.90805	0.000123581	5.48765	Lac_Ac	3.90805	0.000123581	5.48765	RM25_0844
UPI00054363F9	Putative transposase;Transposase;IS66 family transposase;Transposase;Transposase;Transposase;Transposase;Transposase;Transposase (ISH10);Transposase (ISH10);Transposase (ISH10);Transposase (ISH10);Transposase (ISH10);Transposase (ISH10);Transposase (ISH10);Transposase (ISH10);Putative transposase;Putative transposase;Putative transposase;Transposase IS66;;;;;;;;;;;;;;;;;	PFCIRM121_08630;RM25_0086;;RM25_0086;RM25_0272;RM25_0557;RM25_2111;RM25_2265;PFR_J18_1327;PFR_J18_2207;PFR_J18_2255;PFR_J18_2307;PFR_JS12-2_226;PFR_JS12-2_229;PFR_JS12-1_226;PFR_JS12-1_229;PFCIRM121_08630;PFCIRM122_08930;PFCIRM134_08155;tnp;;;;;;;;;tnp;;;;;;;;	Lac_Prop	6.44442	3.59e-07	5.79572	Lac_Ac	6.44442	3.59e-07	5.79572	RM25_0086
UPI000541F9D3	Hypothetical fusion protein;Putative CoA-substrate-specific enzyme activase;activase;Putative CoA-substrate-specific enzyme activase;Hypothetical fusion protein;;;;	PFCIRM121_02420;RM25_2041;;RM25_2041;PFCIRM121_02420;;;;	Lac_Prop	5.13342	7.35e-06	6.03653	Lac_Ac	5.13342	7.35e-06	6.03653	RM25_2041
UPI0005431188	Glutathione S-transferase;Putative glutathione S-transferase;glutathione-dependent reductase;Putative glutathione S-transferase;glutathione S-transferase;glutathione S-transferase;;;;;;	Gst;RM25_0931;;RM25_0931;Gst;Gst;;Gst;Gst;;;	Lac_Prop	2.01017	0.0097686	6.19757	Lac_Ac	2.29571	0.00506163	7.48941	RM25_0931
UPI0005441791	Arsenite-transporting ATPase;Arsenical pump-driving ATPase;Arsenical pump-driving ATPase;arsenite-transporting ATPase;;;;	arsA;RM25_1910;RM25_1910;arsA;;arsA;;	Lac_Prop	7.86872	1.35e-08	6.25399	Lac_Ac	7.86872	1.35e-08	6.25399	RM25_1910
UPI000542CB28	Sugar transporter, major facilitator superfamily;Alpha-ketoglutarate transporter, MFS super;MFS transporter;Alpha-ketoglutarate transporter, MFS super;Alpha-ketoglutarate transporter, MFS super;Alpha-ketoglutarate transporter, MFS super;sugar transporter, major facilitator superfamily;sugar transporter, major facilitator superfamily;;;;;;	PFCIRM512_04190;RM25_0932;;RM25_0932;PFR_JS8_1047;PFR_JS14_1003;PFCIRM121_08305;PFCIRM512_04190;;;;;;	Lac_Prop	2.03926	0.00913571	6.4205	Lac_Ac	5.96632	1.08e-06	7.76978	RM25_0932
UPI0005CC3F0B	phosphoadenylyl-sulfate reductase	RM25_2033	Lac_Prop	7.72218	1.9e-08	8.43452	Lac_Ac	7.72218	1.9e-08	8.43452	RM25_2033
