# Supplementary material for: Propionibacterium freudenreichii thrives in microaerobic conditions by complete oxidation of lactate to CO2
Source: Environ Microbiol. 2021 May 6;23(6):3116–29. doi: 10.1111/1462-2920.15532 (PMC8360058; doi:10.1111/1462-2920.15532)
Supplement: Supplementary file 1 — Appendix S1: Supplementary Information [file EMI-23-3116-s001.zip › EMI_15532_Supplementary_file_3 - K-means clustering of proteins.xlsx]

## Sheet: Cluster_1
Protein_IDs	Protein.names	Gene.names	Cluster	Pfre_identifier
UPI00054275BE	2-dehydropantoate 2-reductase;2-dehydropantoate 2-reductase;2-dehydropantoate 2-reductase;2-dehydropantoate 2-reductase (Precursor);2-dehydropantoate 2-reductase;;;;	panE;RM25_0912;;RM25_0912;panE;;panE;;	1	RM25_0912
UPI000543FAA6	2-keto-myo-inositol dehydratase;2-keto-myo-inositol dehydratase;Inosose dehydratase;TIM barrel protein;Inosose dehydratase;2-keto-myo-inositol dehydratase;2-keto-myo-inositol dehydratase;IolE protein;IolE protein;IolE protein;IolE protein;IolE protein;IolE protein;IolE protein;2-keto-myo-inositol dehydratase;2-keto-myo-inositol dehydratase;2-keto-myo-inositol dehydratase;2-keto-myo-inositol dehyd…	iolE2;iolE;RM25_0237;;RM25_0237;BMR99_00885;iolE;PFR_JS10_2044;PFR_JS22-1_2024;PFR_JS17-1_2123;PFR_JS23_185;PFR_JS20-1_1930;PFR_JS17-2_2122;PFR_JS20-2_1938;iolE2;iolE2;iolE2;iolE2;iolE2;iolE2;iolE2;iolE2;iolE_2;iolE_2;;iolE2;iolE2;iolE2;iolE2;iolE2;iolE2;iolE2;iolE2;iolE;;;;;;;;;;	1	RM25_0237
UPI0001D5CFC9	2-oxoglutarate dehydrogenase, E1 and E2 components;2-oxoglutarate dehydrogenase, E1 and E2 components;2-oxoglutarate decarboxylase;Oxoglutarate dehydrogenase (Succinyl-transferring), E1 component;multifunctional oxoglutarate decarboxylase/oxoglutarate dehydrogenase thiamine pyrophosphate-binding subunit/dihydrolipoyllysine-residue succinyltransferase subunit;2-oxoglutarate dehydrogenase, E1 and E…	odhA;odhA;RM25_1150;PFR_JS21-1_1315;;odhA;RM25_1150;odhA;PFR_JS21-1_1315;PFR_JS25-1_1177;PFR_JS21-2_1314;PFR_JS15-1_1010;PFR_JS15-2_1011;odhA;odhA;odhA;;odhA;odhA;odhA;odhA;;;;;;	1	RM25_1150
UPI0005422BA4	2-oxoisovalerate dehydrogenase subunit alpha (Branched-chain alpha-keto acid dehydrogenase E1 component alpha chain) (BCKDH E1-alpha);Pyruvate dehydrogenase E1 component, alpha subunit;Pyruvate dehydrogenase E1 component, alpha subunit;pyruvate dehydrogenase;Pyruvate dehydrogenase E1 component, alpha subunit;Pyruvate dehydrogenase E1 component, alpha subunit;Pyruvate dehydrogenase E1 component, a…	bkdA1;RM25_0205;PFR_JS7-1_2174;;RM25_0205;PFR_J18_2059;PFR_JS7-1_2174;PFR_JS7-2_2117;bkdA1;bkdA1;bkdA1;;bkdA1;bkdA1;bkdA1;;;;	1	RM25_0205
UPI000541CB9E	4-alpha-glucanotransferase;4-alpha-glucanotransferase;4-alpha-glucanotransferase;4-alpha-glucanotransferase malQ;4-alpha-glucanotransferase (Amylomaltase) (Disproportionating enzyme) (D-enzyme);4-alpha-glucanotransferase (Amylomaltase) (Disproportionating enzyme) (D-enzyme);;;;;	malQ2;RM25_2021;;RM25_2021;malQ2;malQ2;;malQ2;malQ2;;	1	RM25_2021
UPI0004A030B1	4-hydroxy-3-methylbut-2-en-1-yl diphosphate synthase (flavodoxin);4-hydroxy-3-methylbut-2-en-1-yl diphosphate synthase (flavodoxin);4-hydroxy-3-methylbut-2-en-1-yl diphosphate synthase (flavodoxin);4-hydroxy-3-methylbut-2-en-1-yl diphosphate synthase;4-hydroxy-3-methylbut-2-en-1-yl diphosphate synthase;4-hydroxy-3-methylbut-2-en-1-yl diphosphate synthase;4-hydroxy-3-methylbut-2-en-1-yl diphosphat…	ispG;ispG;gcpE;;RM25_1392;CB129slpB_0798;ispG;gcpE, ispG;PFR_JS2_842;PFR_JS10_775;PFR_JS4_576;PFR_J18_1803;PFR_JS8_863;PFR_JS11_825;PFR_JS12-2_820;PFR_JS14_817;PFR_JS12-1_822;PFR_JS7-1_875;PFR_JS13-1_825;PFR_JS7-2_875;PFR_JS13-2_814;PFR_JS21-1_906;PFR_JS25-1_761;PFR_JS21-2_905;ispG;ispG;ispG;ispG;ispG;ispG;ispG;ispG;ispG;ispG;ispG;ispG;ispG;ispG;;ispG;ispG;ispG;ispG;ispG;ispG;ispG;ispG;ispG;ispG;…	1	RM25_1392
UPI00054211F7	4-hydroxy-tetrahydrodipicolinate synthase;4-hydroxy-tetrahydrodipicolinate synthase;4-hydroxy-tetrahydrodipicolinate synthase;4-hydroxy-tetrahydrodipicolinate synthase;Dihydrodipicolinate synthase;Dihydrodipicolinate synthase;Dihydrodipicolinate synthase;Dihydrodipicolinate synthase;Dihydrodipicolinate synthase;Dihydrodipicolinate synthase;Dihydrodipicolinate synthase;Dihydrodipicolinate synthase…	dapA;dapA;dapA;;RM25_1533;dapA;PFR_JS4_435;PFR_J18_1943;PFR_JS8_722;PFR_JS11_662;PFR_JS13-1_662;PFR_JS13-2_651;PFR_JS21-1_767;PFR_JS25-1_620;PFR_JS21-2_766;PFR_JS9-1_776;PFR_JS9-2_774;PFR_JS17-1_762;PFR_JS20-1_603;PFR_JS17-2_761;PFR_JS20-2_607;dapA;dapA;dapA;dapA;dapA;dapA;dapA;;dapA;dapA;dapA;dapA;dapA;dapA;dapA;dapA;;;;;;;;;	1	RM25_1533
UPI0001D5CC05	50S ribosomal protein L25;50S ribosomal protein L25;50S ribosomal protein L25;50S ribosomal protein L25;50S ribosomal protein L25/general stress protein Ctc;50S ribosomal protein L25;50S ribosomal protein L25;50S ribosomal protein L25/general stress protein Ctc;50S ribosomal protein L25;Ribosomal protein L25;Ribosomal protein L25;50S ribosomal protein L25;50S ribosomal protein L25;50S ribosomal p…	rplY;rplY;rplY;rplY;;rplY;RM25_1655;BMR99_07990;CB129slpB_0548;rplY;rplY;rplY;PFR_JS2_582;PFR_JS10_505;PFR_JS4_278;PFR_J18_611;PFR_JS8_603;PFR_JS11_547;PFR_JS12-2_542;PFR_JS14_542;PFR_JS22-1_610;PFR_JS12-1_542;PFR_JS7-1_609;PFR_JS13-1_547;PFR_JS7-2_609;PFR_JS13-2_536;PFR_JS21-1_613;PFR_JS25-1_470;PFR_JS21-2_612;PFR_JS9-1_655;PFR_JS15-1_1679;PFR_JS9-2_653;PFR_JS17-1_608;PFR_JS20-1_462;PFR_JS23_537…	1	RM25_1655
UPI0005D73EAA	5-formyltetrahydrofolate cyclo-ligase family protein	RM25_1722	1	RM25_1722
UPI000320E091	6,7-dimethyl-8-ribityllumazine synthase;6,7-dimethyl-8-ribityllumazine synthase;6,7-dimethyl-8-ribityllumazine synthase;6,7-dimethyl-8-ribityllumazine synthase (Riboflavin synthase beta chain);6,7-dimethyl-8-ribityllumazine synthase;6,7-dimethyl-8-ribityllumazine synthase;6,7-dimethyl-8-ribityllumazine synthase;6,7-dimethyl-8-ribityllumazine synthase RibH;6,7-dimethyl-8-ribityllumazine synthase;6…	ribH;ribH;ribH;ribH;;RM25_2015;BMR99_10055;CB129slpB_0238;ribH;PFR_JS2_243;PFR_JS10_249;PFR_JS8_236;PFR_JS11_219;PFR_JS14_211;PFR_JS22-1_266;PFR_JS7-1_245;PFR_JS13-1_219;PFR_JS7-2_245;PFR_JS13-2_219;PFR_JS17-1_266;PFR_JS15-1_2047;PFR_JS17-2_266;PFR_JS15-2_2045;PFR_JS23_2005;ribH;ribH;ribH;ribH;ribH;ribH;ribH;ribH;ribH;ribH;DBX96_03075;ribH;ribH;FEZ52_09910;;ribH;ribH;ribH;ribH;ribH;ribH;ribH;ribH…	1	RM25_2015
UPI00005B73C2	6-phosphogluconate dehydrogenase, decarboxylating;6-phosphogluconate dehydrogenase, decarboxylating;6-phosphogluconate dehydrogenase, decarboxylating;6-phosphogluconate dehydrogenase, decarboxylating;6-phosphogluconate dehydrogenase, decarboxylating;NADP-dependent phosphogluconate dehydrogenase;6-phosphogluconate dehydrogenase;Phosphogluconate dehydrogenase (decarboxylating);phosphogluconate dehy…	PFR_JS10_1388;gnd2;6pgd1;RM25_0773;gnd2;;gnd2;RM25_0773;BMR99_03255;CB129slpB_1382;6pgd1;gnd2;gnd;PFR_JS2_1428;PFR_JS10_1388;PFR_JS4_1214;PFR_JS11_1420;PFR_JS12-2_1452;PFR_JS14_1417;PFR_JS22-1_1476;PFR_JS12-1_1454;PFR_JS7-1_1472;PFR_JS13-1_1420;PFR_JS7-2_1472;PFR_JS13-2_1409;PFR_JS21-1_1532;PFR_JS25-1_1393;PFR_JS21-2_1531;PFR_JS15-1_801;PFR_JS20-1_960;PFR_JS15-2_804;PFR_JS23_1480;PFR_JS20-2_966;g…	1	RM25_0773
UPI0005425697	6-phosphogluconate dehydrogenase, decarboxylating;Phosphogluconate dehydrogenase (Decarboxylating);decarboxylating 6-phosphogluconate dehydrogenase;Phosphogluconate dehydrogenase (decarboxylating);6-phosphogluconate dehydrogenase, decarboxylating gnd2;6-phosphogluconate dehydrogenase, decarboxylating gnd2;6-phosphogluconate dehydrogenase, decarboxylating gnd2;6-phosphogluconate dehydrogenase, dec…	gnd1;RM25_0429;;RM25_0429;PFR_JS8_1844;PFR_JS7-1_1891;PFR_JS7-2_1833;PFR_JS15-1_467;PFR_JS17-1_1873;PFR_JS15-2_470;gnd1;gnd1;gnd1;gnd;;gnd1;gnd1;gnd1;;;;;;;;;;	1	RM25_0429
UPI0005D82AA1	ABC transporter ATP-binding protein	ggtA malK msiK msmK msmX sugC PFREUDJS001_001682	1
UPI0005440380	ABC transporter ATP-binding protein;ABC-type molybdenum transport system, ATPase component;ABC transporter ATP-binding protein;ABC-type molybdenum transport system, ATPase component;ABC transporter ATP-binding protein;;;;	PPA1530;RM25_1405;;RM25_1405;PPA1530;;PPA1530;;	1	RM25_1405
UPI000542505A	ABC transporter;ABC transporter;ATP-binding protein SCC61A06c;ABC transporter;ATP/GTP-binding family protein;ABC transporter;ATP-binding protein SCC61A06c;ATP-binding protein SCC61A06c;ATP-binding protein SCC61A06c;ATP-binding protein SCC61A06c;ATP-binding protein SCC61A06c;ABC transporter;ABC transporter;ABC transporter;ABC transporter;ABC transporter;;;;;;;;;;;;;;	PFCIRM138_11800;PFCIRM118_12130;PFR_JS21-1_1547;;RM25_0757;PFCIRM138_11800;PFR_JS4_1231;PFR_JS8_1492;PFR_JS21-1_1547;PFR_JS25-1_1408;PFR_JS21-2_1546;PFCIRM118_12130;PFCIRM121_11625;PFCIRM135_11775;PFCIRM508_04860;PFCIRM527_02735;;;;;;;;;;;;;;	1	RM25_0757
UPI0005437936	ABC transporter;ABC transporter;thiol reductant ABC exporter subunit CydD;ABC transporter;ABC transporter;;;;	cydCD;RM25_0180;;RM25_0180;cydCD;;cydCD;;	1	RM25_0180
UPI0005426B5F	ABC transporter;ABC-type antimicrobial peptide transport system;ABC transporter permease;ABC-type antimicrobial peptide transport system;ABC transporter;;;;	PFCIRM121_07935;RM25_0007;;RM25_0007;PFCIRM121_07935;;;;	1	RM25_0007
UPI0001D5CF69	Acetyltransferase;N-acetyltransferase domain-containing protein;Acetyltransferase;Acetyltransferase;N-acetyltransferase;acetyltransferase;Acetyltransferase;acetyltransferase;acetyltransferase;Hypothetical protein;Hypothetical protein;Hypothetical protein;Hypothetical protein;Hypothetical protein;Hypothetical protein;Hypothetical protein;Hypothetical protein;Hypothetical protein;Hypothetical prote…	PFCIRM138_10260;PFR_JS10_1195;PFREUD_10000;PFCIRM121_00045;;PFREUD_10000;RM25_1173;PFREUD_10000;PFCIRM138_10260;PFR_JS10_1195;PFR_JS4_1019;PFR_J18_1389;PFR_JS12-2_1233;PFR_JS14_1237;PFR_JS22-1_1290;PFR_JS12-1_1235;PFR_JS7-1_1287;PFR_JS7-2_1287;PFR_JS21-1_1338;PFR_JS25-1_1200;PFR_JS9-1_1350;PFR_JS21-2_1337;PFR_JS15-1_988;PFR_JS9-2_1348;PFR_JS15-2_989;PFCIRM121_00045;PFCIRM122_05650;PFCIRM127_03500…	1	RM25_1173
UPI0001D5CD3D	Aconitate hydratase;Aconitate hydratase;Aconitate hydratase;Aconitate hydratase;aconitate hydratase AcnA;aconitase;Aconitate hydratase 1;aconitate hydratase 1;Aconitate hydratase 1;Aconitase, Aconitate hydratase;Aconitase, Aconitate hydratase;Aconitate hydratase 1;Aconitate hydratase 1;Aconitate hydratase 1;Aconitate hydratase 1;Aconitate hydratase 1;Aconitate hydratase 1;Aconitate hydratase 1;Ac…	acn;acn;acnA;acn;;acn;RM25_0933;BMR99_05735;CB129slpB_0973;acn;acn;acnA;PFR_JS2_1025;PFR_JS10_963;PFR_JS4_766;PFR_J18_1619;PFR_JS8_1048;PFR_JS11_1011;PFR_JS12-2_1006;PFR_JS14_1004;PFR_JS22-1_1052;PFR_JS12-1_1008;PFR_JS7-1_1058;PFR_JS13-1_1011;PFR_JS7-2_1058;PFR_JS13-2_1000;PFR_JS21-1_1090;PFR_JS25-1_945;PFR_JS21-2_1089;PFR_JS15-1_1227;PFR_JS15-2_1228;PFR_JS23_990;acn;acn;acn;acn;acn;acn;acn;acn;a…	1	RM25_0933
UPI0001D5CA15	Acyl-CoA dehydrogenase;Acyl-CoA dehydrogenase;Acyl-CoA dehydrogenase, short-chain specific;acyl-CoA/acyl-ACP dehydrogenase;acyl-CoA dehydrogenase;Acyl-CoA dehydrogenase, short-chain specific;Acyl-CoA dehydrogenase;Acyl-CoA dehydrogenase type 2 domain protein;Acyl-CoA dehydrogenase type 2 domain protein;Acyl-CoA dehydrogenase type 2 domain protein;Acyl-CoA dehydrogenase type 2 domain protein;Acyl-…	fad;fad;RM25_0400;;fad;RM25_0400;fad;PFR_J18_831;PFR_JS8_1874;PFR_JS15-1_437;PFR_JS15-2_440;fad;fad;fad;DBX96_04725;;fad;fad;fad;fad;;;	1	RM25_0400
UPI000175093C	Acyl-CoA thioester hydrolase, YbgC/YbaW family;4HBT domain-containing protein;Acyl-CoA thioester hydrolase, YbgC/YbaW family;4HBT domain-containing protein;hypothetical protein;hypothetical protein;Acyl-CoA thioester hydrolase, YbgC/YbaW family;hypothetical protein;hypothetical protein;Hypothetical protein;Hypothetical protein;Acyl-CoA thioester hydrolase, YbgC/YbaW family;Acyl-CoA thioester hydr…	pf2652;pf2652;ybgC;pf2652;;pf2652;RM25_0771;BMR99_03245;;pf2652;pf2652;ybgC;PFR_JS2_1430;PFR_JS10_1390;PFR_JS4_1217;PFR_J18_1196;PFR_JS8_1479;PFR_JS11_1422;PFR_JS12-2_1455;PFR_JS14_1419;PFR_JS22-1_1478;PFR_JS12-1_1457;PFR_JS7-1_1474;PFR_JS13-1_1422;PFR_JS7-2_1474;PFR_JS13-2_1411;PFR_JS21-1_1534;PFR_JS25-1_1395;PFR_JS21-2_1533;PFR_JS15-1_799;PFR_JS17-1_1549;PFR_JS20-1_958;PFR_JS15-2_802;PFR_JS23_1…	1	RM25_0771
UPI000321F3E1	Acyltransferase	PFREUDJS001_001272	1
UPI0001D5C4D8	Alanine racemase;Alanine racemase;Alanine racemase;Alanine racemase;alanine racemase;alanine racemase;Alanine racemase;alanine racemase;Alanine racemase;Alanine racemase;Alanine racemase;Alanine racemase;Alanine racemase;Alanine racemase;Alanine racemase;Alanine racemase;Alanine racemase;Alanine racemase;Alanine racemase;Alanine racemase;Alanine racemase;Alanine racemase;Alanine racemase;Alanine …	alr;alr;alr;alr;;alr;RM25_0121;BMR99_10970;CB129slpB_2017;alr;alr;alr;PFR_JS10_2175;PFR_JS4_122;PFR_J18_2146;PFR_JS8_2176;PFR_JS11_2049;PFR_JS14_2016;PFR_JS22-1_2182;PFR_JS7-1_2264;PFR_JS13-1_2051;PFR_JS7-2_2207;PFR_JS13-2_2038;PFR_JS21-1_2252;PFR_JS15-1_120;PFR_JS25-1_2039;PFR_JS9-1_2259;PFR_JS21-2_2251;PFR_JS15-2_120;PFR_JS9-2_2255;PFR_JS17-1_2271;PFR_JS20-1_2217;PFR_JS17-2_2271;PFR_JS23_2194;P…	1	RM25_0121
UPI000543CC9F	Alcohol dehydrogenase;Alcohol dehydrogenase;alcohol dehydrogenase catalytic domain-containing protein;hypothetical protein;Putative alcohol dehydrogenase AdhA;Alcohol dehydrogenase;Zn-dependent alcohol dehydrogenase;Zn-dependent alcohol dehydrogenase;Zn-dependent alcohol dehydrogenase;Zn-dependent alcohol dehydrogenase;Zn-dependent alcohol dehydrogenase;Zn-dependent alcohol dehydrogenase;Zn-depen…	adhT;adhT;;;RM25_2232;adhT;PFR_JS2_2200;PFR_JS4_2271;PFR_JS11_2103;PFR_JS12-2_2173;PFR_JS14_2096;PFR_JS12-1_2174;PFR_JS13-1_2105;PFR_JS21-1_63;PFR_JS13-2_2092;PFR_JS21-2_63;PFR_JS25-1_2111;PFR_JS9-1_2307;PFR_JS9-2_2303;PFR_JS20-1_2275;PFR_JS20-2_2283;adhT;adhT;adhT;adhT;adhT;adhT;adhT;;adhT;adhT;adhT;adhT;adhT;adhT;adhT;adhT;;;;;;;;;	1	RM25_2232
UPI0005444BEA	Aldehyde dehydrogenase (Succinate-semialdehyde dehydrogenase) (NAD-dependent aldehyde dehydrogenase);Succinate-semialdehyde dehydrogenase;NAD-dependent succinate-semialdehyde dehydrogenase;Succinate-semialdehyde dehydrogenase;Aldehyde dehydrogenase (Succinate-semialdehyde dehydrogenase) (NAD-dependent aldehyde dehydrogenase);;;;	gab;RM25_1453;;RM25_1453;gab;;gab;;	1	RM25_1453
UPI0001D5CDC2	Aldo/keto reductase;Aldo/keto reductase;Aldo/keto reductase;Aldo/keto reductase;aldo/keto reductase;aldo/keto reductase;Voltage-dependent potassium channel beta subunit;aldo/keto reductase;Potassium channel beta chain;Aldo/keto reductase;Aldo/keto reductase;Aldo/keto reductase;Potassium channel beta chain;Potassium channel beta chain;Potassium channel beta chain;Potassium channel beta chain;Potas…	PFCIRM138_04910;PFCIRM512_05980;PFREUDJS001_001289;PFREUD_13440;;PFREUD_13440;RM25_1282;BMR99_06135;CB129slpB_0897;PFREUD_13440;PFCIRM138_04910;PFREUDJS001_001289;PFR_JS10_882;PFR_JS4_684;PFR_JS22-1_973;PFR_JS7-1_980;PFR_JS7-2_980;PFR_JS21-1_1012;PFR_JS25-1_867;PFR_JS21-2_1011;PFR_JS15-1_1309;PFR_JS17-1_1016;PFR_JS15-2_1310;PFR_JS23_908;PFR_JS17-2_1015;PFCIRM129_03400;PFCIRM118_08030;PFCIRM119_00…	1	RM25_1282
UPI00054357BD	Alpha-1,4-glucan:maltose-1-phosphate maltosyltransferase;Alpha-1,4-glucan:maltose-1-phosphate maltosyltransferase;Alpha-1,4-glucan:maltose-1-phosphate maltosyltransferase;alpha-1,4-glucan--maltose-1-phosphate maltosyltransferase family protein;Alpha-1,4-glucan:maltose-1-phosphate maltosyltransferase;Alpha-1,4-glucan:maltose-1-phosphate maltosyltransferase;Alpha-1,4-glucan:maltose-1-phosphate malt…	glgE;glgE;glgE;;RM25_1111;PFR_JS4_956;PFR_JS12-2_1173;PFR_JS12-1_1175;PFR_JS21-1_1276;PFR_JS25-1_1138;PFR_JS21-2_1275;glgE;glgE;glgE;glgE;glgE;glgE;glgE;glgE;;glgE;glgE;glgE;glgE;glgE;glgE;glgE;glgE;;;;	1	RM25_1111
UPI0004A02B3C	Amidohydrolase;Amidohydrolase;Amidohydrolase;Amidohydrolase;Amidohydrolase;Amidohydrolase;Amidohydrolase;Amidohydrolase;Amidohydrolase;Amidohydrolase;Amidohydrolase;Amidohydrolase;Amidohydrolase;Amidohydrolase;Amidohydrolase;Amidohydrolase;Amidohydrolase;Amidohydrolase;Amidohydrolase;Amidohydrolase;Amidohydrolase;Amidohydrolase;Peptidase, M20/M25/M40 family;Peptidase, M20/M25/M40 family;Peptidase…	PFCIRM512_00535;PFREUDJS001_001680;RM25_1765;RM25_1765;CB129slpB_0465;PFREUDJS001_001680;PFR_JS2_493;PFR_JS10_395;PFR_J18_506;PFR_JS8_500;PFR_JS11_477;PFR_JS14_472;PFR_JS22-1_523;PFR_JS13-1_477;PFR_JS13-2_466;PFR_JS9-1_531;PFR_JS9-2_529;PFR_JS17-1_523;PFR_JS20-1_360;PFR_JS23_447;PFR_JS17-2_523;PFR_JS20-2_360;PFCIRM129_10145;PFCIRM119_07690;PFCIRM121_00540;PFCIRM122_06385;PFCIRM123_12170;PFCIRM102…	1	RM25_1765
UPI0001D5CB9A	AMMECR1 domain protein;AMMECR1 domain-containing protein;AMMECR1 domain protein;AmmeMemoRadiSam system protein A;hypothetical protein;AMMECR1 domain protein;AMMECR1 domain-containing protein;AMMECR1 domain protein;Hypothetical protein;AMMECR1 domain protein;AMMECR1 domain protein;AMMECR1 domain protein;AMMECR1 domain protein;AMMECR1 domain protein;AMMECR1 domain protein;AMMECR1 domain protein;AMM…	PFCIRM512_08140;PFREUD_00200;RM25_0019;;PFREUD_00200;RM25_0019;BMR99_00090;CB129slpB_0019;PFREUD_00200;PFR_JS2_20;PFR_JS4_20;PFR_JS8_19;PFR_JS11_19;PFR_JS12-2_19;PFR_JS14_19;PFR_JS22-1_49;PFR_JS12-1_19;PFR_JS7-1_24;PFR_JS13-1_19;PFR_JS7-2_24;PFR_JS13-2_19;PFR_JS21-1_22;PFR_JS21-2_22;PFR_JS15-1_21;PFR_JS25-1_2265;PFR_JS17-1_20;PFR_JS15-2_21;PFR_JS23_19;PFR_JS17-2_20;PFCIRM129_03460;PFCIRM118_00790…	1	RM25_0019
UPI0005444100	AMP-binding enzyme;AMP-dependent synthetase/ligase;Long-chain fatty-acid CoA ligase (AMP-binding enzyme) ( long-chain-fatty-acid---CoA ligase);Long-chain-fatty-acid--CoA ligase;long-chain fatty acid--CoA ligase;Long-chain-fatty-acid--CoA ligase;AMP-binding enzyme;AMP-dependent synthetase/ligase;AMP-dependent synthetase/ligase;AMP-dependent synthetase/ligase;long-chain fatty-acid CoA ligase (AMP-b…	fadD;PFR_JS10_1391;PFCIRM121_11690;RM25_0770;;RM25_0770;fadD;PFR_JS10_1391;PFR_JS7-1_1475;PFR_JS7-2_1475;PFCIRM121_11690;PFCIRM123_02960;PFCIRM135_11840;PFCIRM513_07315;MAJHIDBO_01668;MAJHIDBO_01668;FEZ52_03730;;;;;;fadD;;;;;;	1	RM25_0770
UPI0001D5C438	Amylovoran biosynthesis glycosyltransferase AmsE;Glycosyltransferase, family 2;Glycosyltransferase, family 2;glycosyltransferase;family 2 glycosyltransferase;Amylovoran biosynthesis glycosyltransferase AmsE;glycosyl transferase;Glycosyltransferase, family 2;Glycosyltransferase, family 2;Amylovoran biosynthesis glycosyltransferase AmsE;Amylovoran biosynthesis glycosyltransferase AmsE;Amylovoran bi…	gtfC;gtfC;gtfC;;gtfC;RM25_0072;BMR99_00310;gtfC;gtfC;PFR_JS4_72;PFR_J18_68;PFR_JS21-1_2201;PFR_JS15-1_63;PFR_JS25-1_2217;PFR_JS21-2_2200;PFR_JS15-2_63;PFR_JS23_64;gtfC;gtfC;gtfC;gtfC;DBX96_04500;;gtfC;gtfC;gtfC;gtfC;gtfC;gtfC;;;;;;;;;;	1	RM25_0072
UPI0005D7D2AB	Aspartate ammonia-lyase	RM25_1550	1	RM25_1550
UPI000542E4AF	Aspartate racemase;Aspartate racemase;Aspartate racemase;aspartate/glutamate racemase family protein;hypothetical protein;Aspartate racemase;Aspartate racemase;Aspartate racemase;Aspartate racemase;Aspartate racemase;Aspartate racemase;Aspartate racemase;Aspartate racemase;Aspartate racemase;Aspartate racemase;Aspartate racemase;Aspartate racemase;aspartate/glutamate racemase family protein;;;;;;…	PFCIRM121_00800;RM25_1552;PFR_JS21-1_749;;;RM25_1552;PFR_JS4_417;PFR_J18_720;PFR_JS21-1_749;PFR_JS25-1_601;PFR_JS21-2_748;PFCIRM121_00800;PFCIRM122_11235;PFCIRM123_05045;PFCIRM134_01640;PFCIRM516_07040;PFCIRM527_00210;FEZ52_06320;;;;;;;;;;;;;;	1	RM25_1552
UPI0001D5C921	Aspartokinase (EC 2.7.2.4)	PFR_JS23_1875	1
UPI000543E0EB	ATP-dependent helicase HrpA;ATP-dependent helicase HrpA;ATP-dependent RNA helicase HrpA;ATP-dependent helicase HrpA;ATP-dependent helicase HrpA;;;;	hrpA2;RM25_0902;;RM25_0902;hrpA2;;hrpA2;;	1	RM25_0902
UPI0001D5CE37	ATP-dependent zinc metalloprotease FtsH;ATP-dependent zinc metalloprotease FtsH;ATP-dependent zinc metalloprotease FtsH;ATP-dependent metallopeptidase FtsH/Yme1/Tma family protein;cell division protein FtsH;protein FtsH;ATP-dependent zinc metalloprotease FtsH;cell division protein FtsH;ATP-dependent zinc metalloprotease FtsH;FtsH;FtsH;ATP-dependent zinc metalloprotease FtsH;ATP-dependent zinc met…	ftsH;ftsH;ftsH;;;PFREUD_14120;RM25_1333;BMR99_06390;ftsH;PFREUD_14120;PFCIRM138_01075;PFR_JS2_899;PFR_JS4_634;PFR_J18_1747;PFR_JS11_883;PFR_JS12-2_877;PFR_JS14_875;PFR_JS12-1_879;PFR_JS7-1_932;PFR_JS13-1_883;PFR_JS7-2_932;PFR_JS13-2_872;PFR_JS21-1_963;PFR_JS25-1_818;PFR_JS9-1_974;PFR_JS21-2_962;PFR_JS15-1_1359;PFR_JS9-2_972;PFR_JS17-1_966;PFR_JS20-1_801;PFR_JS15-2_1360;PFR_JS23_857;PFR_JS17-2_965…	1	RM25_1333
UPI0001D5CA26	Azoreductase B;Azoreductase B;NADH-flavin reductase;Azoreductase B;NAD(P)H-binding protein;NADH-flavin reductase;Azoreductase B;hypothetical protein;Azoreductase B;NADH-flavin reductase;Azoreductase B;Azoreductase B;Azoreductase B;Azoreductase B;Azoreductase B;Azoreductase B;Azoreductase B;Azoreductase B;Azoreductase B;Azoreductase B;Azoreductase B;Azoreductase B;Azoreductase B;Azoreductase B;Azo…	PFCIRM512_02640;PFREUDJS001_002071;PFREUD_04510;RM25_0417;;PFREUD_04510;RM25_0417;BMR99_09160;CB129slpB_1702;PFREUD_04510;PFREUDJS001_002071;PFR_JS10_1729;PFR_J18_848;PFR_JS8_1856;PFR_JS11_1793;PFR_JS12-2_1838;PFR_JS14_1755;PFR_JS22-1_1815;PFR_JS12-1_1839;PFR_JS13-1_1795;PFR_JS13-2_1782;PFR_JS15-1_455;PFR_JS9-1_1954;PFR_JS9-2_1952;PFR_JS17-1_1885;PFR_JS15-2_458;PFR_JS17-2_1884;PFR_JS23_1823;PFCIR…	1	RM25_0417
UPI000543DBBE	Beta-glucosidase;Thermostable beta-glucosidase B;hypothetical protein;Thermostable beta-glucosidase B;Beta-glucosidase;;;;	PFCIRM121_07355;RM25_0248;;RM25_0248;PFCIRM121_07355;;;;	1	RM25_0248
UPI0001D5CCA6	BP protein of monosaccharide ABC transporter (MOS:undef);ABC transporter permease protein;ABC transporter substrate-binding protein;ABC transporter substrate-binding protein;ABC transporter substrate-binding protein;ABC transporter substrate binding protein;sugar ABC transporter substrate-binding protein;ABC transporter substrate-binding protein;BP protein of monosaccharide ABC transporter (MOS:u…	PFCIRM138_03110;PFCIRM512_04515;PFREUD_11960;;PFREUD_11960;RM25_0995;BMR99_05435;PFREUD_11960;PFCIRM138_03110;PFR_JS10_1018;PFR_J18_1564;PFR_JS22-1_1106;PFR_JS7-1_1112;PFR_JS7-2_1112;PFR_JS13-2_1053;PFR_JS21-1_1147;PFR_JS25-1_1002;PFR_JS21-2_1146;PFR_JS20-1_1335;PFR_JS20-2_1342;PFCIRM129_04325;PFCIRM118_08800;PFCIRM119_03085;PFCIRM121_03910;PFCIRM122_01840;PFCIRM123_00340;PFCIRM1025_09380;PFCIRM1…	1	RM25_0995
UPI0005428DED	Carbon starvation protein;Carbon starvation protein A;carbon starvation protein A;Carbon starvation protein A;Carbon starvation protein;Carbon starvation protein;Carbon starvation protein;;;;	cstA;RM25_1570;;RM25_1570;cstA;cstA;cstA;;cstA;cstA;cstA	1	RM25_1570
UPI0001D5CF26	Cell division protein FtsZ;Cell division protein FtsZ;Cell division protein FtsZ;Cell division protein FtsZ;cell division protein FtsZ;cell division protein FtsZ;Cell division protein FtsZ;Cell division protein FtsZ;Cell division protein FtsZ;Cell division protein FtsZ;Cell division protein FtsZ;Cell division protein FtsZ;Cell division protein FtsZ;Cell division protein FtsZ;Cell division protein…	ftsZ;ftsZ;ftsZ;ftsZ;;ftsZ;RM25_1466;ftsZ;ftsZ;PFR_JS10_701;PFR_JS4_502;PFR_J18_1876;PFR_JS8_789;PFR_JS11_728;PFR_JS22-1_785;PFR_JS7-1_802;PFR_JS13-1_728;PFR_JS7-2_802;PFR_JS13-2_717;PFR_JS21-1_833;PFR_JS25-1_688;PFR_JS21-2_832;PFR_JS9-1_842;PFR_JS15-1_1491;PFR_JS9-2_840;PFR_JS17-1_829;PFR_JS20-1_672;PFR_JS15-2_1492;PFR_JS17-2_828;PFR_JS20-2_676;ftsZ;ftsZ;ftsZ;ftsZ;ftsZ;ftsZ;ftsZ;ftsZ;ftsZ;ftsZ;ft…	1	RM25_1466
UPI00001B05F1	Chaperone protein DnaK;Chaperone protein DnaK;Chaperone protein DnaK;Chaperone protein DnaK;molecular chaperone DnaK;molecular chaperone DnaK;Chaperone protein DnaK;molecular chaperone DnaK;Chaperone protein DnaK;putative heat shock protein 70_1;Chaperone protein dnaK 1 (Heat shock protein 70 1) (Heat shock 70 kDa protein 1) (HSP70 1);Chaperone protein dnaK 1 (Heat shock protein 70 1) (Heat shock…	dnaK1;dnaK1;dnaK1;dnaK1;;dnaK1;RM25_1694;BMR99_08190;CB129slpB_0512;dnaK1;dnaK1;dnaK1;dnaK;PFR_JS4_240;PFR_J18_571;PFR_JS22-1_572;PFR_JS7-1_572;PFR_JS7-2_572;PFR_JS21-1_575;PFR_JS25-1_432;PFR_JS21-2_574;PFR_JS15-1_1717;PFR_JS17-1_571;PFR_JS23_498;PFR_JS15-2_1718;PFR_JS17-2_571;dnaK1;dnaK1;dnaK1;dnaK1;dnaK1;dnaK1;dnaK1;dnaK1;dnaK1;dnaK1;dnaK1;dnaK1;dnaK1;DBX96_07755;dnaK_1;dnaK_1;dnaK;;dnaK1;dnaK1…	1	RM25_1694
UPI0001D5C4DE	Chorismate mutase;Chorismate mutase;Chorismate mutase;Chorismate mutase;Chorismate mutase;chorismate mutase;chorismate mutase;chorismate mutase;Chorismate mutase;Chorismate mutase;Chorismate mutase;Chorismate mutase;Chorismate mutase;Chorismate mutase;Chorismate mutase;Chorismate mutase;Chorismate mutase;Chorismate mutase;Chorismate mutase;Chorismate mutase;Chorismate mutase;Chorismate mutase;Cho…	PFCIRM138_11035;tyrA1;PFR_JS10_1541;PFREUD_06500;PFCIRM119_10960;;;PFREUD_06500;RM25_0610;PFREUD_06500;PFCIRM138_11035;tyrA1;PFR_JS2_1579;PFR_JS10_1541;PFR_JS4_1374;PFR_J18_1036;PFR_JS8_1665;PFR_JS11_1608;PFR_JS12-2_1653;PFR_JS14_1570;PFR_JS22-1_1627;PFR_JS12-1_1655;PFR_JS7-1_1657;PFR_JS13-1_1608;PFR_JS7-2_1657;PFR_JS13-2_1595;PFR_JS21-1_1689;PFR_JS25-1_1549;PFR_JS21-2_1688;PFR_JS17-1_1697;PFR_JS…	1	RM25_0610
UPI000542F314	Citrate synthase;Citrate synthase;Citrate synthase;citrate synthase;Citrate (Si)-synthase;citrate (Si)-synthase;Citrate (Si)-synthase;Citrate (Si)-synthase;Citrate (Si)-synthase;Citrate (Si)-synthase;Citrate (Si)-synthase;Citrate (Si)-synthase;Citrate (Si)-synthase;Citrate synthase;Citrate synthase;Citrate synthase;Citrate synthase;;;;;;;;;;	PFR_JS22-1_2178;gltA2;RM25_0125;;RM25_0125;BMR99_10990;PFR_JS11_2045;PFR_JS22-1_2178;PFR_JS13-1_2047;PFR_JS13-2_2034;PFR_JS17-1_2267;PFR_JS17-2_2267;PFR_JS23_2198;gltA2;gltA2;gltA2;gltA2;;gltA2;gltA2;gltA2;gltA2;;;;;	1	RM25_0125
UPI0001D5C3D6	Coenzyme F420-dependent N5,N10-methylene tetrahydromethanopterin reductase;Putative oxidoreductase;Luciferase-like monooxygenase, FMN-dependent, CE1758 family;Coenzyme F420-dependent N5,N10-methylene tetrahydromethanopterin reductase;Coenzyme F420-dependent N5,N10-methylene tetrahydromethanopterin reductase;LLM class flavin-dependent oxidoreductase;coenzyme F420-dependent N5,N10-methylene tetrahy…	mer;PFREUDJS001_001937;PFR_JS10_1599;mer;mer;;mer;RM25_0552;BMR99_08465;CB129slpB_1575;mer;mer;PFREUDJS001_001937;PFR_JS2_1636;PFR_JS10_1599;PFR_JS8_1722;PFR_JS11_1665;PFR_JS12-2_1710;PFR_JS14_1628;PFR_JS22-1_1685;PFR_JS12-1_1712;PFR_JS7-1_1716;PFR_JS13-1_1665;PFR_JS7-2_1716;PFR_JS13-2_1652;PFR_JS15-1_590;PFR_JS17-1_1754;PFR_JS15-2_593;PFR_JS20-1_1621;PFR_JS17-2_1753;PFR_JS23_1691;PFR_JS20-2_1628…	1	RM25_0552
UPI0001D5CCD7	Cold shock protein CspB;Cold shock protein;Cold shock protein;cold shock domain-containing protein;Cold shock protein;Cold shock protein B cspB;cold-shock protein;Cold shock protein;Cold shock protein;Cold shock protein CspB;Cold shock protein;Cold shock protein;Cold shock protein;Cold shock protein;Cold shock protein;Cold shock protein;Cold shock protein;Cold shock protein;Cold shock protein;Col…	cspB;cspB;cspB;;cspB;RM25_1740;BMR99_02305;CB129slpB_0484;cspB;cspB;PFR_JS2_513;PFR_JS10_416;PFR_JS4_1782;PFR_J18_525;PFR_JS8_519;PFR_JS11_493;PFR_JS12-2_487;PFR_JS14_488;PFR_JS22-1_541;PFR_JS12-1_487;PFR_JS7-1_518;PFR_JS13-1_493;PFR_JS7-2_518;PFR_JS13-2_482;PFR_JS21-1_543;PFR_JS25-1_401;PFR_JS21-2_542;PFR_JS9-1_564;PFR_JS9-2_562;PFR_JS17-1_541;PFR_JS15-1_1749;PFR_JS20-1_378;PFR_JS23_466;PFR_JS15…	1	RM25_1740
UPI000321BDB0	Conserved protein	PFREUDJS001_002130	1
UPI0004A0F683	Conserved protein;Uncharacterized protein;Uncharacterized protein;Uncharacterized protein;hypothetical protein;Hypothetical protein;conserved protein;Hypothetical protein;Hypothetical protein;Hypothetical protein;Hypothetical protein;Hypothetical protein;Hypothetical protein;Hypothetical protein;Hypothetical protein;Hypothetical protein;Hypothetical protein;Hypothetical protein;;;;;;;;;;;;;;;;;;;;	PFREUDJS001_001877;RM25_0613;PFCIRM121_06295;PFR_JS2_1576;;RM25_0613;PFREUDJS001_001877;PFR_JS2_1576;PFR_JS12-2_1650;PFR_JS12-1_1652;PFCIRM129_07805;PFCIRM121_06295;PFCIRM122_08220;PFCIRM1025_02580;PFCIRM134_05620;PFCIRM516_06105;PFCIRM456_10645;PFCIRM513_06330;;;;;;;;;;;;;;;;;;;;	1	RM25_0613
UPI0004A14A52	Conserved protein;Uncharacterized protein;Uncharacterized protein;Uncharacterized protein;hypothetical protein;Hypothetical protein;Hypothetical protein;conserved protein;Hypothetical protein;Hypothetical protein;Hypothetical protein;Hypothetical protein;Hypothetical protein;Hypothetical protein;Hypothetical protein;Hypothetical protein;Hypothetical protein;Hypothetical protein;hypothetical prote…	PFREUDJS001_000412;PFR_JS10_87;RM25_0098;PFCIRM121_06550;;RM25_0098;CB129slpB_0069;PFREUDJS001_000412;PFR_JS10_87;PFR_JS4_96;PFR_JS21-1_2225;PFR_JS9-1_96;PFR_JS25-1_2193;PFR_JS9-2_94;PFR_JS21-2_2224;PFCIRM129_03805;PFCIRM121_06550;PFCIRM527_09165;MAJHIDBO_00246;MAJHIDBO_00246;FEZ52_08820;;;;;;;;;;	1	RM25_0098
UPI0001D5C804	Conserved protein;Uncharacterized protein;Uncharacterized protein;Uncharacterized protein;Uncharacterized protein;hypothetical protein;hypothetical protein;Hypothetical protein;Hypothetical protein;conserved protein;Hypothetical protein;Hypothetical protein;Hypothetical protein;Hypothetical protein;Hypothetical protein;Hypothetical protein;Hypothetical protein;Hypothetical protein;Hypothetical pr…	PFREUDJS001_000302;PFR_JS10_1908;PFREUD_03030;PFCIRM121_06565;RM25_0268;;PFREUD_03030;RM25_0268;PFREUD_03030;PFREUDJS001_000302;PFR_JS2_1970;PFR_JS10_1908;PFR_JS4_1703;PFR_JS21-1_2016;PFR_JS25-1_1879;PFR_JS15-1_310;PFR_JS9-1_2099;PFR_JS21-2_2015;PFR_JS9-2_2096;PFR_JS15-2_310;PFR_JS17-1_2096;PFR_JS20-1_1900;PFR_JS17-2_2095;PFR_JS20-2_1908;PFCIRM121_06565;PFCIRM134_06735;PFCIRM527_01455;MAJHIDBO_00…	1	RM25_0268
UPI0003BFD774	Cutinase;Cutinase;hypothetical protein;Cutinase;lipolytic esterase;lipolytic esterase;lipolytic esterase;lipolytic esterase;lipolytic esterase;lipolytic esterase;Cutinase;Cutinase;Cutinase;Cutinase;Cutinase;Cutinase;Cutinase;Cutinase;Cutinase;Cutinase;Putative carboxylic ester hydrolase;Putative carboxylic ester hydrolase;Putative carboxylic ester hydrolase;Putative carboxylic ester hydrolase;Put…	pf774;RM25_0391;;RM25_0391;pf774;pf774;pf774;pf774;pf774;pf774;PFR_JS10_1757;PFR_JS11_1819;PFR_JS14_1782;PFR_JS22-1_1842;PFR_JS7-1_1929;PFR_JS13-1_1821;PFR_JS7-2_1871;PFR_JS13-2_1808;PFR_JS20-1_1775;PFR_JS20-2_1782;pf774;pf774;pf774;pf774;pf774;pf774;MAJHIDBO_00403;MAJHIDBO_00403;;pf774;pf774;pf774;pf774;pf774;pf774;;;;;;;;	1	RM25_0391
UPI00054377E4	Cystathionine gamma-synthase ( O-succinylhomoserine (Thiol)-lyase);Cystathionine gamma-synthase ( O-succinylhomoserine (Thiol)-lyase);Cystathionine gamma-synthase (Cgs) (O-succinylhomoserine (Thiol) lyase);cystathionine gamma-synthase;Cystathionine gamma-synthase;Cystathionine gamma-synthase ( O-succinylhomoserine (thiol)-lyase);Cystathionine gamma-synthase (Cgs) (O-succinylhomoserine (Thiol) lya…	metB;metB;PFR_JS7-1_497;;RM25_1768;metB;PFR_JS12-2_468;PFR_JS12-1_468;PFR_JS7-1_497;PFR_JS7-2_497;PFR_JS9-1_528;PFR_JS9-2_526;metB;metB;metB;metB;metB;;metB;metB;metB;metB;metB;metB;;;;;;;	1	RM25_1768
UPI00054366D8	Cysteine synthase;Cysteine synthase;cysteine synthase A;Cysteine synthase;Cysteine synthase 1;;;;	cys1;RM25_0616;;RM25_0616;cys1;;cys1;;	1	RM25_0616
UPI0001D5CD2F	Cysteine--tRNA ligase;Cysteine--tRNA ligase;Cysteine--tRNA ligase;Cysteine--tRNA ligase;cysteine--tRNA ligase;cysteinyl-tRNA synthetase;Cysteine--tRNA ligase;cysteine--tRNA ligase;Cysteinyl-tRNA synthetase CysS;Cysteinyl-tRNA synthetase (Cysteine--tRNA ligase);Cysteinyl-tRNA synthetase (Cysteine--tRNA ligase);Cysteine--tRNA ligase;Cysteinyl-tRNA synthetase CysS;Cysteinyl-tRNA synthetase CysS;Cyst…	cysS2;cysS2;cysS;cysS2;;cysS2;RM25_1776;BMR99_02140;CB129slpB_0454;cysS2;cysS2;cysS;PFR_JS2_482;PFR_JS10_384;PFR_JS4_1814;PFR_J18_495;PFR_JS8_489;PFR_JS11_466;PFR_JS12-2_460;PFR_JS14_461;PFR_JS22-1_512;PFR_JS12-1_460;PFR_JS7-1_489;PFR_JS13-1_466;PFR_JS7-2_489;PFR_JS13-2_455;PFR_JS21-1_511;PFR_JS25-1_370;PFR_JS21-2_510;PFR_JS9-1_520;PFR_JS9-2_518;PFR_JS17-1_512;PFR_JS15-1_1779;PFR_JS20-1_349;PFR_J…	1	RM25_1776
UPI0005419C7B	Cytochrome D ubiquinol oxidase, subunit 1 domain protein;Cytochrome d ubiquinol oxidase subunit I;cytochrome ubiquinol oxidase subunit I;Cytochrome bd-type menaquinol oxidase subunit I;cytochrome ubiquinol oxidase subunit I;Cytochrome d ubiquinol oxidase subunit I;Cytochrome D ubiquinol oxidase, subunit 1;Cytochrome D ubiquinol oxidase, subunit 1 domain protein;Cytochrome D ubiquinol oxidase, sub…	cydA;cydA;;RM25_0178;BMR99_10670;cydA;PFR_JS2_2071;PFR_JS4_188;PFR_J18_2085;PFR_JS8_2113;PFR_JS11_1991;PFR_JS12-2_2067;PFR_JS14_1956;PFR_JS12-1_2068;PFR_JS7-1_2207;PFR_JS13-1_1993;PFR_JS7-2_2150;PFR_JS13-2_1980;PFR_JS21-1_2114;PFR_JS25-1_1979;PFR_JS9-1_2222;PFR_JS21-2_2113;PFR_JS9-2_2218;PFR_JS20-1_2253;PFR_JS23_2134;PFR_JS20-2_2261;cydA;cydA;cydA;cydA;cydA;cydA;cydA;cydA;cydA;cydA;cydA;cydA;;cyd…	1	RM25_0178
UPI00054301C1	Cytochrome P450 (Heme-thiolate monooxygenase);Cytochrome P450;Cytochrome P450 CYP109C2;cytochrome P450;Cytochrome P450;Cytochrome P450 CYP109C2;Cytochrome P450 (Heme-thiolate monooxygenase);;;;	cypA (yjiB);RM25_2307;PFR_JS2_2258;;RM25_2307;PFR_JS2_2258;cypA (yjiB);;cypA (yjiB);;	1	RM25_2307
UPI00054225F8	Dehydrogenase/reductase;Dehydrogenase/reductase;SDR family NAD(P)-dependent oxidoreductase;Putative oxydoreductase;dehydrogenase/reductase;Putative oxydoreductase;Putative oxydoreductase;Putative oxydoreductase;Putative oxydoreductase;Putative oxydoreductase;Putative oxydoreductase;Putative oxydoreductase;Putative oxydoreductase;Putative oxydoreductase;Putative oxydoreductase;Putative oxydoreduct…	PFCIRM512_07585;PFCIRM138_10615;;RM25_2227;PFCIRM138_10615;PFR_JS2_2195;PFR_JS10_2242;PFR_J18_2189;PFR_JS11_2098;PFR_JS12-2_2168;PFR_JS14_2091;PFR_JS12-1_2169;PFR_JS7-1_2330;PFR_JS13-1_2100;PFR_JS7-2_2273;PFR_JS13-2_2087;PFR_JS9-1_2302;PFR_JS9-2_2298;PFCIRM119_02185;PFCIRM121_09845;PFCIRM122_10320;PFCIRM123_12305;PFCIRM1025_10785;PFCIRM127_04775;PFCIRM125_00900;PFCIRM512_07585;PFCIRM516_12240;PFC…	1	RM25_2227
UPI0001D5CEC7	Dehydrogenase;Dehydrogenase;Putative oxidoreductase;Dehydrogenase;SDR family oxidoreductase;dehydrogenase;Short-chain dehydrogenase/reductase SDR;oxidoreductase;Dehydrogenase;Dehydrogenase;Putative oxidoreductase;Short-chain dehydrogenase/reductase SDR (Precursor);Short-chain dehydrogenase/reductase SDR (Precursor);Short-chain dehydrogenase/reductase SDR (Precursor);Short-chain dehydrogenase/redu…	PFCIRM138_01465;PFCIRM512_06810;fabG;PFREUD_14880;;PFREUD_14880;RM25_1409;BMR99_06800;PFREUD_14880;PFCIRM138_01465;fabG;PFR_JS2_825;PFR_JS10_757;PFR_JS4_559;PFR_J18_1820;PFR_JS8_846;PFR_JS11_808;PFR_JS12-2_803;PFR_JS14_800;PFR_JS22-1_843;PFR_JS12-1_805;PFR_JS7-1_858;PFR_JS13-1_808;PFR_JS7-2_858;PFR_JS13-2_797;PFR_JS21-1_889;PFR_JS25-1_744;PFR_JS21-2_888;PFR_JS15-1_1433;PFR_JS17-1_886;PFR_JS15-2_1…	1	RM25_1409
UPI0001D5CB16	Deoxycytidylate deaminase (DCMP deaminase);Deoxycytidylate deaminase (DCMP deaminase);Cytidine and deoxycytidylate deaminase zinc-binding region;Deoxycytidylate deaminase (DCMP deaminase);cell division protein DedD;deoxycytidylate deaminase;Cytidine and deoxycytidylate deaminase zinc-binding region;Deoxycytidylate deaminase (dCMP deaminase);Deoxycytidylate deaminase (dCMP deaminase);Cytidine and …	PFCIRM512_02890;PFCIRM138_05570;comEB;PFREUD_05030;;PFREUD_05030;RM25_0465;PFREUD_05030;PFCIRM138_05570;comEB;PFR_JS2_1720;PFR_JS10_1682;PFR_JS4_1517;PFR_J18_894;PFR_JS8_1809;PFR_JS11_1749;PFR_JS12-2_1793;PFR_JS14_1711;PFR_JS12-1_1795;PFR_JS7-1_1799;PFR_JS13-1_1749;PFR_JS7-2_1799;PFR_JS13-2_1736;PFR_JS21-1_1831;PFR_JS25-1_1691;PFR_JS15-1_503;PFR_JS9-1_1908;PFR_JS21-2_1830;PFR_JS9-2_1906;PFR_JS17-…	1	RM25_0465
UPI0005438D50	Dihydrolipoamide acetyltransferase component of pyruvate dehydrogenase complex;Dihydrolipoamide acetyltransferase component of pyruvate dehydrogenase complex;2-oxo acid dehydrogenase subunit E2;Dihydrolipoamide acyltransferase;dihydrolipoyllysine-residue (2-methylpropanoyl)transferase. Lipoamide acyltransferase component of branched-chain alpha-keto acid dehydrogenase complex (E2) (Dihydrolipoami…	bkdB;bkdB;;RM25_0207;bkdB;PFR_JS21-1_2086;PFR_JS25-1_1951;PFR_JS21-2_2085;bkdB;bkdB;bkdB;bkdB;;bkdB;bkdB;bkdB;bkdB;bkdB;;;;;;	1	RM25_0207
UPI0001D5CF8F	Dihydrolipoamide acetyltransferase component of pyruvate dehydrogenase complex;Dihydrolipoamide acetyltransferase component of pyruvate dehydrogenase complex;Dihydrolipoamide acetyltransferase component of pyruvate dehydrogenase complex;Dihydrolipoamide acetyltransferase component of pyruvate dehydrogenase complex;2-oxoglutarate dehydrogenase, E2 component, dihydrolipoamide succinyltransferase;di…	pdhB;sucB;pdhB;RM25_1510;;pdhB;RM25_1510;pdhB;sucB;PFR_JS10_657;PFR_J18_1920;PFR_JS8_745;PFR_JS14_700;PFR_JS15-1_1535;PFR_JS17-1_785;PFR_JS15-2_1536;PFR_JS17-2_784;pdhB;pdhB;pdhB;pdhB;;pdhB;pdhB;pdhB;pdhB;pdhB;sucB;;;;;;;;	1	RM25_1510
UPI0005432965	Dihydrolipoyl dehydrogenase (E3 component of alpha keto acid dehydrogenase complexes) (Dihydrolipoamide dehydrogenase);Dihydrolipoyl dehydrogenase;NAD(P)/FAD-dependent oxidoreductase;Dihydrolipoyl dehydrogenase;Dihydrolipoyl dehydrogenase (E3 component of alpha keto acid dehydrogenase complexes) (Dihydrolipoamide dehydrogenase);;;;	lpdB;RM25_1241;;RM25_1241;lpdB;;lpdB;;	1	RM25_1241
UPI0001D5C70A	Dihydroxyacetone kinase subunit M;Phosphoenolpyruvate-protein phosphoryltransferase PptE;Putative phosphoenolpyruvate-protein phosphoryltransferase PptE;Dihydroxyacetone kinase subunit M;phosphoenolpyruvate-protein phosphoryltransferase PptE;phosphoenolpyruvate-protein phosphoryltransferase PptE;phosphoenolpyruvate-protein phosphoryltransferase PptE;Dihydroxyacetone kinase subunit M;phosphoenolpy…	PFR_JS22-1_1484;pptE;pptE;RM25_0765;;;pptE;RM25_0765;pptE;PFR_JS2_1436;PFR_JS4_1223;PFR_JS22-1_1484;PFR_JS21-1_1540;PFR_JS25-1_1401;PFR_JS9-1_1550;PFR_JS21-2_1539;PFR_JS15-1_793;PFR_JS9-2_1548;PFR_JS20-1_952;PFR_JS15-2_796;PFR_JS20-2_958;pptE;pptE;daK;pptE;pptE;pptE;daK;pptE;pptE;DBX96_04655;;pptE;pptE;pptE;daK;pptE;pptE;pptE;daK;pptE;pptE;;;;;;;;;;;;	1	RM25_0765
UPI000542E0C6	Dihydroxyacetone kinase;DAK1 domain protein;dihydroxyacetone kinase family protein;DAK1 domain protein;Dihydroxyacetone kinase;;;;	dhaK;RM25_2127;;RM25_2127;dhaK/dhaL;;dhaK/dhaL;;	1	RM25_2127
UPI0001D5CFB9	Dipeptide ABC transporter ATP-binding protein;ABC transporter ATP-binding protein;Oligopeptide/dipeptide ABC transporter, ATP-binding protein;ABC transporter ATP-binding protein;Dipeptide ABC transporter ATP-binding protein;ABC transporter ATP-binding protein;diguanylate cyclase;ABC transporter ATP-binding protein;Oligopeptide/dipeptide ABC transporter, ATP-binding protein;Dipeptide ABC transport…	PFR_JS23_1224;PFREUD_10070;RM25_1166;PFCIRM119_08760;PFR_JS15-1_994;;;PFREUD_10070;RM25_1166;CB129slpB_1205;PFREUD_10070;PFR_JS2_1247;PFR_J18_1395;PFR_JS8_1274;PFR_JS15-1_994;PFR_JS17-1_1328;PFR_JS15-2_995;PFR_JS23_1224;PFR_JS17-2_1327;PFCIRM129_02830;PFCIRM118_02295;PFCIRM119_08760;PFCIRM121_00080;PFCIRM125_10095;PFCIRM135_04820;PFCIRM508_04535;PFCIRM516_08750;DBX96_03945;FEZ52_04700;;;;;;;;;;;;…	1	RM25_1166
UPI0001D5CF73	DNA helicase;DNA helicase;DNA helicase;DNA helicase;Helicase protein;AAA family ATPase;Helicase protein;DNA or RNA helicase;helicase;DNA or RNA helicase, Superfamily I family protein;Helicase protein;Helicase protein;Helicase protein;DNA or RNA helicase, Superfamily I;DNA or RNA helicase, Superfamily I family protein;DNA or RNA helicase, Superfamily I family protein;DNA or RNA helicase, Superfami…	PFCIRM138_01865;PFREUDJS001_001486;PFR_JS10_684;PFREUD_15660;PFCIRM119_00985;;PFREUD_15660;RM25_1483;BMR99_07175;CB129slpB_0702;PFREUD_15660;PFCIRM138_01865;PFREUDJS001_001486;PFR_JS2_751;PFR_JS10_684;PFR_JS4_485;PFR_J18_1893;PFR_JS8_772;PFR_JS12-2_706;PFR_JS22-1_768;PFR_JS12-1_708;PFR_JS7-1_785;PFR_JS7-2_785;PFR_JS21-1_816;PFR_JS25-1_671;PFR_JS21-2_815;PFR_JS15-1_1508;PFR_JS17-1_812;PFR_JS15-2_1…	1	RM25_1483
UPI0004A01530	DNA integrity scanning protein DisA;DNA integrity scanning protein DisA;DNA integrity scanning protein DisA;DNA integrity scanning protein DisA;DNA integrity scanning protein DisA;DNA integrity scanning protein disA;DNA integrity scanning protein disA;DNA integrity scanning protein DisA;DNA integrity scanning protein DisA;DNA integrity scanning protein DisA;DNA integrity scanning protein DisA;DNA…	disA;disA;disA;;RM25_1922;disA;disA;PFR_JS2_342;PFR_JS10_1934;PFR_JS4_1961;PFR_J18_350;PFR_JS8_345;PFR_JS22-1_366;PFR_JS7-1_345;PFR_JS7-2_345;PFR_JS21-1_366;PFR_JS25-1_225;PFR_JS21-2_365;PFR_JS17-1_370;PFR_JS23_294;PFR_JS17-2_370;disA;disA;disA;disA;disA;disA;disA;disA;disA;disA;disA;disA;disA;disA;disA;disA;disA;;disA;disA;disA;disA;disA;disA;disA;disA;disA;disA;disA;disA;disA;disA;disA;disA;dis…	1	RM25_1922
UPI0004A0F0DC	DNA polymerase beta domain protein region;Aminoglycoside adenyltransferase;Aminoglycoside adenyltransferase;DNA polymerase beta domain protein region;DNA polymerase beta domain protein region;DNA polymerase beta domain protein region;DNA polymerase beta domain protein region;DNA polymerase beta domain protein region;DNA polymerase beta domain protein region;DNA polymerase beta domain protein regi…	PFCIRM512_11760;RM25_2113;RM25_2113;CB129slpB_0166;PFR_JS10_156;PFR_J18_159;PFR_JS11_123;PFR_JS13-1_123;PFR_JS13-2_123;PFR_JS15-1_2131;PFR_JS23_127;PFR_JS15-2_2129;PFCIRM129_05355;PFCIRM118_01335;PFCIRM121_05510;PFCIRM122_10630;PFCIRM134_02735;PFCIRM512_11760;PFCIRM508_11580;PFCIRM516_01865;PFCIRM514_08310;;;;;;;;;;;;;;;;;;;;;;;	1	RM25_2113
UPI0001D5C713	DSBA oxidoreductase;DSBA oxidoreductase;DSBA-like thioredoxin;DSBA oxidoreductase;DSBA oxidoreductase;DSBA-like thioredoxin;DSBA oxidoreductase;DSBA-like thioredoxin;DSBA oxidoreductase;DSBA oxidoreductase;DSBA oxidoreductase;DSBA oxidoreductase;DSBA oxidoreductase;DSBA oxidoreductase;DSBA oxidoreductase;DSBA oxidoreductase;DSBA oxidoreductase;DSBA oxidoreductase;DSBA oxidoreductase;DSBA oxidored…	PFCIRM512_01935;PFREUDJS001_000702;PFREUD_08110;RM25_0775;;PFREUD_08110;RM25_0775;PFREUD_08110;PFREUDJS001_000702;PFR_JS2_1426;PFR_JS10_1386;PFR_J18_1200;PFR_JS8_1475;PFR_JS11_1418;PFR_JS12-2_1450;PFR_JS14_1415;PFR_JS22-1_1474;PFR_JS12-1_1452;PFR_JS7-1_1469;PFR_JS13-1_1418;PFR_JS7-2_1469;PFR_JS13-2_1407;PFR_JS25-1_1391;PFR_JS9-1_1540;PFR_JS15-1_803;PFR_JS9-2_1538;PFR_JS17-1_1545;PFR_JS20-1_962;PF…	1	RM25_0775
UPI0005442BA5	D-serine/D-alanine/glycine transporter;D-serine/D-alanine/glycine transporter;amino acid permease;D-serine/D-alanine/glycine transporter;D-serine/D-alanine/glycine transporter;;;;	cycA2;RM25_0046;;RM25_0046;cycA2;;cycA2;;	1	RM25_0046
UPI000541C092	DUF488 family protein;Uncharacterized protein;Putative uroporphyrin-III c-methyltransferase;Protein of hypothetical function DUF488;DUF488 family protein;Putative uroporphyrin-III c-methyltransferase;DUF488 family protein;Protein of hypothetical function DUF488;Protein of hypothetical function DUF488;Protein of hypothetical function DUF488;Protein of hypothetical function DUF488;Protein of hypoth…	FEZ32_03055;PFCIRM121_04955;RM25_2271;PFR_JS13-1_2139;;RM25_2271;FEZ32_03055;PFR_JS11_2137;PFR_JS13-1_2139;PFR_JS13-2_2126;PFR_JS9-1_2347;PFR_JS9-2_2343;PFR_JS20-1_2313;PFR_JS20-2_2321;PFCIRM121_04955;PFCIRM514_06565;;;;;;	1	RM25_2271
UPI0005D8F287	Elongation factor G fusA2	RM25_0583	1	RM25_0583
UPI0005CBA751	Endonuclease III	RM25_1853	1	RM25_1853
UPI00049FB569	Endoribonuclease L-PSP;Endoribonuclease L-PSP;Endoribonuclease L-PSP family protein;RidA family protein;Endoribonuclease L-PSP;Hipothetical protein;Endoribonuclease L-PSP;Endoribonuclease L-PSP family protein;Endoribonuclease L-PSP family protein;Endoribonuclease L-PSP family protein;Endoribonuclease L-PSP family protein;Endoribonuclease L-PSP family protein;Endoribonuclease L-PSP family protein;…	PFCIRM138_06210;PFCIRM118_05510;PFR_JS21-1_434;;RM25_1852;CB129slpB_0388;PFCIRM138_06210;PFR_JS4_1892;PFR_JS8_416;PFR_JS14_385;PFR_JS21-1_434;PFR_JS25-1_293;PFR_JS21-2_433;PFCIRM129_10585;PFCIRM118_05510;PFCIRM121_04390;PFCIRM127_00040;PFCIRM125_01440;PFCIRM134_11545;PFCIRM508_10565;PFCIRM456_04160;PFCIRM527_04380;;;;;;;;;;;;;;;;;;;;;;	1	RM25_1852
UPI0005429400	Esterase, putative Lysophospholipase;Domain family protein, hydrolase, alpha/beta fold family;alpha/beta hydrolase;Domain family protein, hydrolase, alpha/beta fold family;esterase, putative Lysophospholipase;esterase, putative Lysophospholipase;esterase, putative Lysophospholipase;alpha/beta hydrolase;;;;;;;;	pf962;RM25_0446;;RM25_0446;pf962;pf962;pf962;FEZ52_03205;;pf962;pf962;pf962;;;;	1	RM25_0446
UPI0005439781	Exonuclease of the beta-lactamase fold involved in RNA processing;Putative exonuclease of the beta-lactamase fold involved in RNA processing;MBL fold metallo-hydrolase;Putative exonuclease of the beta-lactamase fold involved in RNA processing;exonuclease of the beta-lactamase fold involved in RNA processing;;;;	PFCIRM121_06835;RM25_0147;;RM25_0147;PFCIRM121_06835;;;;	1	RM25_0147
UPI000542B1BD	Fatty-acyl-CoA synthase;AMP-binding enzyme;AMP-dependent synthetase/ligase;AMP-binding protein;AMP-binding enzyme;AMP-dependent synthetase/ligase;AMP-dependent synthetase/ligase;Fatty-acyl-CoA synthase;;	acs;RM25_2314;PFR_JS9-1_2364;;RM25_2314;PFR_JS9-1_2364;PFR_JS9-2_2360;acs;;acs	1	RM25_2314
UPI0001D5CFF6	Ferredoxin;Ferredoxin;Ferredoxin;Ferredoxin;ferredoxin family protein;Ferredoxin;Ferredoxin fdxC;ferredoxin;FERREDOXIN FDXC;Ferredoxin;Ferredoxin;Ferredoxin;Putative FERREDOXIN FDXC;Putative FERREDOXIN FDXC;Putative FERREDOXIN FDXC;Putative FERREDOXIN FDXC;Putative FERREDOXIN FDXC;Putative FERREDOXIN FDXC;Putative FERREDOXIN FDXC;Putative FERREDOXIN FDXC;Putative FERREDOXIN FDXC;Putative FERREDOX…	fdxA;fdxA;PFREUDJS001_001547;fdxA;;fdxA;RM25_1545;BMR99_07485;CB129slpB_0644;fdxA;fdxA;PFREUDJS001_001547;PFR_JS2_689;PFR_JS10_622;PFR_JS4_423;PFR_J18_1959;PFR_JS8_710;PFR_JS11_650;PFR_JS12-2_640;PFR_JS14_665;PFR_JS22-1_705;PFR_JS12-1_642;PFR_JS7-1_724;PFR_JS13-1_650;PFR_JS7-2_724;PFR_JS13-2_639;PFR_JS21-1_755;PFR_JS25-1_608;PFR_JS21-2_754;PFR_JS9-1_763;PFR_JS15-1_1569;PFR_JS9-2_761;PFR_JS17-1_75…	1	RM25_1545
UPI0001D5CD07	FHA domain protein;Forkhead-associated protein;Oxoglutarate dehydrogenase inhibitor;FHA domain-containing protein;forkhead-associated protein;Oxoglutarate dehydrogenase inhibitor;histidine kinase;FHA domain protein;Forkhead-associated protein;FHA domain protein;FHA domain protein;FHA domain protein;FHA domain protein;FHA domain protein;FHA domain protein;FHA domain protein;FHA domain protein;FHA …	PFCIRM512_04325;PFREUD_12340;RM25_0957;;PFREUD_12340;RM25_0957;BMR99_05615;CB129slpB_0996;PFREUD_12340;PFR_JS10_984;PFR_JS8_1068;PFR_JS11_1031;PFR_JS22-1_1072;PFR_JS13-1_1031;PFR_JS13-2_1020;PFR_JS15-1_1207;PFR_JS17-1_1115;PFR_JS15-2_1208;PFR_JS23_1010;PFR_JS17-2_1114;PFCIRM129_04510;PFCIRM118_08615;PFCIRM119_02895;PFCIRM121_04095;PFCIRM123_00150;PFCIRM1025_03470;PFCIRM125_08940;PFCIRM134_07675;P…	1	RM25_0957
UPI000542FC93	Formate--tetrahydrofolate ligase;Formate--tetrahydrofolate ligase;formate--tetrahydrofolate ligase;Formate--tetrahydrofolate ligase;Formate-tetrahydrofolate ligase FTHFS;Formate-tetrahydrofolate ligase FTHFS;Formate-tetrahydrofolate ligase FTHFS;Formate-tetrahydrofolate ligase FTHFS;Formate--tetrahydrofolate ligase;Formate--tetrahydrofolate ligase;Formate--tetrahydrofolate ligase;Formate--tetrahy…	fhs;fhs;;RM25_0438;PFR_JS12-2_1817;PFR_JS14_1735;PFR_JS22-1_1794;PFR_JS12-1_1819;fhs;fhs;fhs;fhs;fhs;;fhs;fhs;fhs;fhs;fhs;;;;;;	1	RM25_0438
UPI00005B73BB	Fructose-bisphosphate aldolase class I;Fructose-bisphosphate aldolase class 1;Fructose-bisphosphate aldolase class I;Fructose-bisphosphate aldolase;Fructose-bisphosphate aldolase class I;fructose bisphosphate aldolase;Fructose-bisphosphate aldolase class I;Fructose-bisphosphate aldolase class 1;fructose bisphosphate aldolase;Fructose-bisphosphate aldolase class 1;fructose-bisphosphate aldolase cl…	fba2;PFR_JS10_2297;fba2;fba2;fba2;;fba2;RM25_2323;BMR99_11495;CB129slpB_2115;fba2;fba2;fba2;PFREUDJS001_002332;PFR_JS2_2277;PFR_JS10_2297;PFR_JS8_2293;PFR_JS11_2170;PFR_JS12-2_2244;PFR_JS22-1_2294;PFR_JS12-1_2245;PFR_JS13-1_2172;PFR_JS13-2_2159;PFR_JS15-1_2289;PFR_JS17-1_2423;PFR_JS15-2_2287;PFR_JS17-2_2423;PFR_JS23_2303;fba2;fba2;fba2;fba2;fba2;fba2;fba2;fba2;fba2;fba2;fba2;DBX96_09095;fda;fda;F…	1	RM25_2323
UPI0005D79912	Gluconokinase	RM25_0130	1	RM25_0130
UPI00032404AE	Glucosamine--fructose-6-phosphate aminotransferase [isomerizing] 2	PFR_JS2_1601	1
UPI000542F603	Glucose-6-phosphate isomerase;Glucose-6-phosphate isomerase;Glucose-6-phosphate isomerase;glucose-6-phosphate isomerase;Glucose-6-phosphate isomerase;Glucose-6-phosphate isomerase (GPI) (Phosphoglucose isomerase) (PGI) (Phosphohexose isomerase) (PHI);Glucose-6-phosphate isomerase 2;Glucose-6-phosphate isomerase 2;Glucose-6-phosphate isomerase 2;Glucose-6-phosphate isomerase 2;Glucose-6-phosphate …	PPA2131;pgi;PPA2131;;RM25_0396;pgi, PPA2131;PFR_JS2_1787;PFR_JS10_1752;PFR_JS11_1814;PFR_JS14_1777;PFR_JS22-1_1837;PFR_JS13-1_1816;PFR_JS13-2_1803;pgi, PPA2131;pgi, PPA2131;pgi, PPA2131;pgi, PPA2131;pgi, PPA2131;pgi;pgi;;pgi, PPA2131;pgi, PPA2131;pgi, PPA2131;pgi, PPA2131;pgi, PPA2131;pgi, PPA2131;;;;;;;;	1	RM25_0396
UPI000320A7C0	Glutamate 5-kinase (EC 2.7.2.11) (Gamma-glutamyl kinase) (GK)	proB PFR_JS23_1375	1
UPI000541B39C	Glutamate-ammonia-ligase adenylyltransferase;Bifunctional glutamine synthetase adenylyltransferase/adenylyl-removing enzyme;bifunctional [glutamine synthetase] adenylyltransferase/[glutamine synthetase]-adenylyl-L-tyrosine phosphorylase;[glutamate--ammonia-ligase] adenylyltransferase;Glutamate-ammonia-ligase adenylyltransferase ([Glutamate--ammonia-ligase] adenylyltransferase) (Glutamine-syntheta…	glnE;RM25_1517;;RM25_1517;glnE;;glnE;;	1	RM25_1517
UPI0001D5CFDD	Glutamine synthetase;Glutamine synthetase;Glutamine synthetase;Glutamine synthetase;glutamine synthetase;glutamine synthetase;Glutamine synthetase, beta-Grasp domain protein;Glutamine synthetase, type I;Glutamine synthetase;Glutamine synthetase;Glutamine synthetase;Glutamine synthetase, type I;Glutamine synthetase, type I;Glutamine synthetase, type I;Glutamine synthetase, type I;Glutamine synthet…	glnA;glnA;glnA;glnA;;glnA;RM25_1519;CB129slpB_0669;glnA;glnA;glnA;PFR_JS2_715;PFR_J18_1929;PFR_JS8_736;PFR_JS11_675;PFR_JS12-2_670;PFR_JS14_691;PFR_JS22-1_731;PFR_JS12-1_672;PFR_JS7-1_749;PFR_JS13-1_675;PFR_JS7-2_749;PFR_JS13-2_664;PFR_JS15-1_1544;PFR_JS15-2_1545;PFR_JS23_666;glnA;glnA;glnA;glnA;glnA;glnA;glnA;glnA;glnA;glnA;glnA;glnA;glnA;glnA;glnA;glnA;glnA;glnA;DBX96_03350;glnA_2;glnA_2;FEZ52_…	1	RM25_1519
UPI0005430716	Glutathione S-transferase;Glutathione S-transferase;Glutathione S-transferase domain protein;Glutathione S-transferase;glutathione S-transferase;Putative glutathione S-transferase with thioredoxin-like domain;Glutathione S-transferase;Glutathione S-transferase;Glutathione S-transferase domain protein;Glutathione S-transferase domain protein;Glutathione S-transferase domain protein;Glutathione S-t…	Gst;PFREUDJS001_001213;PFR_JS10_957;Gst;;RM25_0927;Gst;PFREUDJS001_001213;PFR_JS2_1019;PFR_JS10_957;PFR_JS4_760;PFR_J18_1625;PFR_JS11_1005;PFR_JS12-2_1000;PFR_JS14_998;PFR_JS12-1_1002;PFR_JS7-1_1052;PFR_JS13-1_1005;PFR_JS7-2_1052;PFR_JS13-2_994;PFR_JS21-1_1084;PFR_JS25-1_939;PFR_JS9-1_1098;PFR_JS21-2_1083;PFR_JS9-2_1096;PFR_JS20-1_1397;PFR_JS23_984;PFR_JS20-2_1404;Gst;Gst;Gst;Gst;Gst;Gst;Gst;gst;…	1	RM25_0927
UPI0001D5CD03	Glycine dehydrogenase (decarboxylating);Glycine dehydrogenase (decarboxylating);Glycine dehydrogenase (decarboxylating);aminomethyl-transferring glycine dehydrogenase;glycine cleavage system protein P;Glycine dehydrogenase;glycine dehydrogenase (aminomethyl-transferring);Glycine dehydrogenase;Glycine dehydrogenase [decarboxylating] (Glycine decarboxylase) (Glycine cleavage system P-protein);Glyci…	gcvP;gcvP;gcvP;;gcvP;RM25_0961;BMR99_05595;CB129slpB_1000;gcvP;PFR_JS4_790;PFR_JS8_1072;PFR_JS22-1_1076;PFR_JS21-1_1114;PFR_JS25-1_969;PFR_JS21-2_1113;PFR_JS15-1_1203;PFR_JS15-2_1204;PFR_JS23_1014;gcvP;gcvP;gcvP;gcvP;gcvP;gcvP;gcvP;gcvP;gcvP;gcvP;gcvP;gcvP;;gcvP;gcvP;gcvP;gcvP;gcvP;gcvP;gcvP;gcvP;gcvP;gcvP;gcvP;gcvP;;;;;;;;;;;;;	1	RM25_0961
UPI000542F584	Glycosyl transferase, group 1;D-inositol-3-phosphate glycosyltransferase 2;Glycosyl transferase, group 1;D-inositol-3-phosphate glycosyltransferase;glycosyltransferase;D-inositol-3-phosphate glycosyltransferase;Glycosyl transferase, group 1;D-inositol-3-phosphate glycosyltransferase 2;D-inositol-3-phosphate glycosyltransferase 2;D-inositol-3-phosphate glycosyltransferase 2;D-inositol-3-phosphate …	mshA;PFR_JS10_159;PFCIRM119_05595;RM25_2108;;RM25_2108;mshA;PFR_JS10_159;PFR_J18_162;PFR_JS11_126;PFR_JS12-2_123;PFR_JS14_121;PFR_JS12-1_123;PFR_JS13-1_126;PFR_JS13-2_126;PFR_JS17-1_161;PFR_JS17-2_161;PFCIRM118_01350;PFCIRM119_05595;PFCIRM121_03245;PFCIRM122_10645;PFCIRM127_07475;PFCIRM1025_09690;PFCIRM134_02750;PFCIRM135_01090;PFCIRM508_11595;PFCIRM516_01880;PFCIRM456_05240;PFCIRM514_08325;mshA;…	1	RM25_2108
UPI0005435143	Glycosyltransferase (Glycogen synthase);Starch synthase;glycogen synthase;Starch synthase;Starch synthase;Starch synthase;Starch synthase;Starch synthase;Starch synthase;glycosyltransferase (glycogen synthase);glycosyltransferase (glycogen synthase);glycosyltransferase (glycogen synthase);glycosyltransferase (glycogen synthase);glycosyltransferase (glycogen synthase);;;;;;;;;;;;	glgA;RM25_1536;;RM25_1536;PFR_J18_1950;PFR_JS7-1_733;PFR_JS7-2_733;PFR_JS9-1_772;PFR_JS9-2_770;glgA;glgA;glgA;glgA;glgA;;glgA;glgA;glgA;glgA;glgA;;;;;;	1	RM25_1536
UPI0005D7692C	Glycosyltransferase, group 1 family	RM25_0570	1	RM25_0570
UPI000543F6FA	Glycosyltransferase;Uncharacterized protein;glycosyltransferase family 2 protein;Hypothetical protein;Glycosyltransferase;;;;	PFCIRM121_11335;RM25_0703;;RM25_0703;PFCIRM121_11335;;;;	1	RM25_0703
UPI0001D5CFF7	Glyoxylate reductase;4-phosphoerythronate dehydrogenase;Glyoxylate reductase;Glyoxylate reductase;D-glycerate dehydrogenase;glyoxylate reductase;Glyoxylate reductase;D-glycerate dehydrogenase;glyoxylate reductase;Glyoxylate reductase;4-phosphoerythronate dehydrogenase;Putative glyoxylate reductase;Putative glyoxylate reductase;Putative glyoxylate reductase;Putative glyoxylate reductase;Putative g…	gya;PFREUDJS001_001548;gya;RM25_1546;;gya;RM25_1546;BMR99_07490;CB129slpB_0643;gya;PFREUDJS001_001548;PFR_JS10_621;PFR_J18_1960;PFR_JS11_649;PFR_JS12-2_639;PFR_JS14_664;PFR_JS22-1_704;PFR_JS12-1_641;PFR_JS7-1_723;PFR_JS13-1_649;PFR_JS7-2_723;PFR_JS13-2_638;PFR_JS9-1_762;PFR_JS15-1_1570;PFR_JS9-2_760;PFR_JS17-1_749;PFR_JS15-2_1571;PFR_JS23_639;PFR_JS17-2_748;gya;gya;gya;gya;gya;gya;gya;gya;gya;gya…	1	RM25_1546
UPI0001D5CD6E	GntR-family protein transcriptional regulator;GntR-family protein transcriptional regulator;UbiC transcription regulator-associated;GntR family transcriptional regulator;GntR family transcriptional regulator;UbiC transcription regulator-associated;GntR family transcriptional regulator;UbiC transcription regulator-associated;GntR-family protein transcriptional regulator;UbiC transcription regulato…	PFCIRM512_00785;PFREUD_19050;RM25_1813;;PFREUD_19050;RM25_1813;BMR99_01960;CB129slpB_0421;PFREUD_19050;PFR_JS8_453;PFR_JS11_430;PFR_JS12-2_424;PFR_JS14_425;PFR_JS22-1_476;PFR_JS12-1_424;PFR_JS7-1_451;PFR_JS13-1_430;PFR_JS7-2_451;PFR_JS13-2_419;PFR_JS9-1_484;PFR_JS9-2_482;PFR_JS17-1_476;PFR_JS15-1_1815;PFR_JS23_400;PFR_JS15-2_1815;PFR_JS17-2_476;PFCIRM129_10395;PFCIRM118_10530;PFCIRM119_07440;PFCI…	1	RM25_1813
UPI0001D5D101	HAD-superfamily hydrolase, subfamily IA, variant 3;HAD-superfamily hydrolase;HAD-superfamily hydrolase;Hydrolase;haloacid dehalogenase;HAD-superfamily hydrolase;Hydrolase;HAD-superfamily hydrolase;HAD-superfamily hydrolase, subfamily IA, variant 3;HAD-superfamily hydrolase, subfamily IA, variant 3;HAD-superfamily hydrolase, subfamily IA, variant 3;HAD-superfamily hydrolase, subfamily IA, variant …	PFR_JS10_1084;PFREUD_11320;PFCIRM119_03410;RM25_1059;;PFREUD_11320;RM25_1059;PFREUD_11320;PFR_JS10_1084;PFR_JS8_1165;PFR_JS11_1127;PFR_JS12-2_1123;PFR_JS14_1126;PFR_JS12-1_1125;PFR_JS13-1_1127;PFR_JS13-2_1116;PFR_JS15-1_1111;PFR_JS17-1_1211;PFR_JS15-2_1112;PFR_JS17-2_1210;PFCIRM119_03410;PFCIRM121_03585;PFCIRM122_02165;PFCIRM127_02565;PFCIRM125_08435;PFCIRM516_11515;PFCIRM456_02385;MAJHIDBO_02004…	1	RM25_1059
UPI00032329DA	Heat shock protein 20 1 (20 kDa chaperone 1);Hsp20/alpha crystallin family protein;Heat shock protein 20 1 (20 kDa chaperone 1);heat-shock protein Hsp20;Hsp20/alpha crystallin family protein;Heat shock protein 20 1 (20 kDa chaperone 1);Hsp20/alpha crystallin family protein;Hsp20/alpha crystallin family protein;Hsp20/alpha crystallin family protein;Hsp20/alpha crystallin family protein;Hsp20/alpha…	hsp20 1;PFR_JS10_114;hsp20 1;;RM25_2149;hsp20 1;PFR_JS2_112;PFR_JS10_114;PFR_JS4_2202;PFR_JS22-1_109;PFR_JS7-1_108;PFR_JS7-2_108;PFR_JS21-1_132;PFR_JS21-2_132;PFR_JS9-1_124;PFR_JS25-1_2297;PFR_JS17-1_117;PFR_JS9-2_122;PFR_JS15-1_2178;PFR_JS20-1_99;PFR_JS17-2_117;PFR_JS15-2_2176;PFR_JS20-2_99;hsp20 1;hsp20 1;hsp20 1;MAJHIDBO_00644;MAJHIDBO_00644;;hsp20 1;hsp20 1;hsp20 1;hsp20 1;;;;;;;;;;;;;;;	1	RM25_2149
UPI000543F9B0	Heat shock protein 20 2 (20 kDa chaperone 2);Hsp20/alpha crystallin family protein;Hsp20/alpha crystallin family protein;Heat shock protein 20 2 (20 kDa chaperone 2);Hsp20/alpha crystallin family protein;Putative heat shock protein Hsp18;heat-shock protein Hsp20;Heat shock protein 20 2 (20 kDa chaperone 2);Hsp20/alpha crystallin family protein;Hsp20/alpha crystallin family protein;Hsp20/alpha cry…	hsp20 2;PFREUDJS001_000909;PFR_JS10_1252;hsp20 2;;RM25_1221;BMR99_04255;hsp20 2;PFREUDJS001_000909;PFR_JS2_1309;PFR_JS10_1252;PFR_JS4_1066;PFR_J18_1316;PFR_JS21-1_1384;PFR_JS25-1_1246;PFR_JS21-2_1383;PFR_JS23_1276;hsp20 2;hsp20 2;hsp20 2;hsp20 2;hsp20 2;MAJHIDBO_01622;MAJHIDBO_01622;FEZ52_02375;FEZ52_02720;;hsp20 2;hsp20 2;hsp20 2;hsp20 2;hsp20 2;hsp20 2;;;;;;;;;	1	RM25_1221
UPI0005425CB7	Heavy metal-(Cd/Co/Hg/Pb/Zn)-translocating P-type ATPase;Putative cation-transporting P-type ATPase;cadmium-translocating P-type ATPase;Putative cation-transporting P-type ATPase;Heavy metal-(Cd/Co/Hg/Pb/Zn)-translocating P-type ATPase;;;;	PFCIRM121_09115;RM25_0453;;RM25_0453;PFCIRM121_09115;;;;	1	RM25_0453
UPI000321F7A7	Hydrolase, alpha/beta domain protein	PFREUDJS001_000966	1
UPI0005430C1E	Hypothetical membrane protein;Uncharacterized protein;PF01594 domain protein;AI-2E family transporter;Hypothetical protein;PF01594 domain protein;PF01594 domain protein;PF01594 domain protein;Hypothetical membrane protein;;;	PFCIRM121_10155;RM25_1622;PFR_JS13-1_579;;RM25_1622;PFR_JS11_579;PFR_JS13-1_579;PFR_JS13-2_568;PFCIRM121_10155;;;	1	RM25_1622
UPI0005DA0441	Hypothetical protein		1
UPI0001D5D067	Hypothetical transmembrane protein;Hypothetical transmembrane protein;Hypothetical transmembrane protein;hypothetical protein;hypothetical protein;Hypothetical protein;membrane protein;Hypothetical transmembrane protein;Hypothetical transmembrane protein;Putative membrane protein;Putative membrane protein;Putative membrane protein;Putative membrane protein;Putative membrane protein;Putative membr…	PFCIRM138_06290;PFCIRM512_07360;PFREUD_22550;;PFREUD_22550;RM25_2155;CB129slpB_0147;PFREUD_22550;PFCIRM138_06290;PFR_JS2_118;PFR_JS10_120;PFR_JS4_2195;PFR_J18_124;PFR_JS22-1_128;PFR_JS7-1_114;PFR_JS7-2_114;PFR_JS21-1_139;PFR_JS21-2_139;PFR_JS9-1_146;PFR_JS25-1_2290;PFR_JS17-1_136;PFR_JS9-2_144;PFR_JS15-1_2153;PFR_JS20-1_107;PFR_JS17-2_136;PFR_JS15-2_2151;PFR_JS20-2_107;PFCIRM129_02590;PFCIRM119_1…	1	RM25_2155
UPI000541FB05	IM protein of drug ABC transporter (DRI:YHIH);ABC-2 type transporter;ABC transporter permease;ABC-2 type transporter;IM protein of drug ABC transporter (DRI:YHIH);;;;	PFCIRM121_06780;RM25_0136;;RM25_0136;PFCIRM121_06780;;;;	1	RM25_0136
UPI0001D5CDC1	Imidazole glycerol phosphate synthase subunit HisF;Imidazole glycerol phosphate synthase subunit HisF;Imidazole glycerol phosphate synthase subunit HisF;Imidazole glycerol phosphate synthase subunit HisF;imidazole glycerol phosphate synthase subunit HisF;imidazole glycerol phosphate synthase subunit HisF;Imidazole glycerol phosphate synthase subunit HisF;imidazole glycerol phosphate synthase subu…	hisF;hisF;hisF;hisF;;hisF;RM25_1281;BMR99_06130;CB129slpB_0898;hisF;hisF;hisF;PFR_JS2_948;PFR_JS10_883;PFR_JS4_685;PFR_J18_1697;PFR_JS22-1_974;PFR_JS7-1_981;PFR_JS7-2_981;PFR_JS21-1_1013;PFR_JS25-1_868;PFR_JS21-2_1012;PFR_JS15-1_1308;PFR_JS17-1_1017;PFR_JS15-2_1309;PFR_JS23_909;PFR_JS17-2_1016;hisF;hisF;hisF;hisF;hisF;hisF;hisF;hisF;hisF;hisF;hisF;hisF;hisF;hisF;hisF;hisF;hisF;hisF;;hisF;hisF;his…	1	RM25_1281
UPI000541BC06	Inositol-1-phosphate synthase;Inositol 1-phosphate synthase;Inositol-1-phosphate synthase;inositol-3-phosphate synthase;Inositol-3-phosphate synthase;inositol 1-phosphate synthase;inositol-1-phosphate synthase;Inositol 1-phosphate synthase;Inositol 1-phosphate synthase;Inositol 1-phosphate synthase;Inositol 1-phosphate synthase;Inositol 1-phosphate synthase;Inositol 1-phosphate synthase;Inositol …	PFCIRM138_07970;PFR_JS23_320;PFCIRM121_02370;;RM25_1895;BMR99_01555;PFCIRM138_07970;PFR_JS4_1934;PFR_J18_377;PFR_JS8_372;PFR_JS7-1_371;PFR_JS7-2_371;PFR_JS21-1_393;PFR_JS25-1_252;PFR_JS21-2_392;PFR_JS23_320;PFR_JS20-1_1993;PFR_JS20-2_2001;PFCIRM121_02370;PFCIRM122_09825;PFCIRM456_06975;PFCIRM527_04635;PFCIRM513_02865;FEZ52_07165;;;;;;;;;;;;;;	1	RM25_1895
UPI0001D5CCD1	Iron-dependent repressor;Iron-dependent repressor;Putative iron-dependent repressor IdeR;Iron-dependent repressor;metal-dependent transcriptional regulator;Iron-dependent repressor;Iron-dependent repressor and activator IdeR;hypothetical protein;Iron-dependent repressor and activator IdeR;Iron-dependent repressor;Iron-dependent repressor;Putative iron-dependent repressor IdeR;Iron-dependent repre…	dtxR;dtxR;troR;dtxR;;dtxR;RM25_1734;BMR99_02335;CB129slpB_0490;dtxR;dtxR;troR;PFR_JS2_519;PFR_JS10_422;PFR_J18_531;PFR_JS8_525;PFR_JS11_499;PFR_JS12-2_493;PFR_JS14_494;PFR_JS22-1_547;PFR_JS12-1_493;PFR_JS7-1_524;PFR_JS13-1_499;PFR_JS7-2_524;PFR_JS13-2_488;PFR_JS25-1_407;PFR_JS9-1_570;PFR_JS9-2_568;PFR_JS15-1_1743;PFR_JS17-1_547;PFR_JS23_472;PFR_JS15-2_1743;PFR_JS17-2_547;dtxR;dtxR;dtxR;dtxR;dtxR;…	1	RM25_1734
UPI00055BF12D	Isoprenyl transferase (EC 2.5.1.-)	PFR_JS10_1311 PFR_JS23_1333	1
UPI0005D7FA49	Ketopantoate reductase (Precursor)	PFR_JS10_1877 PFR_JS2_1940	1
UPI0001D5C81B	Kinase ArgK;LAO/AO transport system ATPase;LAO/AO transport system ATPase;Kinase ArgK;Kinase ArgK;methylmalonyl Co-A mutase-associated GTPase MeaB;kinase;LAO/AO transport system ATPase;ATPase/protein kinase;LAO/AO transport system ATPase;Kinase ArgK;Kinase ArgK;LAO/AO transport system ATPase;LAO/AO transport system ATPase;LAO/AO transport system ATPase;LAO/AO transport system ATPase;LAO/AO transp…	argK;argK;PFR_JS10_1427;argK;argK;;argK;RM25_0731;BMR99_03045;CB129slpB_1423;argK;argK;argK;PFR_JS2_1467;PFR_JS10_1427;PFR_JS4_1255;PFR_J18_1152;PFR_JS22-1_1515;PFR_JS21-1_1571;PFR_JS25-1_1432;PFR_JS9-1_1646;PFR_JS21-2_1570;PFR_JS15-1_762;PFR_JS9-2_1644;PFR_JS17-1_1586;PFR_JS20-1_882;PFR_JS15-2_765;PFR_JS23_1519;PFR_JS17-2_1585;PFR_JS20-2_886;argK;argK;argK;argK;argK;argK;argK;argK;argK;argK;argK…	1	RM25_0731
UPI0001D5C9A3	Kinase inhibitor protein;Kinase inhibitor protein;Phosphatidylethanolamine-binding protein;Putative kinase inhibitor protein;Phosphatidylethanolamine-binding protein;Kinase inhibitor protein;YbhB/YbcL family Raf kinase inhibitor-like protein;phosphatidylethanolamine-binding protein;Putative kinase inhibitor protein;kinase inhibitor protein;Phosphatidylethanolamine-binding protein;Kinase inhibitor…	PFREUDJS001_002099;PFR_JS10_1756;pepB;RM25_0392;pepB;PFR_JS10_1756;;pepB;RM25_0392;CB129slpB_1725;pepB;PFREUDJS001_002099;PFR_JS2_1791;PFR_JS10_1756;PFR_JS11_1818;PFR_JS14_1781;PFR_JS22-1_1841;PFR_JS7-1_1928;PFR_JS13-1_1820;PFR_JS7-2_1870;PFR_JS13-2_1807;PFR_JS15-1_429;PFR_JS9-1_1979;PFR_JS9-2_1977;PFR_JS15-2_432;PFR_JS20-1_1774;PFR_JS20-2_1781;pepB;pepB;pepB;pepB;pepB;pepB;pepB;lppC;lppC;FEZ52_0…	1	RM25_0392
UPI0001D5CD9F	Lactaldehyde dehydrogenase;Aldehyde dehydrogenase;Aldehyde dehydrogenase;Lactaldehyde dehydrogenase;aldehyde dehydrogenase family protein;lactaldehyde dehydrogenase;Putative aldehyde dehydrogenase AldA;aldehyde dehydrogenase;Aldehyde dehydrogenase;Lactaldehyde dehydrogenase;Lactaldehyde dehydrogenase;Aldehyde dehydrogenase;Aldehyde dehydrogenase;Aldehyde dehydrogenase;Aldehyde dehydrogenase;Aldeh…	aldB;aldB;PFREUDJS001_001752;aldB;;aldB;RM25_1838;BMR99_01840;CB129slpB_0399;aldB;aldB;PFREUDJS001_001752;PFR_JS2_421;PFR_JS10_323;PFR_JS7-1_426;PFR_JS7-2_426;PFR_JS17-1_451;PFR_JS15-1_1840;PFR_JS23_375;PFR_JS17-2_451;PFR_JS15-2_1840;aldB;aldB;aldB;aldB;aldB;aldB;aldB;aldB;aldB;aldB;aldB;aldB;aldB;aldA;aldA;FEZ52_03945;;aldB;aldB;aldB;aldB;aldB;aldB;aldB;aldB;aldB;aldB;aldB;aldB;aldB;aldB;aldB;;;…	1	RM25_1838
UPI0005433755	LmbE-like protein;1D-myo-inositol 2-acetamido-2-deoxy-alpha-D-glucopyranoside deacetylase 2;LmbE-like protein;1D-myo-inositol 2-acetamido-2-deoxy-alpha-D-glucopyranoside deacetylase;hypothetical protein;hypothetical protein;1D-myo-inositol 2-acetamido-2-deoxy-alpha-D-glucopyranoside deacetylase;LmbE-like protein;1D-myo-inositol 2-acetamido-2-deoxy-alpha-D-glucopyranoside deacetylase 2;1D-myo-inos…	mshB;PFR_JS10_160;PFCIRM119_05590;RM25_2107;;;RM25_2107;mshB;PFR_JS10_160;PFR_J18_163;PFR_JS12-2_124;PFR_JS14_122;PFR_JS12-1_124;PFR_JS7-1_153;PFR_JS7-2_153;PFR_JS17-1_162;PFR_JS17-2_162;PFCIRM118_01355;PFCIRM119_05590;PFCIRM121_03240;PFCIRM127_07480;PFCIRM1025_09695;PFCIRM134_02755;PFCIRM135_01085;PFCIRM508_11600;PFCIRM456_05245;PFCIRM513_00120;PFCIRM514_08330;mshB_1;mshB_1;;;;;;;;;;;;;mshB;;;;;…	1	RM25_2107
UPI0005D8B609	L-serine dehydratase (EC 4.3.1.17)	PFR_JS10_394 PFR_JS23_446 PFR_JS2_492	1
UPI0001D5CD21	Macro domain-containing protein;RNase III regulator YmdB;Macro domain protein;Macro domain-containing protein;O-acetyl-ADP-ribose deacetylase;hypothetical protein;Putative RNase III regulator YmdB;O-acetyl-ADP-ribose deacetylase;RNase III regulator YmdB;Hypothetical protein;Hypothetical protein;Macro domain protein;Putative RNase III regulator YmdB;Putative RNase III regulator YmdB;Putative RNase…	PFCIRM138_05975;PFCIRM512_00525;PFREUDJS001_001678;PFREUD_18540;;PFREUD_18540;RM25_1763;BMR99_02205;CB129slpB_0467;PFREUD_18540;PFCIRM138_05975;PFREUDJS001_001678;PFR_JS2_495;PFR_JS10_397;PFR_JS4_1801;PFR_J18_508;PFR_JS8_502;PFR_JS11_479;PFR_JS12-2_473;PFR_JS14_474;PFR_JS22-1_525;PFR_JS12-1_473;PFR_JS7-1_502;PFR_JS13-1_479;PFR_JS7-2_502;PFR_JS13-2_468;PFR_JS21-1_524;PFR_JS25-1_383;PFR_JS21-2_523;…	1	RM25_1763
UPI0001D5D033	Maltokinase;Uncharacterized protein probably involved in trehalose biosynthesis;Maltokinase;trehalose biosynthesis protein;trehalose biosynthesis protein;Maltokinase;hypothetical protein;Maltokinase;Uncharacterized protein probably involved in trehalose biosynthesis;Maltokinase;Maltokinase;Maltokinase;Maltokinase;Maltokinase;Maltokinase;Maltokinase;Maltokinase;Uncharacterized protein probably inv…	PPA1112;PPA1112;RM25_1113;;PPA1112;RM25_1113;BMR99_04800;CB129slpB_1157;PPA1112;PFR_JS2_1194;PFR_JS8_1217;PFR_JS22-1_1232;PFR_JS15-1_1046;PFR_JS17-1_1275;PFR_JS15-2_1047;PFR_JS23_1171;PFR_JS17-2_1274;PPA1112;PPA1112;PPA1112;PFCIRM123_01160;mak1/pep2;PPA1112;PPA1112;PPA1112;PPA1112;PPA1112;PFCIRM456_04570;DBX96_08925;FEZ52_04970;;PPA1112;PPA1112;PPA1112;PPA1112;;mak1/pep2;PPA1112;PPA1112;PPA1112;P…	1	RM25_1113
UPI0004A0D0BE	Membrane protein without function;Membrane protein without function;Membrane protein without function;hypothetical protein;Membrane protein without function;Membrane protein without function;membrane protein without function;Membrane protein without function;Membrane protein without function;Membrane protein without function;Membrane protein without function;Membrane protein without function;Memb…	PFCIRM138_10895;PFCIRM512_00430;PFREUDJS001_000077;;RM25_0157;CB129slpB_1978;PFCIRM138_10895;PFREUDJS001_000077;PFR_JS2_2092;PFR_JS10_2128;PFR_JS4_163;PFR_J18_2105;PFR_JS8_2135;PFR_JS11_2011;PFR_JS12-2_2087;PFR_JS14_1975;PFR_JS22-1_2144;PFR_JS12-1_2088;PFR_JS7-1_2227;PFR_JS13-1_2013;PFR_JS7-2_2170;PFR_JS13-2_2000;PFR_JS21-1_2291;PFR_JS25-1_2001;PFR_JS9-1_2227;PFR_JS21-2_2290;PFR_JS9-2_2223;PFR_JS…	1	RM25_0157
UPI0005440BDD	MEMO1 family protein PFR_JS17-1_19;Uncharacterized protein;MEMO1 family protein RM25_0018;AmmeMemoRadiSam system protein B;UPF0103 protein;AmmeMemoRadiSam system protein B;UPF0103 protein;UPF0103 protein;UPF0103 protein;UPF0103 protein;UPF0103 protein;UPF0103 protein;UPF0103 protein;UPF0103 protein;Hypothetical protein;Hypothetical protein;Hypothetical protein;Hypothetical protein;Hypothetical pr…	PFR_JS23_18;PFCIRM119_05950;RM25_0018;;RM25_0018;BMR99_00085;PFR_JS2_19;PFR_JS9-1_21;PFR_JS17-1_19;PFR_JS9-2_21;PFR_JS20-1_19;PFR_JS23_18;PFR_JS17-2_19;PFR_JS20-2_19;PFCIRM118_00785;PFCIRM119_05950;PFCIRM121_05860;PFCIRM122_10860;PFCIRM127_09790;PFCIRM125_06220;PFCIRM508_11025;;;;;;;;;;;;;;	1	RM25_0018
UPI0001D5CECB	Metal-sulfur cluster biosynthetic protein;Putative metal-sulfur cluster biosynthetic enzyme;FeS_assembly_P domain-containing protein;Putative aromatic ring hydroxylating enzyme;hypothetical protein;hypothetical protein;Putative aromatic ring hydroxylating enzyme;Metal-sulfur cluster biosynthetic protein;Hypothetical protein;Putative metal-sulfur cluster biosynthetic enzyme;Metal-sulfur cluster bi…	PFCIRM512_06790;PFREUDJS001_001415;PFREUD_14920;RM25_1412;;PFREUD_14920;RM25_1412;CB129slpB_0772;PFREUD_14920;PFREUDJS001_001415;PFR_JS10_754;PFR_JS11_805;PFR_JS22-1_840;PFR_JS13-1_805;PFR_JS13-2_794;PFR_JS15-1_1436;PFR_JS17-1_883;PFR_JS15-2_1437;PFR_JS23_774;PFR_JS17-2_882;PFCIRM129_11195;PFCIRM118_03865;PFCIRM119_01370;PFCIRM121_01535;PFCIRM125_07180;PFCIRM135_10510;PFCIRM139_12270;PFCIRM512_06…	1	RM25_1412
UPI000016FDFE	Methylmalonyl-CoA mutase large subunit;;Methylmalonyl-CoA mutase large subunit (Methylmalonyl-CoA mutase alpha subunit) (MCM-alpha) (MUTB-(R)-2-Methyl-3-oxopropanoyl-CoA CoA-carbonylmutase);Methylmalonyl-CoA mutase large subunit;Methylmalonyl-CoA mutase;methylmalonyl-CoA mutase;Methylmalonyl-CoA mutase;;Methylmalonyl-CoA mutase large subunit;Methylmalonyl-CoA mutase large subunit mutB;Methylmalon…	mutB;;mutB;PFREUDJS001_000662;RM25_0732;;RM25_0732;;PFREUDJS001_000662;PFR_JS10_1426;PFR_JS11_1496;PFR_JS12-2_1537;PFR_JS14_1457;PFR_JS12-1_1539;PFR_JS7-1_1545;PFR_JS13-1_1496;PFR_JS7-2_1545;PFR_JS13-2_1483;mutB;mutB;mutB;mutB;mutB;mutB;mutB;mutB;mutB;mutB;mutB;mutB;mutB;mutB;scpA;;;;mutB;mutB;mutB;mutB;mutB;mutB;mutB;mutB;mutB;mutB;mutB;mutB;;;;;;;;;;;;;;;;;	1	RM25_0732
UPI000541F5F6	Methylmalonyl-CoA mutase small subunit (Methylmalonyl-CoA mutase beta subunit) (MCB-beta);Methylmalonyl-CoA mutase, small subunit;methylmalonyl-CoA mutase small subunit;Methylmalonyl-CoA mutase, small subunit;Methylmalonyl-CoA mutase small subunit (Methylmalonyl-CoA mutase beta subunit) (MCB-beta);Methylmalonyl-CoA mutase small subunit (Methylmalonyl-CoA mutase beta subunit) (MCB-beta);;;;;;	mutA;RM25_0733;;RM25_0733;mutA;mutA;;mutA;mutA;;;	1	RM25_0733
UPI00054256FA	Methyltransferase;Putative O-methyltransferase;O-methyltransferase mdmC;O-methyltransferase;Putative O-methyltransferase;O-methyltransferase mdmC;O-methyltransferase mdmC;O-methyltransferase mdmC;O-methyltransferase mdmC;O-methyltransferase mdmC;O-methyltransferase mdmC;Methyltransferase;Methyltransferase;Methyltransferase;;;;;;;	PFCIRM121_00895;RM25_1534;PFR_JS20-1_602;;RM25_1534;PFR_J18_1945;PFR_J18_1947;PFR_JS9-1_775;PFR_JS9-2_773;PFR_JS20-1_602;PFR_JS20-2_606;PFCIRM121_00895;PFCIRM122_11325;PFCIRM135_11145;;;;;;;	1	RM25_1534
UPI0005DA012F	MgtE intracellular domain protein	PFREUDJS001_001531	1
UPI000543F906	Molybdenum cofactor synthesis domain protein;Molybdopterin biosynthesis Mog protein;Molybdenum cofactor synthesis domain protein;molybdopterin-binding protein;Molybdenum cofactor synthesis domain protein;Molybdenum cofactor synthesis domain protein;Molybdenum cofactor synthesis domain protein;Molybdenum cofactor synthesis domain protein;Molybdenum cofactor synthesis domain protein;Molybdenum cofa…	PFR_JS22-1_236;mog;RM25_2044;;RM25_2044;PFR_JS2_214;PFR_JS4_2091;PFR_JS8_206;PFR_JS14_180;PFR_JS22-1_236;PFR_JS7-1_217;PFR_JS7-2_217;PFR_JS21-1_240;PFR_JS25-1_97;PFR_JS21-2_240;PFR_JS17-1_235;PFR_JS20-1_208;PFR_JS17-2_235;PFR_JS20-2_208;mog;mog;mog;mog;mog;mog;mog;mog;;mog;mog;mog;mog;mog;mog;mog;mog;;;;;;;;;	1	RM25_2044
UPI0001D5C45F	Multifunctional fusion protein;Multifunctional fusion protein;Multifunctional fusion protein;NAD(P)H-hydrate epimerase;carbohydrate kinase;YjeF protein;Carbohydrate kinase;Carbohydrate kinase;YjeF protein;YjeF protein;YjeF protein;YjeF protein;YjeF protein;YjeF protein;YjeF protein;YjeF protein;YjeF protein;YjeF protein;YjeF protein;YjeF protein;YjeF protein;YjeF protein;YjeF protein;YjeF protein…	nnrD;nnrD;nnrD;;PFREUD_06300;RM25_0590;PFREUD_06300;PFCIRM138_10935;PFR_JS2_1599;PFR_JS4_1394;PFR_J18_1016;PFR_JS12-2_1673;PFR_JS22-1_1647;PFR_JS12-1_1675;PFR_JS7-1_1678;PFR_JS7-2_1678;PFR_JS21-1_1709;PFR_JS25-1_1569;PFR_JS9-1_1785;PFR_JS15-1_627;PFR_JS21-2_1708;PFR_JS9-2_1783;PFR_JS17-1_1717;PFR_JS15-2_630;PFR_JS17-2_1716;PFCIRM129_07920;PFCIRM118_06815;PFCIRM121_06180;PFCIRM119_11060;PFCIRM122_…	1	RM25_0590
UPI0005D7434A	Mur ligase middle domain protein	PFREUDJS001_000678	1
UPI000543A3ED	Mycothiol acetyltransferase;Mycothiol acetyltransferase;GCN5-related N-acetyltransferase;Mycothiol acetyltransferase;mycothiol synthase;Mycothiol acetyltransferase;Mycothiol acetyltransferase;Mycothiol acetyltransferase;Mycothiol acetyltransferase;Mycothiol acetyltransferase;Mycothiol acetyltransferase;Mycothiol acetyltransferase;Mycothiol acetyltransferase;Mycothiol acetyltransferase;Mycothiol a…	mshD;mshD;PFCIRM119_06930;mshD;;RM25_1900;mshD;PFR_JS10_260;PFR_J18_372;PFR_JS8_367;PFR_JS11_348;PFR_JS12-2_339;PFR_JS14_340;PFR_JS12-1_339;PFR_JS7-1_367;PFR_JS13-1_348;PFR_JS7-2_367;PFR_JS13-2_337;PFR_JS9-1_393;PFR_JS9-2_391;PFR_JS17-1_392;PFR_JS17-2_392;PFCIRM119_06930;PFCIRM121_02335;PFCIRM122_03415;PFCIRM134_00865;PFCIRM516_10120;PFCIRM456_07000;PFCIRM513_02885;PFCIRM514_02640;mshD_1;mshD_1;;…	1	RM25_1900
UPI00049F14F1	Mycothiol-dependent maleylpyruvate isomerase;TIGR03083 family protein;TIGR03083 family protein;Uncharacterized protein;maleylpyruvate isomerase family mycothiol-dependent enzyme;TIGR03083 family protein;TIGR03083 family protein;Mycothiol-dependent maleylpyruvate isomerase;TIGR03083 family protein;TIGR03083 family protein;TIGR03083 family protein;TIGR03083 family protein;TIGR03083 family protein;T…	PFREUDJS001_001450;PFR_JS10_720;RM25_1446;PFCIRM119_01185;;RM25_1446;CB129slpB_0739;PFREUDJS001_001450;PFR_JS2_787;PFR_JS10_720;PFR_JS8_808;PFR_JS11_747;PFR_JS12-2_742;PFR_JS14_763;PFR_JS22-1_805;PFR_JS12-1_744;PFR_JS7-1_821;PFR_JS13-1_747;PFR_JS7-2_821;PFR_JS13-2_736;PFR_JS9-1_861;PFR_JS9-2_859;PFR_JS17-1_848;PFR_JS20-1_691;PFR_JS23_738;PFR_JS17-2_847;PFR_JS20-2_695;PFCIRM129_11375;PFCIRM118_040…	1	RM25_1446
UPI0001D5CE27	Mycothione reductase;Pyridine nucleotide-disulphide oxidoreductase;Mycothione reductase;Pyridine nucleotide-disulphide oxidoreductase;mycothione reductase;mycothione reductase;pyridine nucleotide-disulfide oxidoreductase;Mycothione reductase;mycothione reductase;Mycothione reductase;Pyridine nucleotide-disulphide oxidoreductase;Mycothione reductase;Mycothione reductase;Mycothione reductase;Mycoth…	PFR_JS23_304;PFREUD_20050;RM25_1912;PFCIRM121_02275;;;PFREUD_20050;RM25_1912;BMR99_01475;CB129slpB_0336;PFREUD_20050;PFR_JS4_1951;PFR_J18_360;PFR_JS8_355;PFR_JS14_328;PFR_JS7-1_355;PFR_JS7-2_355;PFR_JS21-1_376;PFR_JS25-1_235;PFR_JS21-2_375;PFR_JS15-1_1911;PFR_JS23_304;PFR_JS15-2_1911;PFCIRM129_01875;PFCIRM121_02275;PFCIRM123_11430;PFCIRM1025_05435;PFCIRM127_11370;PFCIRM125_00310;PFCIRM134_00930;P…	1	RM25_1912
UPI0005CB9089			1
UPI0005CC1B66			1
UPI0005CC52B8			1
UPI0005D74226			1
UPI0005D797F8			1
UPI0005D7B872			1
UPI0005D85AE7			1
UPI0005D89C35			1
UPI0005D92326			1
UPI0005D93D19			1
UPI0005D96B97			1
UPI0005D9CF06			1
UPI0005D9F40D			1
UPI0005DA18D9			1
UPI000543EECF	N-acetyltransferase domain-containing protein;Acetyltransferase;N-acetyltransferase;Acetyltransferase;GNAT family N-acetyltransferase;Hypothetical protein;Hypothetical protein;Hypothetical protein;Hypothetical protein;Hypothetical protein;Hypothetical protein;Hypothetical protein;Hypothetical protein;Hypothetical protein;Hypothetical protein;Hypothetical protein;Acetyltransferase;N-acetyl transfe…	PFCIRM512_00340;RM25_0173;;RM25_0173;BMR99_10695;PFR_JS2_2076;PFR_JS4_183;PFR_JS11_1996;PFR_JS12-2_2072;PFR_JS12-1_2073;PFR_JS13-1_1998;PFR_JS13-2_1985;PFR_JS21-1_2119;PFR_JS25-1_1984;PFR_JS21-2_2118;PFR_JS23_2139;PFCIRM118_10915;PFCIRM121_06970;PFCIRM123_02735;PFCIRM127_01430;PFCIRM1025_11210;PFCIRM134_08455;PFCIRM512_00340;PFCIRM516_03485;PFCIRM508_00180;PFCIRM527_08815;PFCIRM456_04815;PFCIRM51…	1	RM25_0173
UPI0005D98372	NAD(P)H quinone oxidoreductase, PIG3 family	PFR_JS10_2129	1
UPI0005D7DE0F	NADPH:quinone reductase and related Zn-dependent oxidoreductase	ORFNames: PFR_JS22-1_1608, PFR_JS23_1613	1
UPI0005433D81	Nitrate transporter;Nitrite extrusion protein;Transporter, major facilitator family protein;Nitrite extrusion protein;Transporter, major facilitator family protein;Transporter, major facilitator family protein;Transporter, major facilitator family protein;Transporter, major facilitator family protein;Transporter, major facilitator family protein;Transporter, major facilitator family protein;nitra…	narK;RM25_2047;PFR_JS7-1_214;RM25_2047;PFR_JS2_211;PFR_JS12-2_180;PFR_JS14_177;PFR_JS12-1_180;PFR_JS7-1_214;PFR_JS7-2_214;narK;narK;narK;;narK;narK;narK;;;;	1	RM25_2047
UPI000541AE6D	Nuclease (RecB family);Nuclease, RecB family;hypothetical protein;Nuclease, RecB family;nuclease (RecB family);;;;	PFCIRM121_10870;RM25_0470;;RM25_0470;PFCIRM121_10870;;;;	1	RM25_0470
UPI0001D5C91C	Nucleoid-associated protein PFREUDJS001_002132;Nucleoid-associated protein PFR_JS10_1788;Nucleoid-associated protein PFREUD_03830;Nucleoid-associated protein PFCIRM123_04830;Nucleoid-associated protein RM25_0360;Nucleoid-associated protein PFR_JS10_1788;YbaB/EbfC family nucleoid-associated protein;hypothetical protein;Hypothetical protein;nucleoid-associated protein, YbaB/EbfC family;Hypothetical…	PFREUDJS001_002132;PFR_JS10_1788;PFREUD_03830;PFCIRM123_04830;RM25_0360;PFR_JS10_1788;;PFREUD_03830;RM25_0360;BMR99_09455;CB129slpB_1754;PFREUD_03830;PFREUDJS001_002132;PFR_JS10_1788;PFR_JS4_1622;PFR_J18_788;PFR_JS8_1921;PFR_JS11_1849;PFR_JS14_1812;PFR_JS22-1_1871;PFR_JS13-1_1851;PFR_JS13-2_1838;PFR_JS21-1_1935;PFR_JS25-1_1797;PFR_JS15-1_385;PFR_JS21-2_1934;PFR_JS15-2_388;PFR_JS20-1_1806;PFR_JS23…	1	RM25_0360
UPI0001D5CBF8	Nucleoside-diphosphate-sugar epimerases;Nucleoside-diphosphate-sugar epimerases;NAD dependent epimerase/dehydratase family protein;Nucleoside-diphosphate-sugar epimerases;SDR family oxidoreductase;nucleoside-diphosphate-sugar epimerase;putative nucleoside-diphosphate-sugar epimerases;NAD-dependent dehydratase;Nucleoside-diphosphate-sugar epimerase;nucleoside-diphosphate-sugar epimerases;nucleosid…	PFCIRM138_07670;PFCIRM512_08535;PFREUDJS001_001609;PFREUD_17230;;PFREUD_17230;RM25_1637;BMR99_07915;CB129slpB_0563;PFREUD_17230;PFCIRM138_07670;PFREUDJS001_001609;PFR_JS2_599;PFR_JS10_523;PFR_JS4_295;PFR_J18_650;PFR_JS12-2_559;PFR_JS14_580;PFR_JS22-1_624;PFR_JS12-1_559;PFR_JS7-1_626;PFR_JS7-2_626;PFR_JS21-1_630;PFR_JS25-1_487;PFR_JS21-2_629;PFR_JS15-1_1665;PFR_JS17-1_622;PFR_JS23_551;PFR_JS15-2_1…	1	RM25_1637
UPI0004A0210D	Nucleotide-binding protein PFCIRM138_01625;Nucleotide-binding protein PFREUDJS001_001442;ATPase;Nucleotide-binding protein PFR_JS17-1_856;RNase adapter RapZ;UPF0042 nucleotide-binding protein;P-loop ATP-binding domain protein, PF03668 family;ATPase;UPF0042 nucleotide-binding protein;P-loop ATP-binding domain protein, PF03668 family;P-loop ATP-binding domain protein, PF03668 family;P-loop ATP-bind…	PFCIRM138_01625;yhbJ;PFCIRM119_01225;PFR_JS17-1_856;;RM25_1438;CB129slpB_0747;PFCIRM138_01625;yhbJ;PFR_JS7-1_829;PFR_JS7-2_829;PFR_JS9-1_869;PFR_JS9-2_867;PFR_JS17-1_856;PFR_JS20-1_699;PFR_JS17-2_855;PFR_JS20-2_703;PFCIRM129_11335;PFCIRM119_01225;PFCIRM121_01400;PFCIRM122_11820;PFCIRM123_10170;PFCIRM1025_01425;PFCIRM125_07035;PFCIRM139_12125;PFCIRM513_11575;MAJHIDBO_01134;MAJHIDBO_01134;rapZ;;;;;…	1	RM25_1438
UPI00054244B7	Oxidoreductase;Putative NAD(P) binding enzyme;NAD(P)H-binding protein;Putative NAD(P) binding enzyme;Oxidoreductase;NAD-dependent epimerase/dehydratase family protein;;;;	PFCIRM121_07775;RM25_2331;;RM25_2331;PFCIRM121_07775;FEZ52_13375;;;;	1	RM25_2331
UPI0001D5C883	PadR, Transcriptional regulator PadR-like family;PadR, Transcriptional regulator PadR-like family;PadR, Transcriptional regulator PadR-like family;helix-turn-helix transcriptional regulator;PadR family transcriptional regulator;PadR, Transcriptional regulator PadR-like family;PadR family transcriptional regulator;Transcriptional regulator;PadR, Transcriptional regulator PadR-like family;PadR, Tra…	padR;padR;padR;;padR;RM25_0303;BMR99_09675;CB129slpB_1783;padR;padR;PFR_J18_752;PFR_JS12-2_1943;PFR_JS14_1847;PFR_JS22-1_1910;PFR_JS12-1_1944;PFR_JS15-1_339;PFR_JS9-1_2061;PFR_JS9-2_2059;PFR_JS15-2_339;PFR_JS17-1_1995;PFR_JS20-1_1858;PFR_JS17-2_1994;PFR_JS23_1925;PFR_JS20-2_1865;padR;padR;padR;padR;padR;padR;padR;padR;padR;padR;padR;padR;;padR;padR;padR;padR;padR;padR;padR;padR;padR;padR;padR;pad…	1	RM25_0303
UPI0001D5C688	Peptidase S51 family protein, dipeptidase E;Peptidase S51 family protein, dipeptidase E;Peptidase S51 family protein, dipeptidase E;peptidase S51;peptidase S51;Peptidase family S51;peptidase S51;Peptidase family S51;Peptidase S51 family protein, dipeptidase E;Peptidase S51 family protein, dipeptidase E;Peptidase family S51;Peptidase family S51;Peptidase family S51;Peptidase family S51;Peptidase f…	PFCIRM138_11465;PFCIRM512_10035;PFREUD_07290;;PFREUD_07290;RM25_0696;BMR99_02870;CB129slpB_1454;PFREUD_07290;PFCIRM138_11465;PFR_JS2_1502;PFR_JS10_1464;PFR_JS4_1291;PFR_J18_1114;PFR_JS8_1585;PFR_JS11_1532;PFR_JS12-2_1573;PFR_JS14_1493;PFR_JS22-1_1550;PFR_JS12-1_1575;PFR_JS7-1_1581;PFR_JS13-1_1532;PFR_JS7-2_1581;PFR_JS13-2_1519;PFR_JS21-1_1606;PFR_JS25-1_1467;PFR_JS9-1_1683;PFR_JS15-1_727;PFR_JS21…	1	RM25_0696
UPI000542B4D9	Peptidase, S9C (Acylaminoacyl-peptidase) family;Acyl-peptide hydrolase;S9 family peptidase;Acyl-peptide hydrolase;Peptidase, S9C (Acylaminoacyl-peptidase) family;;;;	pf435;RM25_1233;;RM25_1233;pf435;;pf435;;	1	RM25_1233
UPI000541F5EF	Peptidyl-dipeptidase (Dipeptidyl carboxypeptidase);Peptidyl-dipeptidase Dcp;M3 family metallopeptidase;hypothetical protein;Peptidyl-dipeptidase Dcp;Peptidyl-dipeptidase (Dipeptidyl carboxypeptidase);;;;	dcp;RM25_0767;;;RM25_0767;dcp;;dcp;;	1	RM25_0767
UPI0001D5CF8A	Phage shock protein A;Phage shock protein A;PspA/IM30 family protein;Phage shock protein A;PspA/IM30 family protein;phage shock protein A;PspA/IM30 family protein;phage shock protein A;Phage shock protein A, PspA;Phage shock protein A;Phage shock protein A;PspA/IM30 family protein;Phage shock protein A, PspA;Phage shock protein A, PspA;Phage shock protein A, PspA;Phage shock protein A, PspA;Phage…	pspA;pspA;pspA;pspA;;pspA;RM25_1506;BMR99_07290;CB129slpB_0681;pspA;pspA;pspA;PFR_JS2_728;PFR_JS10_661;PFR_JS4_462;PFR_JS8_749;PFR_JS11_688;PFR_JS12-2_683;PFR_JS14_704;PFR_JS22-1_745;PFR_JS12-1_685;PFR_JS7-1_762;PFR_JS13-1_688;PFR_JS7-2_762;PFR_JS13-2_677;PFR_JS21-1_793;PFR_JS25-1_648;PFR_JS21-2_792;PFR_JS9-1_802;PFR_JS15-1_1531;PFR_JS9-2_800;PFR_JS17-1_789;PFR_JS20-1_632;PFR_JS15-2_1532;PFR_JS23…	1	RM25_1506
UPI000541F997	Phospho-2-dehydro-3-deoxyheptonate aldolase;Phospho-2-dehydro-3-deoxyheptonate aldolase;3-deoxy-7-phosphoheptulonate synthase;3-deoxy-7-phosphoheptulonate synthase (Phospho-2-dehydro-3-deoxyheptonate aldolase) (DAHP synthetase class II);Phospho-2-dehydro-3-deoxyheptonate aldolase;Phospho-2-dehydro-3-deoxyheptonate aldolase;Phospho-2-dehydro-3-deoxyheptonate aldolase;;;;	aroH;RM25_1489;RM25_1489;PFR_JS8_766;aroH;aroH;aroH;;aroH;aroH;aroH	1	RM25_1489
UPI000542607F	Phosphoenolpyruvate-protein phosphotransferase;Phosphoenolpyruvate-protein phosphotransferase;Phosphoenolpyruvate-protein phosphotransferase;Phosphoenolpyruvate-protein phosphotransferase;Phosphoenolpyruvate-protein phosphotransferase (Precursor);Phosphoenolpyruvate-protein phosphotransferase (Precursor);Phosphoenolpyruvate-protein phosphotransferase (Precursor);Phosphoenolpyruvate-protein phosph…	PFR_JS10_305;CE1826;RM25_1856;RM25_1856;PFR_JS10_305;PFR_JS4_1896;PFR_JS21-1_430;PFR_JS25-1_289;PFR_JS21-2_429;CE1826, ptsI;;CE1826, ptsI	1	RM25_1856
UPI00054453AD	Phosphoglucomutase;Phosphoglucomutase;alpha-D-glucose phosphate-specific phosphoglucomutase;Phosphoglucomutase;phosphoglucomutase, alpha-D-glucose phosphate-specific;Phosphoglucomutase PgmA;Phosphoglucomutase PgmA;Phosphoglucomutase PgmA;Phosphoglucomutase PgmA;Phosphoglucomutase PgmA;Phosphoglucomutase PgmA;Phosphoglucomutase PgmA;Phosphoglucomutase;Phosphoglucomutase;Phosphoglucomutase;Phosphog…	pgm1;RM25_1116;;RM25_1116;BMR99_04785;PFR_JS11_1182;PFR_JS22-1_1235;PFR_JS13-1_1182;PFR_JS13-2_1171;PFR_JS17-1_1278;PFR_JS23_1174;PFR_JS17-2_1277;pgm1;pgm1;pgm1;pgm1;pgm1;pgm1;pgm1;pgm1;pgm1;;pgm1;pgm1;pgm1;pgm1;pgm1;pgm1;pgm1;pgm1;pgm1;;;;;;;;;;	1	RM25_1116
UPI0005426A81	Phosphoglycerate dehydrogenase;Phosphoglycerate dehydrogenase;D-isomer specific 2-hydroxyacid dehydrogenase NAD-binding protein;D-2-hydroxyacid dehydrogenase;D-isomer specific 2-hydroxyacid dehydrogenase NAD-binding protein;Phosphoglycerate dehydrogenase;D-isomer specific 2-hydroxyacid dehydrogenase family protein;D-isomer specific 2-hydroxyacid dehydrogenase family protein;D-isomer specific 2-hy…	serA;PFREUDJS001_000306;RM25_0278;;RM25_0278;PFREUDJS001_000306;PFR_JS10_1904;PFR_JS4_1698;PFR_J18_727;PFR_JS8_2000;PFR_JS11_1904;PFR_JS12-2_1966;PFR_JS14_1870;PFR_JS12-1_1967;PFR_JS7-1_2086;PFR_JS13-1_1906;PFR_JS7-2_2028;PFR_JS13-2_1893;PFR_JS21-1_2011;PFR_JS25-1_1873;PFR_JS21-2_2010;PFR_JS17-1_2023;PFR_JS17-2_2022;serA;serA;serA;serA;serA;serA;serA;serA;serA;serA;serA;serA;MAJHIDBO_00778;MAJHID…	1	RM25_0278
UPI0001D5CE28	Phosphoglycerate mutase family protein;Phosphoglycerate mutase family protein;Phosphoglycerate mutase/Fructose-2,6-bisphosphatase;Phosphoglycerate mutase;Phosphoglycerate mutase/Fructose-2,6-bisphosphatase;histidine phosphatase family protein;phosphoglycerate mutase;phosphoglycerate mutase;Phosphoglycerate mutase;Phosphoglycerate mutase family protein;phosphoglycerate mutase/Fructose-2,6-bisphosp…	PFREUDJS001_000288;PFR_JS10_1925;fbp;RM25_1913;fbp;;;pgm/fbp;RM25_1913;CB129slpB_0335;pgm/fbp;PFREUDJS001_000288;PFREUDJS001_002350;PFR_JS10_1925;PFR_JS4_1952;PFR_J18_359;PFR_JS8_354;PFR_JS11_335;PFR_JS12-2_326;PFR_JS14_327;PFR_JS12-1_326;PFR_JS13-1_335;PFR_JS13-2_324;PFR_JS21-1_375;PFR_JS25-1_234;PFR_JS21-2_374;PFR_JS17-1_379;PFR_JS15-1_1912;PFR_JS23_303;PFR_JS17-2_379;PFR_JS15-2_1912;gpm/fbp;gp…	1	RM25_1913
UPI0001D5C8B2	Phosphoglycerate mutase;Phosphoglycerate mutase;Phosphoglycerate mutase;Phosphoglycerate mutase;histidine phosphatase family protein;phosphoglycerate mutase;Phosphoglycerate mutase;hypothetical protein;Phosphoglycerate mutase family protein;phosphoglycerate mutase;phosphoglycerate mutase;Phosphoglycerate mutase;Phosphoglycerate mutase family protein;Phosphoglycerate mutase family protein;Phosphog…	gmpB;gmpB;gpmB;gmpB;;gmpB;RM25_0813;BMR99_03795;CB129slpB_1343;gmpB;gmpB;gpmB;PFR_JS2_1385;PFR_JS10_1347;PFR_JS4_1173;PFR_J18_1241;PFR_JS8_1434;PFR_JS14_1377;PFR_JS22-1_1433;PFR_JS7-1_1432;PFR_JS7-2_1432;PFR_JS21-1_1491;PFR_JS25-1_1354;PFR_JS9-1_1503;PFR_JS21-2_1490;PFR_JS15-1_844;PFR_JS9-2_1501;PFR_JS17-1_1504;PFR_JS20-1_1000;PFR_JS15-2_847;PFR_JS23_1370;PFR_JS17-2_1503;PFR_JS20-2_1006;gmpB;gmpB…	1	RM25_0813
UPI0005439454	Phosphoketolase pyrophosphate;Putative phosphoketolase;phosphoketolase family protein;putative phosphoketolase;Phosphoketolase pyrophosphate;;;;	phk;RM25_0901;;RM25_0901;phk;;phk;;	1	RM25_0901
UPI0001D5C98F	Phosphoribosylaminoimidazole-succinocarboxamide synthase;Phosphoribosylaminoimidazole-succinocarboxamide synthase;Phosphoribosylaminoimidazole-succinocarboxamide synthase;phosphoribosylaminoimidazolesuccinocarboxamide synthase;phosphoribosylaminoimidazole-succinocarboxamide synthase;Phosphoribosylaminoimidazolesuccinocarboxamide synthase;phosphoribosylaminoimidazolesuccinocarboxamide synthase;Pho…	purC;purC;purC;;purC;RM25_0379;BMR99_09360;CB129slpB_1736;purC;purC;PFR_JS8_1902;PFR_JS14_1793;PFR_JS22-1_1852;PFR_JS7-1_1941;PFR_JS7-2_1883;PFR_JS15-1_405;PFR_JS15-2_408;PFR_JS23_1861;purC;purC;purC;purC;purC;purC;purC;purC;purC;purC;purC;purC;purC;purC;DBX96_02450;;purC;purC;purC;purC;purC;purC;purC;purC;purC;purC;purC;purC;purC;purC;purC;purC;;;;;;;;;;;;;;;;;;	1	RM25_0379
UPI0001D5CE36	Phosphoribosyl-ATP pyrophosphatase;Phosphoribosyl-ATP pyrophosphatase;Phosphoribosyl-ATP pyrophosphatase;Phosphoribosyl-ATP pyrophosphatase;phosphoribosyl-ATP diphosphatase;phosphoribosyl-ATP pyrophosphohydrolase;Phosphoribosyl-ATP diphosphatase;phosphoribosyl-ATP diphosphatase;Phosphoribosyl-ATP pyrophosphohydrolase;Phosphoribosyl-ATP pyrophosphohydrolase;Phosphoribosyl-ATP pyrophosphatase;Phosp…	hisE;hisE;hisE;hisE;;hisE;RM25_1332;BMR99_06385;hisE;hisE;hisE;PFR_JS2_900;PFR_JS10_835;PFR_JS4_635;PFR_J18_1746;PFR_JS8_921;PFR_JS11_884;PFR_JS12-2_878;PFR_JS14_876;PFR_JS22-1_924;PFR_JS12-1_880;PFR_JS7-1_933;PFR_JS13-1_884;PFR_JS7-2_933;PFR_JS13-2_873;PFR_JS21-1_964;PFR_JS25-1_819;PFR_JS9-1_975;PFR_JS21-2_963;PFR_JS15-1_1358;PFR_JS9-2_973;PFR_JS17-1_967;PFR_JS20-1_802;PFR_JS15-2_1359;PFR_JS23_8…	1	RM25_1332
UPI0005443D23	Phosphoribosylformylglycinamidine cyclo-ligase;Phosphoribosylformylglycinamidine cyclo-ligase;phosphoribosylformylglycinamidine cyclo-ligase;Phosphoribosylformylglycinamidine cyclo-ligase;Phosphoribosylformylglycinamidine cyclo-ligase;;;;	purM;purM;;RM25_0444;purM;;purM;;	1	RM25_0444
UPI0001D5C990	Phosphoribosylformylglycinamidine synthase subunit PurS;Phosphoribosylformylglycinamidine synthase subunit PurS;Phosphoribosylformylglycinamidine synthase subunit PurS;phosphoribosylformylglycinamidine synthase subunit PurS;phosphoribosylformylglycinamidine synthetase;Phosphoribosylformylglycinamidine synthetase PurS;phosphoribosylformylglycinamidine synthase subunit PurS;Phosphoribosylformylglyc…	purS;purS;purS;;purS;RM25_0380;BMR99_09355;purS;purS;purS;purS;purS;purS;purS;purS;purS;purS;purS;purS;purS;purS;purS;purS;purS;purS;purS;purS;purS;DBX96_02445;purS;;purS;purS;purS;purS;purS;purS;purS;purS;purS;purS;purS;purS;purS;purS;purS;purS;purS;purS;purS;purS;purS;;;	1	RM25_0380
UPI0001D5C943	PHP domain protein;PHP domain protein;Predicted metal-dependent phosphoesterase;PHP domain protein;PHP domain-containing protein;metal-dependent phosphoesterase;metal-dependent phosphoesterase;PHP domain protein;PHP domain protein;Predicted metal-dependent phosphoesterase;PHP domain protein;PHP domain protein;PHP domain protein;PHP domain protein;PHP domain protein;PHP domain protein;PHP domain p…	PPA1328;PFREUDJS001_000942;PPA1328;RM25_1198;;;PPA1328;RM25_1198;CB129slpB_1234;PPA1328;PFREUDJS001_000942;PFR_JS10_1219;PFR_JS15-1_964;PFR_JS17-1_1358;PFR_JS15-2_965;PFR_JS23_1254;PFR_JS17-2_1357;PPA1328;PPA1328;PPA1328;PPA1328;PPA1328;PPA1328;PPA1328;yciV;yciV;;PPA1328;PPA1328;PPA1328;PPA1328;PPA1328;PPA1328;PPA1328;PPA1328;;;;;;;;;;;;	1	RM25_1198
UPI0004A11890	Polyphosphate glucokinase;Polyphosphate--glucose phosphotransferase;ROK family protein;Polyphosphate--glucose phosphotransferase;Polyphosphate glucokinase/transcriptional regulator;Polyphosphate glucokinase/transcriptional regulator;Polyphosphate glucokinase/transcriptional regulator;Polyphosphate glucokinase/transcriptional regulator;Polyphosphate glucokinase/transcriptional regulator;Polyphosph…	ppgK;RM25_0244;;RM25_0244;CB129slpB_1834;PFR_JS10_2037;PFR_JS7-1_2129;PFR_JS7-2_2072;PFR_JS17-1_2116;PFR_JS20-1_1923;PFR_JS17-2_2115;PFR_JS20-2_1931;ppgK;ppgK;ppgK;ppgK;ppgK;ppgK;ppgK;;ppgK;ppgK;ppgK;ppgK;ppgK;ppgK;ppgK;;;;;;;;	1	RM25_0244
UPI0001D5CF55	PP2Cc, Serine/threonine phosphatases;PP2Cc, Serine/threonine phosphatases;PP2Cc, Serine/threonine phosphatase;PP2Cc, Serine/threonine phosphatases;serine/threonine-protein phosphatase;PP2Cc, serine/threonine phosphatases;PP2Cc, serine/threonine phosphatases;Serine/threonine phosphatase stp;hypothetical protein;Serine/threonine phosphatase stp;PP2Cc, Serine/threonine phosphatases;PP2Cc, Serine/thr…	PFCIRM138_10155;PFCIRM512_03355;PFREUDJS001_000948;PFREUD_09790;;;PFREUD_09790;RM25_1193;BMR99_04400;CB129slpB_1229;PFREUD_09790;PFCIRM138_10155;PFREUDJS001_000948;PFR_JS2_1272;PFR_JS10_1214;PFR_JS4_1039;PFR_J18_1370;PFR_JS8_1299;PFR_JS11_1257;PFR_JS12-2_1252;PFR_JS14_1256;PFR_JS22-1_1309;PFR_JS12-1_1254;PFR_JS7-1_1306;PFR_JS13-1_1257;PFR_JS7-2_1306;PFR_JS13-2_1246;PFR_JS21-1_1357;PFR_JS25-1_1219…	1	RM25_1193
UPI00054376B6	PPi-type phosphoenolpyruvate carboxykinase;Hypothetical secreted protein;Uncharacterized protein;PPi-type phosphoenolpyruvate carboxykinase;Hypothetical protein;Hypothetical secreted protein;;;;	RM25_0213;PFCIRM121_07180;RM25_0213;;RM25_0213;PFCIRM121_07180;;;;	1	RM25_0213
UPI0001D5CBFC	Ppx/GppA phosphatase family;Exopolyphosphatase;Ppx/GppA phosphatase family;Ppx/GppA phosphatase family;Ppx/GppA phosphatase family protein;Ppx/GppA family phosphatase;Ppx/GppA phosphatase;Ppx/GppA phosphatase family protein;exopolyphosphatase;Ppx/GppA phosphatase family;Ppx/GppA phosphatase family;Exopolyphosphatase;Exopolyphosphatase;Exopolyphosphatase;Exopolyphosphatase;Exopolyphosphatase;Exopo…	gppA;PFR_JS10_515;ppx;ppx;RM25_1645;;ppx;RM25_1645;BMR99_07945;ppx;ppx, gppA;PFR_JS2_591;PFR_JS10_515;PFR_JS4_287;PFR_JS8_612;PFR_JS11_556;PFR_JS12-2_551;PFR_JS14_551;PFR_JS12-1_551;PFR_JS7-1_618;PFR_JS13-1_556;PFR_JS7-2_618;PFR_JS13-2_545;PFR_JS21-1_622;PFR_JS25-1_479;PFR_JS21-2_621;PFR_JS15-1_1670;PFR_JS20-1_471;PFR_JS23_546;PFR_JS15-2_1671;PFR_JS20-2_471;ppx;ppx;ppx;ppx;ppx;ppx;ppx;ppx;ppx;ppx…	1	RM25_1645
UPI0001D5C824	Precorrin 8 decarboxylase CbiT;Precorrin 8 decarboxylase CbiT;Precorrin-6Y C5,15-methyltransferase (Decarboxylating), CbiT subunit;Precorrin 8 decarboxylase CbiT;precorrin-6Y C5,15-methyltransferase (decarboxylating) subunit CbiT;Precorrin 8 decarboxylase CbiT;Precorrin-6Y C5,15-methyltransferase, CbiT subunit;precorrin-6Y C5,15-methyltransferase (decarboxylating) subunit CbiT;Precorrin-6Y C5,15-…	cbiT;cbiT;cobL;cbiT;;cbiT;RM25_0741;BMR99_03090;CB129slpB_1414;cbiT;cbiT;cobL;PFR_JS2_1457;PFR_JS10_1417;PFR_JS4_1245;PFR_J18_1162;PFR_JS8_1539;PFR_JS11_1487;PFR_JS12-2_1528;PFR_JS22-1_1505;PFR_JS12-1_1530;PFR_JS7-1_1536;PFR_JS13-1_1487;PFR_JS7-2_1536;PFR_JS13-2_1474;PFR_JS21-1_1561;PFR_JS25-1_1422;PFR_JS21-2_1560;PFR_JS15-1_772;PFR_JS17-1_1576;PFR_JS20-1_892;PFR_JS15-2_775;PFR_JS23_1509;PFR_JS17…	1	RM25_0741
UPI0001D5D089	Probable dipeptidase pepE;Dipeptidase pepE;Probable dipeptidase pepE;Probable dipeptidase pepE;Dipeptidase pepE;Dipeptidase pepE;aminopeptidase P family protein;dipeptidase pepE;Dipeptidase pepE;peptidase M24 family protein;Probable dipeptidase pepE;Probable dipeptidase pepE;Dipeptidase pepE;Dipeptidase pepE;Dipeptidase pepE;Dipeptidase pepE;Dipeptidase pepE;Dipeptidase pepE;Dipeptidase pepE;Dipe…	PFREUDJS001_001046;PFR_JS22-1_1216;pepE;pepE;RM25_1095;PFR_JS13-1_1163;;pepE;RM25_1095;BMR99_04885;pepE;PFREUDJS001_001046;PFR_JS4_942;PFR_J18_1464;PFR_JS8_1201;PFR_JS11_1163;PFR_JS12-2_1159;PFR_JS14_1162;PFR_JS22-1_1216;PFR_JS12-1_1161;PFR_JS7-1_1211;PFR_JS13-1_1163;PFR_JS7-2_1211;PFR_JS13-2_1152;PFR_JS21-1_1262;PFR_JS25-1_1124;PFR_JS9-1_1273;PFR_JS21-2_1261;PFR_JS15-1_1063;PFR_JS9-2_1271;PFR_JS…	1	RM25_1095
UPI00054367DC	Probable primosomal protein N';Probable primosomal protein N';Probable primosomal protein N';primosomal protein N';Primosomal protein N';Primosomal protein N;Primosomal protein N' PriA;Primosomal protein N' PriA;Primosomal protein N' PriA;Primosomal protein N;Primosomal protein N;Primosomal protein N;Probable primosomal protein N';Probable primosomal protein N';primosomal protein N';;;;;;;;;;	priA;priA;priA;;RM25_1051;priA;PFR_J18_1509;PFR_JS7-1_1167;PFR_JS7-2_1167;priA;priA;priA;priA;priA;FEZ52_00245;;priA;priA;priA;priA;;;;;	1	RM25_1051
UPI000175092B	Proline iminopeptidase;Proline iminopeptidase;Proline iminopeptidase;Proline iminopeptidase;Proline iminopeptidase;prolyl aminopeptidase;proline iminopeptidase;proline iminopeptidase;Prolyl aminopeptidase;Prolyl aminopeptidase;proline iminopeptidase;Proline iminopeptidase;Proline iminopeptidase;Proline iminopeptidase;Prolyl aminopeptidase;Prolyl aminopeptidase;Prolyl aminopeptidase;Prolyl aminope…	pip2;PFR_JS10_1323;pip2;pip2;pip2;;;pip2;RM25_0839;CB129slpB_1319;pip2;pip2;pip2;pip;PFR_JS2_1361;PFR_JS10_1323;PFR_JS4_1138;PFR_J18_1265;PFR_JS22-1_1409;PFR_JS7-1_1408;PFR_JS7-2_1408;PFR_JS21-1_1455;PFR_JS25-1_1320;PFR_JS9-1_1450;PFR_JS21-2_1454;PFR_JS15-1_868;PFR_JS9-2_1448;PFR_JS20-1_1024;PFR_JS15-2_871;PFR_JS23_1346;PFR_JS20-2_1030;pip2;pip2;pip2;pip2;pip2;pip2;pip2;pip2;pip2;pip_2;pip_2;;pip…	1	RM25_0839
UPI0001D5CCA9	Proteasome assembly chaperones 2;Uncharacterized protein;Proteasome assembly chaperones 2;Uncharacterized protein;PAC2 family protein;hypothetical protein;hypothetical protein;Proteasome assembly chaperones 2;Proteasome assembly chaperones 2;Hypothetical protein;Proteasome assembly chaperones 2;Proteasome assembly chaperones 2;Proteasome assembly chaperones 2;Proteasome assembly chaperones 2;Prot…	PFR_JS23_1040;PFREUD_11990;RM25_0992;PFCIRM121_03925;;;PFREUD_11990;RM25_0992;CB129slpB_1028;PFREUD_11990;PFR_JS11_1061;PFR_JS13-1_1061;PFR_JS13-2_1050;PFR_JS15-1_1177;PFR_JS17-1_1145;PFR_JS15-2_1178;PFR_JS23_1040;PFR_JS17-2_1144;PFCIRM129_04340;PFCIRM121_03925;PFCIRM125_08770;PFCIRM514_10795;DBX96_06370;;;;;;;;;;;;;	1	RM25_0992
UPI0001D5CDDA	Protein kinase domain-containing protein;Protein kinase domain-containing protein;Probable serine/threonine-protein kinase;Protein kinase domain-containing protein;serine/threonine protein kinase;hypothetical protein;serine/threonine protein kinase;hypothetical protein;Hypothetical protein;hypothetical protein;Hypothetical protein;Hypothetical protein;Probable serine/threonine-protein kinase;Hypo…	PFCIRM512_01085;PFCIRM138_03985;PFREUDJS001_001790;PFREUD_19620;;;;PFREUD_19620;RM25_1872;BMR99_01670;PFREUD_19620;PFCIRM138_03985;PFREUDJS001_001790;PFR_JS10_288;PFR_JS4_1911;PFR_J18_400;PFR_JS11_376;PFR_JS12-2_366;PFR_JS14_368;PFR_JS22-1_413;PFR_JS12-1_366;PFR_JS7-1_394;PFR_JS13-1_376;PFR_JS7-2_394;PFR_JS13-2_365;PFR_JS21-1_415;PFR_JS25-1_274;PFR_JS21-2_414;PFR_JS17-1_420;PFR_JS15-1_1873;PFR_JS…	1	RM25_1872
UPI0001D5C709	PTS-dependent dihydroxyacetone kinase, ADP-binding subunit DhaL;Dihydroxyacetone kinase, L subunit;Dihydroxyacetone kinase, L subunit;PTS-dependent dihydroxyacetone kinase, ADP-binding subunit DhaL;dihydroxyacetone kinase subunit L;dihydroxyacetone kinase subunit DhaL;PTS-dependent dihydroxyacetone kinase, ADP-binding subunit DhaL;Dihydroxyacetone kinase, L subunit;Dihydroxyacetone kinase, L subu…	dhaL;dhaL;dhaL;dhaL;;;dhaL;RM25_0764;CB129slpB_1391;dhaL;dhaL;dhaL;PFR_JS2_1437;PFR_JS10_1397;PFR_J18_1189;PFR_JS8_1486;PFR_JS11_1429;PFR_JS12-2_1462;PFR_JS14_1426;PFR_JS22-1_1485;PFR_JS12-1_1464;PFR_JS7-1_1481;PFR_JS13-1_1429;PFR_JS7-2_1481;PFR_JS13-2_1418;PFR_JS9-1_1551;PFR_JS15-1_792;PFR_JS9-2_1549;PFR_JS17-1_1556;PFR_JS15-2_795;PFR_JS23_1489;PFR_JS17-2_1555;dhaL;dhaL;dhaL;dhaL;dhaL;dhaL;dhaL;…	1	RM25_0764
UPI000326BF9F	Putative aldo/keto reductase (Oxidoreductase);Putative aldo/keto reductase;2,5-diketo-D-gluconic acid reductase;Putative aldo/keto reductase (Oxidoreductase);2,5-didehydrogluconate reductase;2,5-diketo-D-gluconic acid reductase;Putative aldo/keto reductase (oxidoreductase);Putative aldo/keto reductase;2,5-diketo-D-gluconic acid reductase;2,5-diketo-D-gluconic acid reductase;2,5-diketo-D-gluconic …	PF2369;dkgA;PFR_JS10_1897;PF2369;RM25_0286;CB129slpB_1799;PF2369;dkgA;PFR_JS2_1957;PFR_JS10_1897;PFR_JS4_1690;PFR_J18_734;PFR_JS8_1992;PFR_JS11_1897;PFR_JS12-2_1959;PFR_JS22-1_1926;PFR_JS12-1_1960;PFR_JS7-1_2078;PFR_JS13-1_1899;PFR_JS7-2_2020;PFR_JS13-2_1886;PFR_JS21-1_2003;PFR_JS25-1_1865;PFR_JS15-1_322;PFR_JS21-2_2002;PFR_JS15-2_322;PFR_JS17-1_2016;PFR_JS17-2_2015;PFR_JS23_1942;PF2369;PF2369;PF…	1	RM25_0286
UPI0001D5D10C	Putative integration host factor MihF;Integration host factor family protein;Integration host factor;Integration host factor MihF;hypothetical protein;Integration host factor MihF;Integration host factor family protein;30S ribosomal protein S13;Integration host factor MihF;Putative integration host factor MihF;Integration host factor;Integration host factor family protein;Integration host factor …	mihF;mihF;PFREUDJS001_001097;mihF;;mihF;RM25_1047;BMR99_05180;mihF;mihF;PFREUDJS001_001097;PFR_JS2_1129;PFR_JS10_1070;PFR_JS4_877;PFR_J18_1513;PFR_JS8_1153;PFR_JS11_1115;PFR_JS12-2_1111;PFR_JS14_1114;PFR_JS22-1_1157;PFR_JS12-1_1113;PFR_JS7-1_1163;PFR_JS13-1_1115;PFR_JS7-2_1163;PFR_JS13-2_1104;PFR_JS21-1_1198;PFR_JS25-1_1053;PFR_JS9-1_1210;PFR_JS21-2_1197;PFR_JS15-1_1123;PFR_JS9-2_1208;PFR_JS17-1_…	1	RM25_1047
UPI00054210F8	Putative pyruvate, phosphate dikinase regulatory protein;Putative pyruvate, phosphate dikinase regulatory protein;kinase/pyrophosphorylase;Protein of hypothetical function DUF299;Hypothetical protein;;;;	PFCIRM121_09600;RM25_0292;;RM25_0292;PFCIRM121_09600;;;;	1	RM25_0292
UPI0001D5D102	Putative signal peptide peptidase sppA;Signal peptide peptidase SppA;SppA, Periplasmic serine proteases;Putative signal peptide peptidase sppA (EC 3.4.21.-);SppA, Periplasmic serine proteases;SppA, Periplasmic serine protease;SppA, Periplasmic serine proteases;Signal peptide peptidase SppA;hypothetical protein;SppA, Periplasmic serine proteases;Putative signal peptide peptidase sppA (EC 3.4.21.-)…	sppA;PFR_JS10_1083;sppA;sppA;;;sppA;RM25_1058;BMR99_05125;sppA;sppA;PFR_JS2_1140;PFR_JS10_1083;PFR_JS4_889;PFR_J18_1502;PFR_JS8_1164;PFR_JS11_1126;PFR_JS12-2_1122;PFR_JS14_1125;PFR_JS22-1_1168;PFR_JS12-1_1124;PFR_JS7-1_1174;PFR_JS13-1_1126;PFR_JS7-2_1174;PFR_JS13-2_1115;PFR_JS21-1_1209;PFR_JS25-1_1064;PFR_JS9-1_1221;PFR_JS21-2_1208;PFR_JS15-1_1112;PFR_JS9-2_1219;PFR_JS15-2_1113;PFR_JS23_1105;sppA…	1	RM25_1058
UPI0001D5D0DE	Pyrazinamidase/nicotinamidase;Isochorismatase family protein;Isochorismatase family protein yddQ;Pyrazinamidase/nicotinamidase;Pyrazinamidase/nicotinamidase;isochorismatase family protein;pyrazinamidase/nicotinamidase;Pyrazinamidase/nicotinamidas pnca;nicotinamidase;Isochorismatase family protein yddQ;pyrazinamidase/nicotinamidase;pyrazinamidase/nicotinamidase;Isochorismatase family protein;Isoch…	pncA;pncA;PFR_JS10_93;pncA;pncA;;pncA;RM25_0104;BMR99_00415;CB129slpB_0063;pncA;pncA;pncA;PFR_JS10_93;PFR_J18_85;PFR_JS12-2_86;PFR_JS22-1_88;PFR_JS12-1_86;PFR_JS7-1_87;PFR_JS7-2_87;PFR_JS9-1_102;PFR_JS17-1_60;PFR_JS9-2_100;PFR_JS15-1_2197;PFR_JS20-1_78;PFR_JS23_85;PFR_JS17-2_60;PFR_JS15-2_2195;PFR_JS20-2_78;pncA;pncA;pncA;pncA;pncA;pncA;pncA;pncA;pncA;pncA;pncA;pncA;pncA;pncA;FEZ52_08850;;pncA;pn…	1	RM25_0104
UPI0001D5CED7	Pyridoxal 5'-phosphate synthase subunit PdxS;Pyridoxal 5'-phosphate synthase subunit PdxS;Pyridoxal 5'-phosphate synthase subunit PdxS;Pyridoxal 5'-phosphate synthase subunit PdxS;pyridoxal biosynthesis lyase;pyridoxal biosynthesis lyase PdxS;Pyridoxal biosynthesis lyase PdxS;Pyridoxal biosynthesis lyase PdxS;Pyridoxal biosynthesis lyase pdxS;Pyridoxal biosynthesis lyase pdxS;Pyridoxal biosynthes…	pdxS;pdxS;pdx1;pdxS;;pdxS;RM25_1424;CB129slpB_0760;pdxS;pdxS;pdxS, pdx1;PFR_JS2_810;PFR_JS10_742;PFR_JS4_544;PFR_J18_1835;PFR_JS8_831;PFR_JS11_769;PFR_JS12-2_764;PFR_JS14_785;PFR_JS22-1_828;PFR_JS12-1_766;PFR_JS7-1_843;PFR_JS13-1_769;PFR_JS7-2_843;PFR_JS13-2_758;PFR_JS21-1_874;PFR_JS25-1_729;PFR_JS21-2_873;PFR_JS9-1_883;PFR_JS15-1_1448;PFR_JS9-2_881;PFR_JS17-1_871;PFR_JS20-1_713;PFR_JS15-2_1449;P…	1	RM25_1424
UPI000016FD52	Pyrophosphate--fructose 6-phosphate 1-phosphotransferase;Pyrophosphate--fructose 6-phosphate 1-phosphotransferase;Pyrophosphate--fructose 6-phosphate 1-phosphotransferase;Pyrophosphate--fructose 6-phosphate 1-phosphotransferase;;;pyrophosphate--fructose-6-phosphate 1-phosphotransferase;pyrophosphate phosphofructokinase;pyrophosphate-frustose 6-phosphate 1-phosphotransferase;Phosphofructokinase (P…	pfp;pfp (pfk);pfp (pfk);pfk;;;;pfp;PFK;RM25_0987;BMR99_05475;pfp;pfp (pfk);pfp (pfk);pfk;PFR_JS2_1070;PFR_JS10_1010;PFR_JS4_815;PFR_J18_1572;PFR_JS11_1056;PFR_JS7-1_1104;PFR_JS13-1_1056;PFR_JS7-2_1104;PFR_JS13-2_1045;PFR_JS21-1_1139;PFR_JS25-1_994;PFR_JS21-2_1138;PFR_JS15-1_1182;PFR_JS17-1_1140;PFR_JS15-2_1183;PFR_JS23_1035;PFR_JS17-2_1139;pfp (pfk);pfp (pfk);pfp (pfk);pfp (pfk);pfp (pfk);pfp (pf…	1	RM25_0987
UPI00054425BC	Pyrroline-5-carboxylate reductase;Pyrroline-5-carboxylate reductase;Pyrroline-5-carboxylate reductase;pyrroline-5-carboxylate reductase;Pyrroline-5-carboxylate reductase;ProC protein;Delta 1-pyrroline-5-carboxylate reductase;Delta 1-pyrroline-5-carboxylate reductase;pyrroline-5-carboxylate reductase;;;;;;	proC;proC;proC;;RM25_1915;PFR_JS22-1_373;PFCIRM121_02255;PFCIRM139_02400;proC;;;;;;	1	RM25_1915
UPI0001D5CB9E	Pyruvate flavodoxin/ferredoxin oxidoreductase;Ferredoxin oxidoreductase, alpha subunit;2-oxoacid:acceptor oxidoreductase, alpha subunit;Pyruvate flavodoxin/ferredoxin oxidoreductase;2-oxoglutarate ferredoxin oxidoreductase subunit alpha;pyruvate flavodoxin/ferredoxin oxidoreductase;2-oxoacid:acceptor oxidoreductase, alpha subunit;Oxidoreductase alpha subunit;Pyruvate flavodoxin/ferredoxin oxidore…	PFCIRM138_05410;PFCIRM512_03045;korA;PFREUD_05350;;PFREUD_05350;RM25_0495;CB129slpB_1626;PFREUD_05350;PFCIRM138_05410;korA, oorA;PFR_JS10_1652;PFR_JS4_1486;PFR_J18_924;PFR_JS11_1719;PFR_JS12-2_1763;PFR_JS14_1681;PFR_JS12-1_1765;PFR_JS7-1_1769;PFR_JS13-1_1719;PFR_JS7-2_1769;PFR_JS13-2_1706;PFR_JS21-1_1800;PFR_JS25-1_1660;PFR_JS15-1_534;PFR_JS9-1_1877;PFR_JS21-2_1799;PFR_JS9-2_1875;PFR_JS15-2_537;P…	1	RM25_0495
UPI00005B73C7	Pyruvate, phosphate dikinase;Pyruvate, phosphate dikinase;Pyruvate, phosphate dikinase;Pyruvate, phosphate dikinase;pyruvate, phosphate dikinase;pyruvate phosphate dikinase;Pyruvate, phosphate dikinase;pyruvate, phosphate dikinase;putative pyruvate phosphate dikinase;Pyruvate phosphate dikinase;Putative pyruvate phosphate dikinase;Pyruvate, phosphate dikinase;Pyruvate, phosphate dikinase;Pyruvate…	ppdk;ppdk;ppdk;RM25_0293;;ppdk;RM25_0293;BMR99_09725;ppdk;ppdk;ppdK;PFR_JS10_1891;PFR_JS4_1684;PFR_J18_740;PFR_JS8_1986;PFR_JS11_1891;PFR_JS12-2_1953;PFR_JS14_1857;PFR_JS22-1_1920;PFR_JS12-1_1954;PFR_JS13-1_1893;PFR_JS13-2_1880;PFR_JS25-1_1859;PFR_JS15-1_328;PFR_JS15-2_328;PFR_JS17-1_2010;PFR_JS17-2_2009;PFR_JS23_1936;ppdk;ppdk;ppdk;ppdk;ppdk;ppdk;ppdk;ppdk;ppdk;ppdk;ppdk;ppdk;ppdk;ppdk;ppdk;DBX9…	1	RM25_0293
UPI0001D5C91D	Recombination protein RecR;Recombination protein RecR;Recombination protein RecR;Recombination protein RecR;Recombination protein recR;recombination protein RecR;Recombination protein recR;Recombination protein RecR;recombination protein RecR;Recombination protein recR;Recombination protein RecR;Recombination protein RecR;Recombination protein RecR;Recombination protein RecR;Recombination protein…	recR;recR;recR;recR;recR;;recR;RM25_0361;BMR99_09450;recR;recR;PFR_JS10_1787;PFR_JS4_1621;PFR_J18_789;PFR_JS8_1920;PFR_JS11_1848;PFR_JS12-2_1894;PFR_JS14_1811;PFR_JS22-1_1870;PFR_JS12-1_1895;PFR_JS13-1_1850;PFR_JS13-2_1837;PFR_JS21-1_1934;PFR_JS25-1_1796;PFR_JS15-1_386;PFR_JS21-2_1933;PFR_JS15-2_389;PFR_JS17-1_1942;PFR_JS17-2_1941;PFR_JS23_1879;recR;recR;recR;recR;recR;recR;recR;recR;recR;recR;re…	1	RM25_0361
UPI0001D5CEBB	Replicative DNA helicase;Replicative DNA helicase;Replicative DNA helicase;replicative DNA helicase;Replicative DNA helicase;Replicative DNA helicase;replicative DNA helicase;Replicative DNA helicase;Replicative DNA helicase;Replicative DNA helicase;Replicative DNA helicase;Replicative DNA helicase;Replicative DNA helicase;Replicative DNA helicase;Replicative DNA helicase;Replicative DNA helicase…	dnaB;dnaB;dnaB;;dnaB;RM25_1984;BMR99_01115;dnaB;dnaB;PFR_JS2_280;PFR_JS10_1995;PFR_JS4_2025;PFR_J18_288;PFR_JS8_283;PFR_JS12-2_256;PFR_JS22-1_304;PFR_JS12-1_256;PFR_JS7-1_282;PFR_JS7-2_282;PFR_JS21-1_305;PFR_JS25-1_161;PFR_JS21-2_304;PFR_JS9-1_307;PFR_JS9-2_305;PFR_JS17-1_307;PFR_JS15-1_1982;PFR_JS23_232;PFR_JS17-2_307;PFR_JS20-1_2083;PFR_JS15-2_1982;PFR_JS20-2_2091;dnaB;dnaB;dnaB;dnaB;dnaB;dnaB;…	1	RM25_1984
UPI0004A1795C	Restriction endonuclease PvuRts1 I;Restriction endonuclease PvuRts1 I;Restriction endonuclease PvuRts1 I;Restriction endonuclease PvuRts1 I;Restriction endonuclease PvuRts1 I;Restriction endonuclease PvuRts1 I;Restriction endonuclease PvuRts1 I;Restriction endonuclease PvuRts1 I;Restriction endonuclease PvuRts1 I;Restriction endonuclease PvuRts1 I;Restriction endonuclease PvuRts1 I;Restriction en…	PFCIRM138_09535;PFR_JS23_2188;PFCIRM119_04205;RM25_2164;CB129slpB_2022;PFCIRM138_09535;PFR_JS2_2134;PFR_J18_2256;PFR_JS8_2182;PFR_JS14_2022;PFR_JS7-1_2270;PFR_JS7-2_2213;PFR_JS21-1_2246;PFR_JS25-1_2045;PFR_JS21-2_2245;PFR_JS17-1_2277;PFR_JS17-2_2277;PFR_JS23_2188;PFCIRM129_09455;PFCIRM119_04205;PFCIRM121_06640;PFCIRM122_09845;PFCIRM1025_06740;PFCIRM125_03895;PFCIRM516_07055;PFCIRM527_08440;PFCIRM…	1	RM25_2164
UPI000541F66B	Riboflavin-specific deaminase (Diaminohydroxyphosphoribosylaminopyrimidine deaminase) (5-amino-6-(5-phosphoribosylamino)uracil reductase);Riboflavin biosynthesis protein RibD;bifunctional diaminohydroxyphosphoribosylaminopyrimidine deaminase/5-amino-6-(5-phosphoribosylamino)uracil reductase RibD;Riboflavin biosynthesis protein RibD;Riboflavin biosynthesis protein RibD;Riboflavin-specific deaminas…	ribD;RM25_2018;;RM25_2018;PFR_J18_256;ribD;ribD;ribD;;ribD;ribD;;;	1	RM25_2018
UPI0001D5C816	Ribonuclease PH;Ribonuclease PH;Ribonuclease PH;Ribonuclease PH;Ribonuclease PH;ribonuclease PH;tRNA nucleotidyltransferase;TRNA nucleotidyltransferase;ribonuclease PH;TRNA nucleotidyltransferase;Ribonuclease PH (RNase PH) (tRNA nucleotidyltransferase);Ribonuclease PH (RNase PH) (tRNA nucleotidyltransferase);Ribonuclease PH (RNase PH) (TRNA nucleotidyltransferase);TRNA nucleotidyltransferase;TRNA…	rph;rph;rph;rph;rph;;rph;RM25_0726;BMR99_03020;CB129slpB_1428;rph;rph;rph;PFR_JS2_1472;PFR_JS10_1432;PFR_JS4_1260;PFR_J18_1147;PFR_JS8_1554;PFR_JS11_1502;PFR_JS12-2_1543;PFR_JS14_1463;PFR_JS22-1_1520;PFR_JS12-1_1545;PFR_JS7-1_1551;PFR_JS13-1_1502;PFR_JS7-2_1551;PFR_JS13-2_1489;PFR_JS21-1_1576;PFR_JS25-1_1437;PFR_JS9-1_1651;PFR_JS21-2_1575;PFR_JS15-1_757;PFR_JS9-2_1649;PFR_JS17-1_1591;PFR_JS20-1_8…	1	RM25_0726
UPI0001D5D00F	Ribose-phosphate pyrophosphokinase (RPPK) (Phosphoribosyl pyrophosphate synthetase) (P-Rib-PP synthetase) (PRPP synthetase);Ribose-phosphate diphosphokinase;Ribose-phosphate pyrophosphokinase;Ribose-phosphate pyrophosphokinase (RPPK) (Phosphoribosyl pyrophosphate synthetase) (P-Rib-PP synthetase) (PRPP synthetase);ribose-phosphate pyrophosphokinase;ribose-phosphate pyrophosphokinase;Ribose-phosph…	PFCIRM138_04525;PFCIRM512_11790;prsA;PFREUD_22260;;PFREUD_22260;RM25_2105;BMR99_00645;PFREUD_22260;PFCIRM138_04525;prsA;PFR_JS2_159;PFR_JS10_162;PFR_J18_165;PFR_JS11_129;PFR_JS12-2_126;PFR_JS14_124;PFR_JS22-1_157;PFR_JS12-1_126;PFR_JS7-1_155;PFR_JS13-1_129;PFR_JS7-2_155;PFR_JS13-2_129;PFR_JS17-1_164;PFR_JS15-1_2125;PFR_JS23_133;PFR_JS17-2_164;PFR_JS15-2_2123;PFCIRM129_05385;PFCIRM118_01365;PFCIRM…	1	RM25_2105
UPI0001D5CC06	Ribose-phosphate pyrophosphokinase;Ribose-phosphate pyrophosphokinase;Ribose-phosphate pyrophosphokinase;Ribose-phosphate pyrophosphokinase;ribose-phosphate diphosphokinase;ribose-phosphate pyrophosphokinase;Ribose-phosphate diphosphokinase;ribose-phosphate pyrophosphokinase;Ribose-phosphate diphosphokinase;Ribose-phosphate pyrophosphokinase;Ribose-phosphate pyrophosphokinase;Ribose-phosphate pyr…	prs;prs;prsA;prs;;prs;RM25_1656;BMR99_07995;CB129slpB_0547;prs;prs;prsA;PFR_JS2_581;PFR_JS10_504;PFR_JS4_277;PFR_J18_610;PFR_JS8_602;PFR_JS11_546;PFR_JS12-2_541;PFR_JS14_541;PFR_JS22-1_609;PFR_JS12-1_541;PFR_JS7-1_608;PFR_JS13-1_546;PFR_JS7-2_608;PFR_JS13-2_535;PFR_JS21-1_612;PFR_JS25-1_469;PFR_JS21-2_611;PFR_JS9-1_654;PFR_JS15-1_1680;PFR_JS9-2_652;PFR_JS17-1_607;PFR_JS20-1_461;PFR_JS23_536;PFR_J…	1	RM25_1656
UPI000541D564	Ribulokinase;Ribulokinase;ribulokinase;Ribulokinase;L-ribulokinase;;;;	araB;RM25_2118;;RM25_2118;araB;;araB;;	1	RM25_2118
UPI0003232B18	Ribulose-phosphate 3-epimerase (EC 5.1.3.1)	rpe PFREUDJS001_001090	1
UPI0001D5D096	RNA polymerase-binding protein RbpA;RNA polymerase-binding protein RbpA;RNA polymerase-binding protein RbpA;RNA polymerase-binding protein RbpA;Uncharacterized protein;RNA polymerase-binding protein RbpA;RNA polymerase-binding protein RbpA;hypothetical protein;Putative membrane-associated GTPase;hypothetical protein;PF13397 domain protein;Hypothetical protein;Hypothetical protein;RNA polymerase-b…	rbpA;rbpA;rbpA;rbpA;PFCIRM119_03600;rbpA;;PFREUD_10940;RM25_1082;BMR99_04950;CB129slpB_1130;PFREUD_10940;PFCIRM138_03570;PFREUDJS001_001060;PFR_JS2_1165;PFR_JS4_929;PFR_J18_1477;PFR_JS8_1188;PFR_JS11_1150;PFR_JS12-2_1146;PFR_JS14_1149;PFR_JS22-1_1203;PFR_JS12-1_1148;PFR_JS7-1_1198;PFR_JS13-1_1150;PFR_JS7-2_1198;PFR_JS13-2_1139;PFR_JS21-1_1249;PFR_JS25-1_1111;PFR_JS9-1_1260;PFR_JS21-2_1248;PFR_JS1…	1	RM25_1082
UPI000541C25D	Sensor protein, ATP-binding region, ATPase-like:Histidine kinase;Sensor protein, ATP-binding region, ATPase-like:Histidine kinase;Two-component sensor kinase TcrY;HAMP domain-containing histidine kinase;Two component system sensor kinase phoR;Sensor protein, ATP-binding region, ATPase-like:Histidine kinase;Two-component sensor kinase TcrY;Sensor protein, ATP-binding region, ATPase-like:Histidine …	PFCIRM138_06685;PFCIRM121_09580;PFR_JS2_1949;;RM25_0296;PFCIRM138_06685;PFR_JS2_1949;PFCIRM121_09580;PFCIRM1025_10560;PFCIRM134_06630;PFCIRM456_05815;;;;;;;;;	1	RM25_0296
UPI000542A876	Serine/threonine protein kinase;Uncharacterized protein;serine/threonine protein kinase;Hypothetical protein;Serine/threonine protein kinase;;;;	pkaA;RM25_0127;;RM25_0127;pkaA;;pkaA;;	1	RM25_0127
UPI0001D5CE51	Signal recognition particle receptor FtsY;Signal recognition particle receptor FtsY;Signal recognition particle receptor FtsY;signal recognition particle-docking protein FtsY;Signal recognition particle receptor;Signal recognition particle receptor FtsY;signal recognition particle-docking protein FtsY;Signal recognition particle receptor;Signal recognition particle receptor FtsY;Signal recognitio…	ftsY;ftsY;ftsY;;ftsY;RM25_1360;BMR99_06535;ftsY;PFR_JS8_894;PFR_JS11_856;PFR_JS12-2_851;PFR_JS22-1_897;PFR_JS12-1_853;PFR_JS13-1_856;PFR_JS13-2_845;PFR_JS15-1_1385;PFR_JS17-1_940;PFR_JS15-2_1386;PFR_JS23_831;PFR_JS17-2_939;ftsY;ftsY;ftsY;ftsY;ftsY;ftsY;ftsY;ftsY;ftsY;ftsY;ftsY;ftsY;ftsY;ftsY;DBX96_03740;;ftsY;ftsY;ftsY;ftsY;ftsY;ftsY;ftsY;ftsY;ftsY;ftsY;ftsY;ftsY;ftsY;ftsY;ftsY;;;;;;;;;;;;;;;;;	1	RM25_1360
UPI0004A091AE	Sodium/glucose cotransporter (Na(+)/glucose symporter) 2.A.21.3.2;Na+/galactose cotransporter / Sodium/glucose cotransporter;sodium:solute symporter family protein;Na+/galactose cotransporter / Sodium/glucose cotransporter;Toxin secretion/phage lysis holin;Toxin secretion/phage lysis holin;Toxin secretion/phage lysis holin;Toxin secretion/phage lysis holin;Toxin secretion/phage lysis holin;Toxin …	slgT;RM25_1993;;RM25_1993;PFR_JS12-2_247;PFR_JS14_246;PFR_JS12-1_247;PFR_JS9-1_292;PFR_JS9-2_290;PFR_JS17-1_297;PFR_JS17-2_297;slgT;slgT;slgT;slgT;slgT;slgT;slgT;slgT;slgT;slgT;;slgT;slgT;slgT;slgT;slgT;slgT;slgT;slgT;slgT;slgT;;;;;;;;;;;	1	RM25_1993
UPI0001D5D0A0	S-ribosylhomocysteine lyase;S-ribosylhomocysteine lyase;S-ribosylhomocysteine lyase;S-ribosylhomocysteine lyase;S-ribosylhomocysteine lyase;S-ribosylhomocysteine lyase;S-ribosylhomocysteine lyase;S-ribosylhomocysteine lyase;S-ribosylhomocysteinase LuxS;S-ribosylhomocysteine lyase (Autoinducer-2 production protein luxS) (AI-2 synthesis protein);S-ribosylhomocysteine lyase (Autoinducer-2 production…	luxS;luxS;luxS;luxS;;luxS;RM25_1073;BMR99_04995;CB129slpB_1121;luxS;luxS;luxS;PFR_JS2_1156;PFR_JS10_1098;PFR_JS4_920;PFR_J18_1486;PFR_JS11_1141;PFR_JS14_1140;PFR_JS22-1_1194;PFR_JS7-1_1189;PFR_JS13-1_1141;PFR_JS7-2_1189;PFR_JS13-2_1130;PFR_JS21-1_1240;PFR_JS25-1_1102;PFR_JS21-2_1239;PFR_JS15-1_1085;PFR_JS17-1_1237;PFR_JS15-2_1086;PFR_JS23_1132;PFR_JS17-2_1236;luxS;luxS;luxS;luxS;luxS;luxS;luxS;lu…	1	RM25_1073
UPI00049EB1A3	Stress protein;Stress protein;Stress protein;universal stress protein;UspA domain protein;universal stress protein UspA;Stress protein;Stress protein;Stress protein;UspA domain protein;UspA domain protein;UspA domain protein;UspA domain protein;UspA domain protein;UspA domain protein;UspA domain protein;UspA domain protein;UspA domain protein;UspA domain protein;UspA domain protein;UspA domain pr…	usp;usp;PFREUDJS001_001642;;RM25_1670;BMR99_08075;CB129slpB_0532;usp;PFREUDJS001_001642;PFR_JS2_566;PFR_JS10_489;PFR_JS4_263;PFR_JS8_588;PFR_JS11_532;PFR_JS12-2_527;PFR_JS14_527;PFR_JS22-1_595;PFR_JS12-1_527;PFR_JS7-1_594;PFR_JS13-1_532;PFR_JS7-2_594;PFR_JS13-2_521;PFR_JS21-1_598;PFR_JS25-1_455;PFR_JS21-2_597;PFR_JS9-1_640;PFR_JS9-2_638;PFR_JS17-1_593;PFR_JS23_520;PFR_JS17-2_593;usp;usp;usp;usp;u…	1	RM25_1670
UPI0001D5CCAC	Sua5_yciO_yrdC;Sua5_yciO_yrdC;Sua5/YciO/YrdC/YwlC family protein;Sua5_yciO_yrdC;threonylcarbamoyl-AMP synthase;SUA5/yciO/yrdC family protein;Sua5/YciO/YrdC/YwlC family protein;threonylcarbamoyl-AMP synthase;Translation factor SUA5;Sua5_yciO_yrdC;Sua5_yciO_yrdC;Sua5/YciO/YrdC/YwlC family protein;Translation factor SUA5;Translation factor SUA5;Translation factor SUA5;Translation factor SUA5;Transla…	PFCIRM138_03080;PFCIRM512_04485;PFREUDJS001_001156;PFREUD_12020;;PFREUD_12020;RM25_0989;BMR99_05465;CB129slpB_1025;PFREUD_12020;PFCIRM138_03080;PFREUDJS001_001156;PFR_JS2_1072;PFR_JS10_1012;PFR_JS4_817;PFR_J18_1570;PFR_JS8_1096;PFR_JS11_1058;PFR_JS12-2_1054;PFR_JS14_1057;PFR_JS22-1_1100;PFR_JS12-1_1056;PFR_JS7-1_1106;PFR_JS13-1_1058;PFR_JS7-2_1106;PFR_JS13-2_1047;PFR_JS21-1_1141;PFR_JS25-1_996;PF…	1	RM25_0989
UPI0005D96C5B	Sugar-binding family transcriptional regulator	PFR_JS10_928	1
UPI0001D5CB35	Thiamine pyrophosphate (TPP family);2-oxoglutarate ferredoxin oxidoreductase subunit beta;Putative oxidoreductase;Thiamine pyrophosphate (TPP family);2-oxoacid:ferredoxin oxidoreductase subunit beta;thiamine pyrophosphate;2-oxoglutarate ferredoxin oxidoreductase subunit beta;2-oxoacid:ferredoxin oxidoreductase subunit beta;2-oxoglutarate ferredoxin oxidoreductase subunit beta;Thiamine pyrophospha…	PFCIRM138_05415;PFCIRM512_03040;korB;PFREUD_05340;;PFREUD_05340;RM25_0494;BMR99_08760;CB129slpB_1627;PFREUD_05340;PFCIRM138_05415;korB, oorB;PFR_JS2_1691;PFR_JS10_1653;PFR_J18_923;PFR_JS11_1720;PFR_JS12-2_1764;PFR_JS14_1682;PFR_JS22-1_1740;PFR_JS12-1_1766;PFR_JS7-1_1770;PFR_JS13-1_1720;PFR_JS7-2_1770;PFR_JS13-2_1707;PFR_JS15-1_533;PFR_JS9-1_1878;PFR_JS9-2_1876;PFR_JS17-1_1809;PFR_JS15-2_536;PFR_J…	1	RM25_0494
UPI0005419770	Threonine synthase (O-phospho-L-homoserine phosphate-lyase (Adding water, L-threonine-forming));Threonine synthase;Threonine synthase;threonine synthase;Threonine synthase;Threonine synthase;Threonine synthase;Threonine synthase (O-phospho-L-homoserine phosphate-lyase (adding water, L-threonine-forming));Threonine synthase (O-phospho-L-homoserine phosphate-lyase (adding water, L-threonine-forming…	thrC;RM25_0789;PFR_JS9-1_1527;;RM25_0789;PFR_JS9-1_1527;PFR_JS9-2_1525;thrC;thrC;;thrC;thrC;;;	1	RM25_0789
UPI0001D5C818	Thymidylate synthase;Thymidylate synthase;Thymidylate synthase;Thymidylate synthase;thymidylate synthase;Thymidylate synthase;Thymidylate synthase;thymidylate synthase;Thymidylate synthase;Thymidylate synthase;Thymidylate synthase;Thymidylate synthase;Thymidylate synthase;Thymidylate synthase;Thymidylate synthase;Thymidylate synthase;Thymidylate synthase;Thymidylate synthase;Thymidylate synthase;…	thyA;thyA;thyA;thyA;;thyA;RM25_0728;BMR99_03030;CB129slpB_1426;thyA;thyA;thyA;PFR_JS2_1470;PFR_JS10_1430;PFR_JS4_1258;PFR_J18_1149;PFR_JS8_1552;PFR_JS14_1461;PFR_JS22-1_1518;PFR_JS7-1_1549;PFR_JS7-2_1549;PFR_JS21-1_1574;PFR_JS25-1_1435;PFR_JS9-1_1649;PFR_JS21-2_1573;PFR_JS15-1_759;PFR_JS9-2_1647;PFR_JS17-1_1589;PFR_JS20-1_879;PFR_JS15-2_762;PFR_JS23_1522;PFR_JS17-2_1588;PFR_JS20-2_883;thyA;thyA;t…	1	RM25_0728
UPI0001D5CA91	Transcription factor (Transcription regulation);GntR domain protein;Transcriptional regulator;Transcription factor (Transcription regulation);FadR family transcriptional regulator;transcriptional regulator;transcriptional regulator;Putative GntR-famly transcriptional regulator;hypothetical protein;GntR domain protein;transcription factor (transcription regulation);transcription factor (transcript…	gntR;gntR;PFREUDJS001_002062;gntR;;;gntR;RM25_0426;BMR99_09115;CB129slpB_1692;gntR;gntR;PFREUDJS001_002062;PFR_JS10_1720;PFR_JS4_1556;PFR_JS11_1784;PFR_JS12-2_1829;PFR_JS22-1_1806;PFR_JS12-1_1830;PFR_JS7-1_1894;PFR_JS13-1_1786;PFR_JS7-2_1836;PFR_JS13-2_1773;PFR_JS21-1_1869;PFR_JS25-1_1731;PFR_JS15-1_464;PFR_JS21-2_1868;PFR_JS17-1_1876;PFR_JS15-2_467;PFR_JS17-2_1875;PFR_JS23_1814;gntR;gntR;gntR;gn…	1	RM25_0426
UPI0005432BCC	Transcription initiation factor;Transcription initiation factor;zinc-ribbon domain-containing protein;Transcription initiation factor;transcription initiation factor;;;;	PFCIRM121_06285;RM25_0611;;RM25_0611;PFCIRM121_06285;;;;	1	RM25_0611
UPI0005D7551D	Transcriptional regulator, AsnC family	PFR_JS10_1104 PFR_JS23_1138 PFR_JS2_1162	1
UPI0004A149B5	Transcriptional regulator, MarR family;Transcriptional regulator, MarR family;Transcriptional regulator, MarR family;Transcriptional regulator, MarR family;MarR family transcriptional regulator;Transcriptional regulator, MarR family;Transcriptional regulator, MarR family;Transcriptional regulator, MarR family;Transcriptional regulator, MarR family;Transcriptional regulator, MarR family;Transcript…	PFREUDJS001_000696;PFR_JS10_1392;RM25_0769;marR1;;RM25_0769;CB129slpB_1386;PFREUDJS001_000696;PFR_JS10_1392;PFR_JS7-1_1476;PFR_JS7-2_1476;PFR_JS9-1_1546;PFR_JS9-2_1544;marR1;marR1;marR1;marR1;marR1;marR1;marR1;marR1;mprA_2;mprA_2;FEZ52_03735;;marR1;marR1;marR1;marR1;marR1;marR1;marR1;marR1;;;;;;;;;;;	1	RM25_0769
UPI0001D5C676	Transketolase, pyridine binding domain protein;Transketolase, pyridine binding domain protein;2-oxoisovalerate dehydrogenase subunit beta Pyruvate dehydrogenase E1 component subunit beta;Branched-chain alpha-keto acid dehydrogenase E1 beta subunit;2-oxoisovalerate dehydrogenase subunit beta (Branched-chain alpha-keto acid dehydrogenase E1 component beta chain) (BCKDH E1-beta) Pyruvate dehydrogena…	pdhB;PFR_JS10_2077;bkdA2;RM25_0206;bkdA2;;bkdA2;RM25_0206;BMR99_10455;CB129slpB_1871;pdhB;bkdA2;pdhB;PFR_JS2_2042;PFR_JS10_2077;PFR_J18_2058;PFR_JS8_2084;PFR_JS11_1963;PFR_JS12-2_2040;PFR_JS14_1928;PFR_JS22-1_2078;PFR_JS12-1_2041;PFR_JS7-1_2173;PFR_JS13-1_1965;PFR_JS7-2_2116;PFR_JS13-2_1952;PFR_JS15-1_220;PFR_JS15-2_220;PFR_JS17-1_2163;PFR_JS17-2_2162;PFR_JS23_2089;bkdA2;bkdA2;bkdA2;bkdA2;bkdA2;b…	1	RM25_0206
UPI000542E2EF	Triosephosphate isomerase;Triosephosphate isomerase;Triosephosphate isomerase;Triosephosphate isomerase;triose-phosphate isomerase;Triose-phosphate isomerase;Triosephosphate isomerase;Triosephosphate isomerase 2;Triosephosphate isomerase 2;Triosephosphate isomerase 2;Triosephosphate isomerase 2;Triosephosphate isomerase 2;Triosephosphate isomerase 2;Triosephosphate isomerase 2;Triosephosphate iso…	tpiA;PFR_JS10_143;tpi2;tpiA;;RM25_2126;tpiA;PFR_JS2_140;PFR_JS10_143;PFR_JS8_123;PFR_JS11_110;PFR_JS12-2_107;PFR_JS14_105;PFR_JS12-1_107;PFR_JS13-1_110;PFR_JS13-2_110;tpi2;tpi2;tpi2;lerI;lerI;;tpi2;tpi2;tpi2;tpiA;;;;;	1	RM25_2126
UPI0001D5CC9F	Tryptophan synthase beta chain;Tryptophan synthase beta chain;Tryptophan synthase beta chain;Tryptophan synthase beta chain;tryptophan synthase subunit beta;tryptophan synthase subunit beta;Tryptophan synthase beta chain;tryptophan synthase subunit beta;Tryptophan synthase beta chain (TrpB);Tryptophan synthase beta chain (TrpB);Tryptophan synthase beta chain;Tryptophan synthase beta chain;Tryptop…	trpB;trpB;trpB;trpB;;trpB;RM25_1002;BMR99_05400;trpB;trpB;trpB;PFR_JS2_1085;PFR_JS10_1025;PFR_JS4_830;PFR_J18_1557;PFR_JS8_1109;PFR_JS22-1_1113;PFR_JS7-1_1119;PFR_JS7-2_1119;PFR_JS21-1_1154;PFR_JS25-1_1009;PFR_JS9-1_1166;PFR_JS21-2_1153;PFR_JS15-1_1167;PFR_JS9-2_1164;PFR_JS17-1_1155;PFR_JS20-1_1328;PFR_JS15-2_1168;PFR_JS23_1050;PFR_JS17-2_1154;PFR_JS20-2_1335;trpB;trpB;trpB;trpB;trpB;trpB;trpB;tr…	1	RM25_1002
UPI00054435B7	Two component sensor kinase;Two-component system sensor kinase;sensor histidine kinase;Two-component system sensor kinase;two component sensor kinase;;;;	PFCIRM121_06955;RM25_0170;;RM25_0170;PFCIRM121_06955;;;;	1	RM25_0170
UPI000542D92F	Uncharacterized protein;Conserved protein;Uncharacterized protein;hypothetical protein;Hypothetical protein;conserved protein;Hypothetical protein;Hypothetical protein;Hypothetical protein;Hypothetical protein;Hypothetical protein;Hypothetical protein;Hypothetical protein;Hypothetical protein;Hypothetical protein;Hypothetical protein;Hypothetical protein;Hypothetical protein;Hypothetical protein;…	PFCIRM512_02760;PFREUDJS001_002044;RM25_0442;;RM25_0442;PFREUDJS001_002044;PFR_JS10_1703;PFR_JS8_1830;PFR_JS11_1769;PFR_JS14_1731;PFR_JS22-1_1790;PFR_JS7-1_1878;PFR_JS13-1_1769;PFR_JS7-2_1820;PFR_JS13-2_1756;PFR_JS20-1_1725;PFR_JS20-2_1732;PFCIRM118_09565;PFCIRM121_09195;PFCIRM122_07160;PFCIRM123_08835;PFCIRM1025_06200;PFCIRM134_09975;PFCIRM139_03285;PFCIRM512_02760;PFCIRM516_02775;PFCIRM508_0729…	1	RM25_0442
UPI0001D5CF53	Uncharacterized protein;Hydroxylase for synthesis of 2-methylthio-cis-ribozeatin in tRNA;Uncharacterized protein;hypothetical protein;hypothetical protein;hypothetical protein;Hypothetical protein;Hydroxylase for synthesis of 2-methylthio-cis-ribozeatin in tRNA;Hypothetical protein;Hypothetical protein;Hydroxylase for synthesis of 2-methylthio-cis-ribozeatin in;Hydroxylase for synthesis of 2-meth…	PFCIRM138_10145;PFCIRM512_03345;PFREUD_09770;;;PFREUD_09770;RM25_1195;CB129slpB_1231;PFREUD_09770;PFCIRM138_10145;PFR_JS2_1274;PFR_JS10_1216;PFR_J18_1368;PFR_JS8_1301;PFR_JS11_1259;PFR_JS22-1_1311;PFR_JS12-1_1256;PFR_JS13-1_1259;PFR_JS13-2_1248;PFR_JS9-1_1371;PFR_JS15-1_967;PFR_JS9-2_1369;PFR_JS17-1_1355;PFR_JS20-1_1109;PFR_JS15-2_968;PFR_JS23_1251;PFR_JS17-2_1354;PFR_JS20-2_1115;PFCIRM129_02975;…	1	RM25_1195
UPI0001D5D07C	Uncharacterized protein;Nucleotidyl transferase, PF08843 family;Nucleotidyl transferase, PF08843 family;Uncharacterized protein;nucleotidyl transferase AbiEii/AbiGii toxin family protein;hypothetical protein;Nucleotidyl transferase, PF08843 family;Nucleotidyl transferase, PF08843 family;Hypothetical protein;Hypothetical protein;Nucleotidyl transferase, PF08843 family;Nucleotidyl transferase, PF08…	PFCIRM138_00410;PFCIRM512_07465;PFREUDJS001_000436;PFREUD_22760;;PFREUD_22760;RM25_2147;CB129slpB_0133;PFREUD_22760;PFCIRM138_00410;PFREUDJS001_000436;PFR_JS2_110;PFR_JS10_112;PFR_JS4_2204;PFR_J18_113;PFR_JS22-1_107;PFR_JS7-1_106;PFR_JS7-2_106;PFR_JS21-1_130;PFR_JS21-2_130;PFR_JS9-1_126;PFR_JS25-1_2299;PFR_JS17-1_115;PFR_JS9-2_124;PFR_JS15-1_2176;PFR_JS20-1_101;PFR_JS17-2_115;PFR_JS15-2_2174;PFR_…	1	RM25_2147
UPI000541CAEC	Uncharacterized protein;Phospholipase;hypothetical protein;Phospholipase;Putative uncharacterized protein pf2416;Esterase;;;;;;	pf2416;RM25_0463;;RM25_0463;pf2416;PFCIRM456_09875;;pf2416;;;;	1	RM25_0463
UPI0001D5C7A0	Uncharacterized protein;Predicted metal-binding protein (DUF2284);Uncharacterized protein;hypothetical protein;hypothetical protein;hypothetical protein;Hypothetical protein;putative metal-binding protein (DUF2284);Hypothetical protein;Hypothetical protein;Predicted metal-binding protein (DUF2284);Predicted metal-binding protein (DUF2284);Predicted metal-binding protein (DUF2284);Predicted metal-…	PFCIRM138_09905;PFCIRM512_10690;PFREUD_09300;;;PFREUD_09300;RM25_1242;CB129slpB_1275;PFREUD_09300;PFCIRM138_09905;PFR_JS2_1329;PFR_JS10_1273;PFR_J18_1296;PFR_JS8_1357;PFR_JS11_1305;PFR_JS12-2_1299;PFR_JS14_1304;PFR_JS22-1_1357;PFR_JS12-1_1301;PFR_JS7-1_1377;PFR_JS13-1_1305;PFR_JS7-2_1377;PFR_JS13-2_1294;PFR_JS15-1_920;PFR_JS17-1_1402;PFR_JS15-2_921;PFR_JS23_1297;PFR_JS17-2_1401;PFCIRM129_03225;PF…	1	RM25_1242
UPI0005429F61	Uncharacterized protein;Prophage Lp2 protein 6;Prophage Lp2 protein 6;restriction endonuclease or methylase;Prophage Lp2 protein 6;Prophage Lp2 protein 6;Prophage Lp2 protein 6;Prophage Lp2 protein 6;Prophage Lp2 protein 6;Prophage Lp2 protein 6;Prophage Lp2 protein 6;Putative uncharacterized protein;Putative uncharacterized protein;Putative uncharacterized protein;restriction endonuclease;;;;;;;;	PFCIRM121_02805;RM25_0383;PFR_JS17-1_1919;;RM25_0383;PFR_JS9-1_1988;PFR_JS9-2_1986;PFR_JS17-1_1919;PFR_JS20-1_1783;PFR_JS17-2_1918;PFR_JS20-2_1790;PFCIRM121_02805;PFCIRM122_00050;PFCIRM516_11005;FEZ52_05960;;;;;;;;	1	RM25_0383
UPI0001D5CE44	Uncharacterized protein;Protein often found in Actinomycetes clustered with signal peptidase and/or RNaseHII;Conserved protein;Uncharacterized protein;DUF2469 domain-containing protein;hypothetical protein;Protein often found in Actinomycetes clustered with signal peptidase and/or RNaseHII;protein often found in actinomycetes clustered with signal peptidase and/or RNaseHII;Hypothetical protein;Hy…	PFCIRM138_01150;PFCIRM512_07120;PFREUDJS001_001347;PFREUD_14260;;PFREUD_14260;RM25_1346;BMR99_06465;CB129slpB_0839;PFREUD_14260;PFCIRM138_01150;PFREUDJS001_001347;PFR_JS2_887;PFR_JS10_822;PFR_JS4_622;PFR_J18_1759;PFR_JS8_908;PFR_JS11_870;PFR_JS12-2_865;PFR_JS14_862;PFR_JS22-1_911;PFR_JS12-1_867;PFR_JS7-1_920;PFR_JS13-1_870;PFR_JS7-2_920;PFR_JS13-2_859;PFR_JS21-1_951;PFR_JS25-1_806;PFR_JS9-1_962;P…	1	RM25_1346
UPI0005443A49	Uncharacterized protein;Putative CRISPR-associated Csb1 family protein;type I-U CRISPR-associated protein Cas7;Putative CRISPR-associated Csb1 family protein;Putative CRISPR-associated Csb1 family protein;Putative CRISPR-associated Csb1 family protein;Putative CRISPR-associated Csb1 family protein;Putative CRISPR-associated Csb1 family protein;Putative CRISPR-associated Csb1 family protein;Hypoth…	PFCIRM512_02195;RM25_0351;;RM25_0351;PFR_JS2_1843;PFR_JS12-2_1905;PFR_JS12-1_1906;PFR_JS17-1_1953;PFR_JS17-2_1952;PFCIRM119_04410;PFCIRM121_02975;PFCIRM127_04385;PFCIRM512_02195;;;;;;;;;;	1	RM25_0351
UPI0001D5CDE3	Uncharacterized protein;Putative tRNA adenosine deaminase-associated protein;tRNA adenosine deaminase-associated protein;Uncharacterized protein;Uncharacterized protein;tRNA adenosine deaminase-associated protein;hypothetical protein;hypothetical protein;hypothetical protein;Putative tRNA adenosine deaminase-associated protein;tRNA adenosine deaminase-associated protein;Hypothetical protein;Hypot…	PFCIRM138_04035;PFREUDJS001_001799;PFR_JS10_278;PFREUD_19720;PFCIRM119_07890;PFR_JS10_278;;;PFREUD_19720;RM25_1881;CB129slpB_0362;PFREUD_19720;PFCIRM138_04035;PFREUDJS001_001799;PFR_JS2_380;PFR_JS10_278;PFR_JS8_387;PFR_JS11_367;PFR_JS12-2_357;PFR_JS14_359;PFR_JS22-1_404;PFR_JS12-1_357;PFR_JS7-1_385;PFR_JS13-1_367;PFR_JS7-2_385;PFR_JS13-2_356;PFR_JS9-1_416;PFR_JS9-2_414;PFR_JS17-1_411;PFR_JS15-1_1…	1	RM25_1881
UPI0001D5CE5B	Uncharacterized protein;Pyridoxamine 5'-phosphate oxidase family protein;Pyridoxamine 5'-phosphate oxidase;Uncharacterized protein;pyridoxamine 5'-phosphate oxidase family protein;hypothetical protein;Pyridoxamine 5'-phosphate oxidase family protein;pyridoxamine 5-phosphate oxidase;Pyridoxamine 5'-phosphate oxidase family protein;Hypothetical protein;Hypothetical protein;Pyridoxamine 5'-phosphate…	PFCIRM138_01275;PFCIRM512_07000;PFREUDJS001_001371;PFREUD_14500;;PFREUD_14500;RM25_1371;BMR99_06580;CB129slpB_0817;PFREUD_14500;PFCIRM138_01275;PFREUDJS001_001371;PFR_JS2_863;PFR_JS10_798;PFR_JS4_597;PFR_J18_1783;PFR_JS8_884;PFR_JS11_846;PFR_JS12-2_841;PFR_JS14_838;PFR_JS22-1_887;PFR_JS12-1_843;PFR_JS7-1_896;PFR_JS13-1_846;PFR_JS7-2_896;PFR_JS13-2_835;PFR_JS21-1_927;PFR_JS25-1_782;PFR_JS9-1_937;P…	1	RM25_1371
UPI000542F9D9	Uncharacterized protein;Pyridoxamine 5'-phosphate oxidase-related, FMN-binding protein;pyridoxamine 5'-phosphate oxidase family protein;Pyridoxamine 5'-phosphate oxidase-related, FMN-binding protein;Hypothetical protein;;;;	PFCIRM121_10175;RM25_1626;;RM25_1626;PFCIRM121_10175;;;;	1	RM25_1626
UPI0004A16298	Uncharacterized protein;Uncharacterized protein;2'-5' RNA ligase family protein;Hypothetical protein;hypothetical protein;Hypothetical protein;Hypothetical protein;Hypothetical protein;Hypothetical protein;Hypothetical protein;Hypothetical protein;Hypothetical protein;Hypothetical protein;Hypothetical protein;Hypothetical protein;Hypothetical protein;Hypothetical protein;Hypothetical protein;Hypo…	PFCIRM138_11265;PFCIRM512_09865;;RM25_0657;BMR99_02700;CB129slpB_1484;PFCIRM138_11265;PFR_JS2_1535;PFR_JS10_1499;PFR_JS4_1328;PFR_J18_1080;PFR_JS11_1565;PFR_JS22-1_1584;PFR_JS7-1_1614;PFR_JS13-1_1565;PFR_JS7-2_1614;PFR_JS13-2_1552;PFR_JS21-1_1643;PFR_JS25-1_1504;PFR_JS9-1_1721;PFR_JS21-2_1642;PFR_JS9-2_1719;PFR_JS17-1_1655;PFR_JS20-1_1514;PFR_JS23_1589;PFR_JS17-2_1654;PFR_JS20-2_1521;PFCIRM129_07…	1	RM25_0657
UPI0001D5CF89	Uncharacterized protein;Uncharacterized protein;Conserved protein;Uncharacterized protein;hypothetical protein;hypothetical protein;Hypothetical protein;hypothetical protein;Hypothetical protein;Hypothetical protein;conserved protein;Hypothetical protein;Hypothetical protein;Hypothetical protein;Hypothetical protein;Hypothetical protein;Hypothetical protein;Hypothetical protein;Hypothetical prote…	PFCIRM138_01975;PFCIRM512_06305;PFREUDJS001_001508;PFREUD_15880;;PFREUD_15880;RM25_1505;BMR99_07285;PFREUD_15880;PFCIRM138_01975;PFREUDJS001_001508;PFR_JS2_729;PFR_JS10_662;PFR_JS4_463;PFR_J18_1915;PFR_JS8_750;PFR_JS11_689;PFR_JS12-2_684;PFR_JS14_705;PFR_JS22-1_746;PFR_JS12-1_686;PFR_JS7-1_763;PFR_JS13-1_689;PFR_JS7-2_763;PFR_JS13-2_678;PFR_JS21-1_794;PFR_JS25-1_649;PFR_JS21-2_793;PFR_JS9-1_803;P…	1	RM25_1505
UPI0001D5C942	Uncharacterized protein;Uncharacterized protein;Conserved protein;Uncharacterized protein;hypothetical protein;hypothetical protein;Hypothetical protein;hypothetical protein;Hypothetical protein;Hypothetical protein;Hypothetical protein;conserved protein;Hypothetical protein;Hypothetical protein;Hypothetical protein;Hypothetical protein;Hypothetical protein;Hypothetical protein;Hypothetical prote…	PFCIRM138_10125;PFCIRM512_03325;PFREUDJS001_000941;PFREUD_09730;;PFREUD_09730;RM25_1199;BMR99_04370;CB129slpB_1235;PFREUD_09730;PFCIRM138_10125;PFREUDJS001_000941;PFR_JS10_1220;PFR_JS4_1045;PFR_J18_1364;PFR_JS8_1305;PFR_JS12-2_1258;PFR_JS22-1_1315;PFR_JS12-1_1260;PFR_JS7-1_1312;PFR_JS7-2_1312;PFR_JS21-1_1363;PFR_JS25-1_1225;PFR_JS21-2_1362;PFR_JS15-1_963;PFR_JS17-1_1359;PFR_JS20-1_1105;PFR_JS15-2…	1	RM25_1199
UPI0001D5CC3A	Uncharacterized protein;Uncharacterized protein;Conserved protein;Uncharacterized protein;hypothetical protein;hypothetical protein;Hypothetical protein;hypothetical protein;Hypothetical protein;Hypothetical protein;Hypothetical protein;conserved protein;Hypothetical protein;Hypothetical protein;Hypothetical protein;Hypothetical protein;Hypothetical protein;Hypothetical protein;Hypothetical prote…	PFCIRM138_03290;PFCIRM512_04695;PFREUDJS001_001112;PFREUD_11600;;PFREUD_11600;RM25_1032;BMR99_05255;CB129slpB_1067;PFREUD_11600;PFCIRM138_03290;PFREUDJS001_001112;PFR_JS2_1114;PFR_JS10_1055;PFR_JS4_862;PFR_J18_1528;PFR_JS8_1138;PFR_JS11_1100;PFR_JS12-2_1096;PFR_JS14_1099;PFR_JS22-1_1142;PFR_JS12-1_1098;PFR_JS7-1_1148;PFR_JS13-1_1100;PFR_JS7-2_1148;PFR_JS13-2_1089;PFR_JS21-1_1183;PFR_JS25-1_1038;P…	1	RM25_1032
UPI0001D5D00B	Uncharacterized protein;Uncharacterized protein;Conserved protein;Uncharacterized protein;hypothetical protein;hypothetical protein;Hypothetical protein;hypothetical protein;Hypothetical protein;Hypothetical protein;Hypothetical protein;conserved protein;Hypothetical protein;Hypothetical protein;Hypothetical protein;Hypothetical protein;Hypothetical protein;Hypothetical protein;Hypothetical prote…	PFCIRM138_04505;PFCIRM512_11810;PFREUDJS001_000478;PFREUD_22220;;PFREUD_22220;RM25_2101;BMR99_00665;CB129slpB_0176;PFREUD_22220;PFCIRM138_04505;PFREUDJS001_000478;PFR_JS2_163;PFR_JS10_166;PFR_JS4_2145;PFR_JS8_146;PFR_JS11_133;PFR_JS12-2_130;PFR_JS14_128;PFR_JS22-1_161;PFR_JS12-1_130;PFR_JS7-1_159;PFR_JS13-1_133;PFR_JS7-2_159;PFR_JS13-2_133;PFR_JS21-1_187;PFR_JS25-1_43;PFR_JS21-2_187;PFR_JS9-1_177…	1	RM25_2101
UPI0001D5CCBD	Uncharacterized protein;Uncharacterized protein;Conserved protein;Uncharacterized protein;universal stress protein;hypothetical protein;Hypothetical protein;hypothetical protein;Hypothetical protein;Hypothetical protein;Hypothetical protein;conserved protein;Hypothetical protein;Hypothetical protein;Hypothetical protein;Hypothetical protein;Hypothetical protein;Hypothetical protein;Hypothetical p…	PFCIRM138_08360;PFCIRM512_08205;PFREUDJS001_001669;PFREUD_17910;;PFREUD_17910;RM25_1700;BMR99_02445;CB129slpB_0507;PFREUD_17910;PFCIRM138_08360;PFREUDJS001_001669;PFR_JS2_539;PFR_JS4_235;PFR_J18_566;PFR_JS22-1_567;PFR_JS7-1_567;PFR_JS7-2_567;PFR_JS21-1_570;PFR_JS25-1_427;PFR_JS21-2_569;PFR_JS15-1_1722;PFR_JS17-1_566;PFR_JS23_492;PFR_JS15-2_1723;PFR_JS17-2_566;PFCIRM129_06350;PFCIRM119_05330;PFCIR…	1	RM25_1700
UPI0005424CD1	Uncharacterized protein;Uncharacterized protein;hypothetical protein;Hypothetical protein;Hypothetical protein;;;;	PFCIRM121_10195;RM25_1630;;RM25_1630;PFCIRM121_10195;;;;	1	RM25_1630
UPI0005432A5D	Uncharacterized protein;Uncharacterized protein;hypothetical protein;Hypothetical protein;Hypothetical protein;;;;	PFCIRM121_00325;RM25_1120;;RM25_1120;PFCIRM121_00325;;;;	1	RM25_1120
UPI0005433D1F	Uncharacterized protein;Uncharacterized protein;hypothetical protein;Hypothetical protein;Hypothetical protein;;;;	PFCIRM121_05310;RM25_1879;;RM25_1879;PFCIRM121_05310;;;;	1	RM25_1879
UPI00054387BE	Uncharacterized protein;Uncharacterized protein;hypothetical protein;Hypothetical protein;Hypothetical protein;;;;	PFCIRM118_02945;RM25_1955;;RM25_1955;PFCIRM118_02945;;;;	1	RM25_1955
UPI0005435D6A	Uncharacterized protein;Uncharacterized protein;hypothetical protein;Hypothetical protein;Hypothetical protein;Hypothetical protein;;;;	PFCIRM138_11810;PFCIRM121_11635;;RM25_0759;PFCIRM138_11810;PFCIRM121_11635;;;;	1	RM25_0759
UPI0001D5CFEE	Uncharacterized protein;Uncharacterized protein;PF11314 family protein;Uncharacterized protein;DUF3117 domain-containing protein;hypothetical protein;hypothetical protein;Hypothetical protein;DUF3117 domain-containing protein;Hypothetical protein;Hypothetical protein;PF11314 family protein;Hypothetical protein;Hypothetical protein;Hypothetical protein;Hypothetical protein;Hypothetical protein;Hyp…	PFCIRM138_02140;PFCIRM512_08965;PFREUDJS001_001539;PFREUD_16200;;;PFREUD_16200;RM25_1537;BMR99_07445;PFREUD_16200;PFCIRM138_02140;PFREUDJS001_001539;PFR_JS2_697;PFR_JS10_630;PFR_JS4_431;PFR_J18_1951;PFR_JS8_718;PFR_JS11_658;PFR_JS12-2_648;PFR_JS14_673;PFR_JS22-1_713;PFR_JS12-1_650;PFR_JS13-1_658;PFR_JS13-2_647;PFR_JS21-1_763;PFR_JS25-1_616;PFR_JS21-2_762;PFR_JS9-1_771;PFR_JS15-1_1561;PFR_JS9-2_76…	1	RM25_1537
UPI0001D5C678	Uncharacterized protein;Uncharacterized protein;Uncharacterized protein;Chemotaxis protein, resembles CheA;DUF4862 family protein;hypothetical protein;hypothetical protein;UDP-N-acetylglucosamine diphosphorylase;Hypothetical protein;Hypothetical protein;Putative chemotaxis protein, resembles CheA;Putative chemotaxis protein, resembles CheA;Putative chemotaxis protein, resembles CheA;Putative chem…	PFCIRM138_10635;PFREUD_02220;PFCIRM121_07155;PFR_JS17-1_2161;;;PFREUD_02220;RM25_0208;PFREUD_02220;PFCIRM138_10635;PFR_JS4_216;PFR_JS25-1_1950;PFR_JS15-1_222;PFR_JS15-2_222;PFR_JS17-1_2161;PFR_JS17-2_2160;PFCIRM121_07155;PFCIRM527_08625;PFCIRM456_04615;DBX96_05850;;;;;;;;;;;;;	1	RM25_0208
UPI000542CDD4	Uncharacterized protein;Uncharacterized protein;Uncharacterized protein;DUF3071 domain-containing protein;Hypothetical protein;Hypothetical protein;Hypothetical protein;Hypothetical protein;Hypothetical protein;Hypothetical protein;Hypothetical protein;;;;	PFCIRM121_08380;RM25_0917;PFR_JS20-1_1407;;RM25_0917;PFR_JS14_988;PFR_JS9-1_1088;PFR_JS9-2_1086;PFR_JS20-1_1407;PFR_JS20-2_1414;PFCIRM121_08380;;;;	1	RM25_0917
UPI000542864A	Uncharacterized protein;Uncharacterized protein;Uncharacterized protein;Hypothetical protein;Hypothetical protein;Hypothetical protein;Hypothetical protein;Hypothetical protein;Hypothetical protein;Hypothetical protein;Hypothetical protein;Hypothetical protein;;;;;;;;	PFCIRM121_01840;RM25_1994;PFR_JS13-1_241;RM25_1994;PFR_JS11_241;PFR_JS13-1_241;PFR_JS13-2_241;PFR_JS9-1_291;PFR_JS9-2_289;PFCIRM121_01840;PFCIRM125_00740;PFCIRM456_09030;;;;;;;;	1	RM25_1994
UPI000541D8DD	Uncharacterized protein;Uncharacterized protein;Uncharacterized protein;hypothetical protein;Hypothetical protein;Hypothetical protein;Hypothetical protein;Hypothetical protein;Putative uncharacterized protein;Putative uncharacterized protein;Putative uncharacterized protein;Putative uncharacterized protein;hypothetical protein;;;;;;;;;;	PFCIRM121_04825;RM25_0274;PFR_JS7-1_2090;;RM25_0274;PFR_J18_723;PFR_JS7-1_2090;PFR_JS7-2_2032;PFCIRM121_04825;PFCIRM122_07555;PFCIRM513_10725;PFCIRM514_10020;FEZ52_10475;;;;;;;;;;	1	RM25_0274
UPI0004A0557C	Uncharacterized protein;Uncharacterized protein;Uncharacterized protein;hypothetical protein;Hypothetical protein;Hypothetical protein;Putative uncharacterized protein;Putative uncharacterized protein;Putative uncharacterized protein;;;;;;;	RM25_0327;PFCIRM121_07565;CB129slpB_0188;;RM25_0327;CB129slpB_0188;PFCIRM129_09375;PFCIRM121_07565;PFCIRM127_07795;;;;;;;	1	RM25_0327
UPI000541AEA1	Uncharacterized protein;Uncharacterized protein;Uncharacterized protein;hypothetical protein;Putative regulatory protein;Hypothetical protein;Hypothetical protein;Hypothetical protein;Hypothetical protein;Hypothetical protein;Hypothetical protein;Hypothetical protein;Hypothetical protein;Hypothetical protein;Hypothetical protein;Hypothetical protein;Hypothetical protein;;;;;;;;;;;;;;	PFCIRM138_01925;PFCIRM121_01095;PFR_JS21-1_804;;RM25_1495;PFCIRM138_01925;PFR_JS4_473;PFR_J18_1905;PFR_JS8_760;PFR_JS21-1_804;PFR_JS25-1_659;PFR_JS21-2_803;PFCIRM121_01095;PFCIRM127_06365;PFCIRM134_04025;PFCIRM527_00495;PFCIRM456_07985;;;;;;;;;;;;;;	1	RM25_1495
UPI0001D5CF25	Uncharacterized protein;Uncharacterized protein;Uncharacterized protein;laccase domain-containing protein;hypothetical protein;YfiH family protein;Hypothetical protein;Hypothetical protein;YfiH family protein;YfiH family protein;YfiH family protein;YfiH family protein;YfiH family protein;YfiH family protein;YfiH family protein;YfiH family protein;YfiH family protein;Hypothetical protein;Hypotheti…	PFCIRM512_06520;PFCIRM138_01760;PFREUD_15460;;PFREUD_15460;RM25_1465;PFREUD_15460;PFCIRM138_01760;PFR_JS4_503;PFR_JS12-2_724;PFR_JS14_745;PFR_JS12-1_726;PFR_JS21-1_834;PFR_JS25-1_689;PFR_JS21-2_833;PFR_JS15-1_1490;PFR_JS15-2_1491;PFCIRM119_01090;PFCIRM121_01265;PFCIRM127_06530;PFCIRM134_03860;PFCIRM135_10780;PFCIRM512_06520;PFCIRM516_01205;PFCIRM527_00660;PFCIRM456_08150;PFCIRM514_04660;DBX96_031…	1	RM25_1465
UPI0001D5CE29	Uroporphyrinogen-III synthase;Uroporphyrin-III C-methyltransferase/uroporphyrinogen-III synthase;Uroporphyrinogen-III synthase HemD;Uroporphyrinogen-III synthase;hypothetical protein;uroporphyrinogen-III synthase;uroporphyrinogen-III synthase;Uroporphyrin-III C-methyltransferase/uroporphyrinogen-III synthase;Uroporphyrin-III C-methyltransferase hemD;Uroporphyrinogen-III synthase HemD;Uroporphyrin…	hemD;RM25_1914;hemD;PFR_JS20-1_2011;;;hemD;RM25_1914;CB129slpB_0334;hemD;PFR_JS9-1_379;PFR_JS9-2_377;PFR_JS15-1_1913;PFR_JS20-1_2011;PFR_JS15-2_1913;PFR_JS20-2_2019;hemD;hemD;hemD;hemD;hemD;DBX96_07355;;hemD;hemD;hemD;hemD;hemD;hemD;;;;;;;	1	RM25_1914
UPI00054232DF	UvrD/REP helicase / ATP-dependent DNA helicase;UvrD/REP helicase;ATP-dependent helicase;UvrD/REP helicase;UvrD/REP helicase / ATP-dependent DNA helicase;;;;	urvD;RM25_1190;;RM25_1190;urvD;;urvD;;	1	RM25_1190
UPI0001D5CD16	YbaK / prolyl-tRNA synthetases;YbaK / prolyl-tRNA synthetases;YbaK/proline--tRNA ligase associated domain protein;YbaK / prolyl-tRNA synthetases;hypothetical protein;prolyl-tRNA synthetase;YbaK/prolyl-tRNA synthetase-associated domain protein;YbaK / prolyl-tRNA synthetases;YbaK / prolyl-tRNA synthetases;YbaK/proline--tRNA ligase associated domain protein;Conserved hypothetical protein;Conserved h…	ybaK;ybaK;PFREUDJS001_001201;ybaK;;ybaK;RM25_0939;ybaK;ybaK;PFREUDJS001_001201;PFR_JS2_1031;PFR_JS10_969;PFR_JS4_772;PFR_J18_1613;PFR_JS8_1054;PFR_JS11_1017;PFR_JS12-2_1012;PFR_JS14_1010;PFR_JS22-1_1058;PFR_JS12-1_1014;PFR_JS7-1_1064;PFR_JS13-1_1017;PFR_JS7-2_1064;PFR_JS13-2_1006;PFR_JS21-1_1096;PFR_JS25-1_951;PFR_JS9-1_1110;PFR_JS21-2_1095;PFR_JS15-1_1221;PFR_JS9-2_1108;PFR_JS17-1_1101;PFR_JS20-…	1	RM25_0939
UPI000542DD97	Zinc metallopeptidase;Peptidase dimerization domain protein;dipeptidase;Peptidase dimerization domain protein;Zinc metallopeptidase;;;;	PFCIRM121_09230;RM25_0436;;RM25_0436;PFCIRM121_09230;;;;	1	RM25_0436
UPI0005435C5A	Zinc-containing alcohol dehydrogenase superfamily;Dehydrogenase;Dehydrogenase;Zinc-containing alcohol dehydrogenase superfamily;;;;	KradDRAFT_4229;RM25_0458;RM25_0458;KradDRAFT_4229;;KradDRAFT_4229;;	1	RM25_0458
UPI000543338F	Zn-dependent hydrolase, beta-lactamase fold;Zn-dependent hydrolase of the beta-lactamase fold-like protein;MBL fold metallo-hydrolase;hypothetical protein;Zn-dependent hydrolase of the beta-lactamase fold-like protein;Zn-dependent hydrolase of the beta-lactamase fold-like protein;Zn-dependent hydrolase, beta-lactamase fold;Zn-dependent hydrolase, beta-lactamase fold;Zn-dependent hydrolase, beta-l…	PFCIRM118_04265;RM25_1488;;;RM25_1488;PFR_JS8_767;PFCIRM118_04265;PFCIRM121_01130;PFCIRM134_03990;PFCIRM508_09780;PFCIRM456_08020;PFCIRM514_04530;;;;;;;;;;;;;;	1	RM25_1488

## Sheet: Cluster_2
Protein_IDs	Protein.names	Gene.names	Cluster	Pfre_identifier
UPI0001D5D032	1,4-alpha-glucan branching enzyme GlgB;1,4-alpha-glucan branching enzyme GlgB;1,4-alpha-glucan branching enzyme GlgB;1,4-alpha-glucan branching enzyme GlgB;1,4-alpha-glucan branching enzyme GlgB;1,4-alpha-glucan branching protein;1,4-alpha-glucan-branching protein;1,4-alpha-glucan branching enzyme GlgB;1,4-alpha-glucan branching enzyme GlgB;1,4-alpha-glucan branching enzyme (Glycogen branching en…	glgB;glgB;glgB;glgB;glgB;;glgB;RM25_1114;CB129slpB_1158;glgB;PFR_JS2_1195;PFR_JS11_1180;PFR_JS12-2_1176;PFR_JS22-1_1233;PFR_JS12-1_1178;PFR_JS7-1_1229;PFR_JS13-1_1180;PFR_JS7-2_1229;PFR_JS13-2_1169;PFR_JS9-1_1293;PFR_JS15-1_1045;PFR_JS9-2_1291;PFR_JS15-2_1046;PFR_JS23_1172;glgB;glgB;glgB;glgB;glgB;glgB;glgB;glgB;glgB;glgB;glgB;glgB;glgB;glgB;;glgB;glgB;glgB;glgB;glgB;glgB;glgB;glgB;glgB;glgB;glgB…	2	RM25_1114
UPI0005D7C02F	1,4-dihydroxy-2-naphthoyl-CoA synthase (DHNA-CoA synthase) (EC 4.1.3.36)	menB PFR_JS10_1437 PFR_JS23_1529 PFR_JS2_1477	2
UPI0005D8807B	1-deoxy-D-xylulose 5-phosphate reductoisomerase (DXP reductoisomerase) (EC 1.1.1.267) (1-deoxyxylulose-5-phosphate reductoisomerase) (2-C-methyl-D-erythritol 4-phosphate synthase)	dxr PFR_JS10_774	2
UPI0001D5CFF3	2,3,4,5-tetrahydropyridine-2,6-dicarboxylate N-succinyltransferase;2,3,4,5-tetrahydropyridine-2,6-dicarboxylate N-succinyltransferase;2,3,4,5-tetrahydropyridine-2,6-dicarboxylate N-succinyltransferase;2,3,4,5-tetrahydropyridine-2,6-dicarboxylate N-succinyltransferase;2,3,4,5-tetrahydropyridine-2,6-dicarboxylate N-succinyltransferase;2,3,4,5-tetrahydropyridine-2,6-carboxylate N-succinyltransferase…	dapD;dapD;dapD;dapD;;dapD;RM25_1542;BMR99_07470;CB129slpB_0647;dapD;dapD;dapD;PFR_JS2_692;PFR_JS10_625;PFR_JS4_426;PFR_J18_1956;PFR_JS8_713;PFR_JS11_653;PFR_JS12-2_643;PFR_JS14_668;PFR_JS12-1_645;PFR_JS7-1_727;PFR_JS13-1_653;PFR_JS7-2_727;PFR_JS13-2_642;PFR_JS21-1_758;PFR_JS25-1_611;PFR_JS21-2_757;PFR_JS9-1_766;PFR_JS15-1_1566;PFR_JS9-2_764;PFR_JS17-1_753;PFR_JS20-1_593;PFR_JS15-2_1567;PFR_JS23_6…	2	RM25_1542
UPI000542AD7B	3-beta hydroxysteroid dehydrogenase/isomerase;3-beta hydroxysteroid dehydrogenase/isomerase;SDR family oxidoreductase;Putative UDP-glucose 4-epimerase;3-beta hydroxysteroid dehydrogenase/isomerase;6-deoxyglucose synthetase (2);6-deoxyglucose synthetase (2);6-deoxyglucose synthetase (2);6-deoxyglucose synthetase (2);6-deoxyglucose synthetase (2);6-deoxyglucose synthetase (2);6-deoxyglucose synthet…	PFCIRM512_07565;PFCIRM138_00810;;RM25_2224;PFCIRM138_00810;PFR_JS10_2239;PFR_JS4_2263;PFR_JS11_2095;PFR_JS14_2088;PFR_JS7-1_2327;PFR_JS13-1_2097;PFR_JS21-1_71;PFR_JS7-2_2270;PFR_JS13-2_2084;PFR_JS21-2_71;PFR_JS25-1_2101;PFR_JS9-1_2299;PFR_JS9-2_2295;PFR_JS20-1_2267;PFR_JS20-2_2275;PFCIRM119_02205;PFCIRM121_09825;PFCIRM123_12285;PFCIRM1025_03860;PFCIRM125_00880;PFCIRM512_07565;PFCIRM516_12220;PFCI…	2	RM25_2224
UPI0005443DC5	3-dehydroquinate dehydratase;3-dehydroquinate dehydratase;type I 3-dehydroquinate dehydratase;3-dehydroquinate dehydratase;3-dehydroquinate dehydratase;;;;	aroD;aroD;;RM25_1928;aroD;;aroD;;	2	RM25_1928
UPI0005428B9D	3-oxoacyl-[acyl-carrier-protein] synthase 2;3-oxoacyl-[acyl-carrier-protein] synthase 2;beta-ketoacyl-[acyl-carrier-protein] synthase family protein;3-oxoacyl-[acyl-carrier-protein] synthase II;3-oxoacyl-[acyl-carrier-protein] synthase ( Beta-ketoacyl-ACP synthase);;;;	fabF (fabB);RM25_1231;;RM25_1231;fabF (fabB);;fabF (fabB);;	2	RM25_1231
UPI00054298BD	50S ribosomal protein L10;50S ribosomal protein L10;50S ribosomal protein L10;50S ribosomal protein L10;50S ribosomal protein L10;50S ribosomal protein L10;50S ribosomal protein L10;50S ribosomal protein L10;;;;;;;;	rplJ;rplJ;;RM25_0517;PFR_JS8_1758;rplJ;rplJ;rplJ;;rplJ;rplJ;rplJ;;;;	2	RM25_0517
UPI0001D5CDBF	Acetolactate synthase;Acetolactate synthase;Acetolactate synthase;Acetolactate synthase, large subunit, biosynthetic type;acetolactate synthase large subunit;acetolactate synthase large subunit;Acetolactate synthase;acetolactate synthase large subunit;Acetolactate synthase;Acetolactate synthase, large subunit, biosynthetic type;Acetolactate synthase;Acetolactate synthase;Acetolactate synthase;Ace…	PFR_JS10_885;ilvB;RM25_1279;ilvB;;ilvB;RM25_1279;BMR99_06120;CB129slpB_0900;ilvB;PFR_JS2_950;PFR_JS10_885;PFR_JS22-1_976;PFR_JS7-1_983;PFR_JS7-2_983;PFR_JS15-1_1306;PFR_JS17-1_1019;PFR_JS15-2_1307;PFR_JS23_911;PFR_JS17-2_1018;ilvB;ilvB;ilvB;ilvB;ilvB;ilvB;ilvB;ilvB;ilvB;ilvB;ilvB1;ilvB1;FEZ52_09555;;ilvB;ilvB;ilvB;ilvB;ilvB;ilvB;ilvB;ilvB;ilvB;ilvB;ilvB;;;;;;;;;;;;;;	2	RM25_1279
UPI0001D5CE03	Acetylglutamate kinase;Acetylglutamate kinase;Acetylglutamate kinase;Acetylglutamate kinase;acetylglutamate kinase;acetylglutamate kinase;Acetylglutamate kinase;acetylglutamate kinase;Acetylglutamate kinase;Acetylglutamate kinase;Acetylglutamate kinase;Acetylglutamate kinase;Acetylglutamate kinase;Acetylglutamate kinase;Acetylglutamate kinase;Acetylglutamate kinase;Acetylglutamate kinase;Acetylgl…	argB;argB;argB;argB;;argB;RM25_1319;BMR99_06325;CB129slpB_0862;argB;argB;argB;PFR_JS10_848;PFR_J18_1733;PFR_JS8_934;PFR_JS11_897;PFR_JS12-2_891;PFR_JS14_889;PFR_JS22-1_937;PFR_JS12-1_893;PFR_JS13-1_897;PFR_JS13-2_886;PFR_JS9-1_988;PFR_JS15-1_1345;PFR_JS9-2_986;PFR_JS17-1_980;PFR_JS20-1_815;PFR_JS15-2_1346;PFR_JS23_871;PFR_JS17-2_979;PFR_JS20-2_819;argB;argB;argB;argB;argB;argB;argB;argB;argB;argB…	2	RM25_1319
UPI0001D5CD9D	Adenylosuccinate synthetase;Adenylosuccinate synthetase;Adenylosuccinate synthetase;Adenylosuccinate synthetase;adenylosuccinate synthetase;adenylosuccinate synthetase;Adenylosuccinate synthase;Adenylosuccinate synthase;Adenylosuccinate synthetase (IMP--aspartate ligase) (AdSS) (AMPSase);Adenylosuccinate synthetase (IMP--aspartate ligase) (AdSS) (AMPSase);Adenylosuccinate synthetase;Adenylosuccin…	purA;purA;purA;purA;;purA;RM25_1836;CB129slpB_0400;purA;purA;purA;PFR_JS2_423;PFR_JS4_1875;PFR_J18_435;PFR_JS8_430;PFR_JS11_407;PFR_JS12-2_400;PFR_JS14_402;PFR_JS22-1_453;PFR_JS12-1_400;PFR_JS7-1_428;PFR_JS13-1_407;PFR_JS7-2_428;PFR_JS13-2_396;PFR_JS21-1_451;PFR_JS25-1_310;PFR_JS21-2_450;PFR_JS9-1_461;PFR_JS9-2_459;PFR_JS17-1_453;PFR_JS15-1_1838;PFR_JS20-1_288;PFR_JS23_377;PFR_JS17-2_453;PFR_JS15…	2	RM25_1836
UPI0001D5CC36	Alanine--tRNA ligase;Alanine--tRNA ligase;Alanine--tRNA ligase;Alanine--tRNA ligase;alanine--tRNA ligase;alanyl-tRNA synthetase;Alanine--tRNA ligase;alanine--tRNA ligase;Alanyl-tRNA synthetase AlaS;Alanyl-tRNA synthetase (Alanine--tRNA ligase) (AlaRS);Alanyl-tRNA synthetase (Alanine--tRNA ligase) (AlaRS);Alanine--tRNA ligase;Alanyl-tRNA synthetase AlaS;Alanyl-tRNA synthetase AlaS;Alanyl-tRNA synt…	alaS;alaS;alaS;alaS;;alaS;RM25_1036;BMR99_05235;CB129slpB_1071;alaS;alaS;alaS;PFR_JS10_1059;PFR_JS4_866;PFR_J18_1524;PFR_JS8_1142;PFR_JS11_1104;PFR_JS7-1_1152;PFR_JS13-1_1104;PFR_JS7-2_1152;PFR_JS13-2_1093;PFR_JS21-1_1187;PFR_JS25-1_1042;PFR_JS9-1_1199;PFR_JS21-2_1186;PFR_JS15-1_1134;PFR_JS9-2_1197;PFR_JS17-1_1188;PFR_JS20-1_1295;PFR_JS15-2_1135;PFR_JS23_1083;PFR_JS17-2_1187;PFR_JS20-2_1302;alaS;…	2	RM25_1036
UPI00054281BB	Aliphatic amidase;Carbon-nitrogen hydrolase;Putative hydrolase;Aliphatic amidase;Carbon-nitrogen hydrolase;Putative hydrolase;Aliphatic amidase;Aliphatic amidase;Aliphatic amidase;Aliphatic amidase;Aliphatic amidase;Aliphatic amidase;Aliphatic amidase;Aliphatic amidase;Aliphatic amidase;Aliphatic amidase;Aliphatic amidase;Aliphatic amidase;Aliphatic amidase;Aliphatic amidase;Aliphatic amidase;Ali…	PFCIRM512_03220;PFCIRM138_10020;PFREUDJS001_000911;RM25_1219;PFCIRM138_10020;PFREUDJS001_000911;PFR_JS2_1307;PFR_JS10_1250;PFR_JS4_1064;PFR_J18_1318;PFR_JS12-2_1277;PFR_JS14_1281;PFR_JS22-1_1334;PFR_JS12-1_1279;PFR_JS7-1_1355;PFR_JS7-2_1355;PFR_JS21-1_1382;PFR_JS25-1_1244;PFR_JS9-1_1396;PFR_JS21-2_1381;PFR_JS9-2_1394;PFR_JS20-1_1079;PFR_JS23_1274;PFR_JS20-2_1085;PFCIRM118_02575;PFCIRM121_08905;PF…	2	RM25_1219
UPI00055B71A7	Aminomethyltransferase (Glycine cleavage system aminomethyltransferase GcvT) (EC 2.1.2.10)	gcvT FEZ52_02165 PFR_JS10_658 PFR_JS23_676 PFR_JS2_725	2
UPI0001D5CFF5	Aminotransferase;Aminotransferase;Aminotransferase;Aminotransferase;Aminotransferase;succinyldiaminopimelate transaminase;aminotransferase;Succinyldiaminopimelate transaminase;succinyldiaminopimelate transaminase;Succinyldiaminopimelate transaminase;aminotransferase;aminotransferase;Succinyldiaminopimelate transaminase;Succinyldiaminopimelate transaminase;Succinyldiaminopimelate transaminase;Succ…	PFCIRM138_02175;PFREUDJS001_001546;PFR_JS10_623;PFREUD_16270;PFCIRM121_00845;;PFREUD_16270;RM25_1544;BMR99_07480;CB129slpB_0645;PFREUD_16270;PFCIRM138_02175;PFREUDJS001_001546;PFR_JS2_690;PFR_JS10_623;PFR_J18_1958;PFR_JS8_711;PFR_JS11_651;PFR_JS12-2_641;PFR_JS14_666;PFR_JS12-1_643;PFR_JS7-1_725;PFR_JS13-1_651;PFR_JS7-2_725;PFR_JS13-2_640;PFR_JS9-1_764;PFR_JS15-1_1568;PFR_JS9-2_762;PFR_JS15-2_1569…	2	RM25_1544
UPI00049F4198	Anthranilate synthase component 1;Anthranilate synthase component 1;anthranilate synthase component I;Anthranilate synthase component I;Anthranilate synthase component I;anthranilate synthase component I;Anthranilate synthase component I;Anthranilate synthase component I;Anthranilate synthase component I;Anthranilate synthase component I;Anthranilate synthase component I;Anthranilate synthase com…	trpE;trpE;;RM25_1000;CB129slpB_1036;trpE;PFR_JS2_1083;PFR_JS10_1023;PFR_J18_1559;PFR_JS22-1_1111;PFR_JS7-1_1117;PFR_JS7-2_1117;PFR_JS17-1_1153;PFR_JS20-1_1330;PFR_JS23_1048;PFR_JS17-2_1152;PFR_JS20-2_1337;trpE;trpE;trpE;trpE;trpE;trpE;trpE;trpE;trpE;trpE;trpE;trpE;trpE;;trpE;trpE;trpE;trpE;trpE;trpE;trpE;trpE;trpE;trpE;trpE;trpE;;;;;;;;;;;;;;	2	RM25_1000
UPI0005419AA9	Argininosuccinate lyase;Argininosuccinate lyase;argininosuccinate lyase;Argininosuccinate lyase;Argininosuccinate lyase;Argininosuccinate lyase (Arginosuccinase);Argininosuccinate lyase (Arginosuccinase);;;;;;;;;;	argH;argH;;RM25_1316;PFR_J18_1730;argH;argH;;argH;argH;;;;;;;	2	RM25_1316
UPI0004A0667C	ATP-dependent DNA helicase;ATP-dependent DNA helicase;hypothetical protein;ATP-dependent DNA helicase;hypothetical protein;ATP-dependent DNA helicase;ATP-dependent DNA helicase;ATP-dependent DNA helicase;ATP-dependent DNA helicase;ATP-dependent DNA helicase;ATP-dependent DNA helicase;ATP-dependent DNA helicase;ATP-dependent DNA helicase;ATP-dependent DNA helicase;ATP-dependent DNA helicase;ATP-de…	PFCIRM138_10165;PFCIRM512_03365;;RM25_1191;BMR99_04410;PFCIRM138_10165;PFR_JS4_1037;PFR_J18_1372;PFR_JS8_1297;PFR_JS14_1254;PFR_JS22-1_1307;PFR_JS7-1_1304;PFR_JS7-2_1304;PFR_JS21-1_1355;PFR_JS25-1_1217;PFR_JS9-1_1367;PFR_JS21-2_1354;PFR_JS9-2_1365;PFR_JS20-1_1113;PFR_JS23_1247;PFR_JS20-2_1119;PFCIRM129_02955;PFCIRM118_02420;PFCIRM121_09050;PFCIRM122_05555;PFCIRM123_01565;PFCIRM1025_07280;PFCIRM12…	2	RM25_1191
UPI0005442BD7	BadF/BadG/BcrA/BcrD ATPase family protein;BadF/BadG/BcrA/BcrD ATPase family protein;hypothetical protein;BadF/BadG/BcrA/BcrD ATPase family protein;BadF/BadG/BcrA/BcrD ATPase family protein;;;;	PFCIRM121_09240;RM25_0434;;RM25_0434;PFCIRM121_09240;;;;	2	RM25_0434
UPI0001D5CB8F	Beta sliding clamp;Beta sliding clamp;Beta sliding clamp;Beta sliding clamp;DNA polymerase III subunit beta;DNA polymerase III subunit beta;DNA polymerase III, beta subunit;DNA polymerase III subunit beta;DNA polymerase III, beta subunit;DNA polymerase III, beta chain;DNA polymerase III, beta chain;DNA polymerase III subunit beta;DNA polymerase III, beta subunit;DNA polymerase III, beta subunit;D…	dnaN;dnaN;dnaN;dnaN;;dnaN;RM25_0009;BMR99_00040;CB129slpB_0009;dnaN;dnaN;dnaN;PFR_JS2_10;PFR_JS10_9;PFR_JS4_9;PFR_J18_9;PFR_JS8_9;PFR_JS11_9;PFR_JS12-2_9;PFR_JS14_9;PFR_JS22-1_9;PFR_JS12-1_9;PFR_JS7-1_9;PFR_JS13-1_9;PFR_JS7-2_9;PFR_JS13-2_9;PFR_JS21-1_9;PFR_JS25-1_9;PFR_JS21-2_9;PFR_JS15-1_9;PFR_JS17-1_9;PFR_JS15-2_9;PFR_JS23_9;PFR_JS17-2_9;dnaN;dnaN;dnaN;dnaN;dnaN;dnaN;dnaN;dnaN;dnaN;dnaN;dnaN;d…	2	RM25_0009
UPI0001D5CC07	Bifunctional protein GlmU;Bifunctional protein GlmU;Bifunctional protein GlmU;Bifunctional protein GlmU;bifunctional UDP-N-acetylglucosamine diphosphorylase/glucosamine-1-phosphate N-acetyltransferase GlmU;UDP-N-acetylglucosamine pyrophosphorylase;Bifunctional protein GlmU;UDP-N-acetylglucosamine diphosphorylase/glucosamine-1-phosphate N-acetyltransferase;Bifunctional protein GlmU;UDP-N-acetylglu…	glmU;glmU;glmU;glmU;;glmU;RM25_1657;BMR99_08000;CB129slpB_0546;glmU;glmU;glmU;PFR_JS2_580;PFR_JS10_503;PFR_JS4_276;PFR_J18_609;PFR_JS8_601;PFR_JS11_545;PFR_JS12-2_540;PFR_JS14_540;PFR_JS22-1_608;PFR_JS12-1_540;PFR_JS7-1_607;PFR_JS13-1_545;PFR_JS7-2_607;PFR_JS13-2_534;PFR_JS21-1_611;PFR_JS25-1_468;PFR_JS21-2_610;PFR_JS9-1_653;PFR_JS15-1_1681;PFR_JS9-2_651;PFR_JS17-1_606;PFR_JS20-1_460;PFR_JS23_535…	2	RM25_1657
UPI0001D5CFB5	Binding protein of oligopeptide ABC transporter (OPN: undef: Oligopeptides);ABC transporter, substrate-binding protein, family 5;ABC transporter, substrate-binding protein, family 5;ABC transporter, substrate binding protein;ABC transporter substrate-binding protein;ABC transporter substrate-binding protein;ABC-type dipeptide transport system, periplasmic componen;ABC transporter substrate-bindin…	PFCIRM138_10275;PFCIRM512_03470;PFREUDJS001_000969;PFREUD_10030;;PFREUD_10030;RM25_1170;BMR99_04510;CB129slpB_1209;PFREUD_10030;PFCIRM138_10275;PFREUDJS001_000969;PFR_JS2_1251;PFR_JS10_1193;PFR_JS4_1017;PFR_J18_1391;PFR_JS11_1236;PFR_JS7-1_1285;PFR_JS13-1_1236;PFR_JS7-2_1285;PFR_JS13-2_1225;PFR_JS21-1_1336;PFR_JS25-1_1198;PFR_JS21-2_1335;PFR_JS15-1_990;PFR_JS17-1_1332;PFR_JS15-2_991;PFR_JS23_1228…	2	RM25_1170
UPI0001D5C3BF	Branched-chain amino acid aminotransferase/aminodeoxychorismate lyase;Aminotransferase, class IV;Branched-chain amino acid aminotransferase/aminodeoxychorismate lyase;branched chain amino acid aminotransferase;branched-chain amino acid aminotransferase;Aminotransferase, class IV;hypothetical protein;Aminotransferase, class IV;Branched-chain amino acid aminotransferase/aminodeoxychorismate lyase;B…	pabC;pabC;pabC;;pabC;RM25_0529;BMR99_08580;CB129slpB_1592;pabC;pabC;PFR_JS2_1659;PFR_JS10_1622;PFR_JS8_1745;PFR_JS11_1688;PFR_JS22-1_1708;PFR_JS7-1_1739;PFR_JS13-1_1688;PFR_JS7-2_1739;PFR_JS13-2_1675;PFR_JS15-1_567;PFR_JS17-1_1777;PFR_JS15-2_570;PFR_JS20-1_1644;PFR_JS17-2_1776;PFR_JS23_1714;PFR_JS20-2_1651;pabC;pabC;pabC;pabC;pabC;pabC;pabC;pabC;pabC;pabC;pabC;pabC;ilvE_1;ilvE_1;;pabC;pabC;pabC;p…	2	RM25_0529
UPI0001D5CDB9	Branched-chain amino acid aminotransferase;Branched-chain amino acid aminotransferase;Branched-chain-amino-acid aminotransferase;Branched-chain amino acid aminotransferase;branched-chain amino acid aminotransferase;branched-subunit amino acid aminotransferase;Branched-chain-amino-acid aminotransferase;branched chain amino acid aminotransferase;Branched-chain amino acid aminotransferase;Branched-c…	ilvE (bcaT);ilvE (bcaT);ilvE;ilvE (bcaT);;ilvE;RM25_0860;BMR99_06085;ilvE (bcaT);ilvE (bcaT);ilvE;PFR_JS2_956;PFR_JS10_891;PFR_JS4_693;PFR_J18_1689;PFR_JS8_978;PFR_JS12-2_936;PFR_JS14_933;PFR_JS12-1_938;PFR_JS7-1_989;PFR_JS7-2_989;PFR_JS21-1_1021;PFR_JS25-1_876;PFR_JS21-2_1020;PFR_JS15-1_1300;PFR_JS17-1_1025;PFR_JS20-1_858;PFR_JS15-2_1301;PFR_JS23_919;PFR_JS17-2_1024;PFR_JS20-2_862;ilvE (bcaT);il…	2	RM25_0860
UPI0001D5D05C	Carbohydrate kinase;Carbohydrate kinase;FGGY-family pentulose kinase;Carbohydrate kinase;xylulose kinase;carbohydrate kinase;FGGY-family pentulose kinase;xylulose kinase;FGGY-family pentulose kinase;Carbohydrate kinase;Carbohydrate kinase;FGGY-family pentulose kinase;FGGY-family pentulose kinase;FGGY-family pentulose kinase;FGGY-family pentulose kinase;FGGY-family pentulose kinase;FGGY-family pen…	araB;araB;PFREUDJS001_000461;araB;;PFREUD_22400;RM25_2120;BMR99_00550;CB129slpB_0160;araB, xylB ?;araB, xylB ?;PFREUDJS001_000461;PFR_JS2_146;PFR_JS10_149;PFR_JS8_129;PFR_JS22-1_144;PFR_JS7-1_142;PFR_JS7-2_142;PFR_JS9-1_160;PFR_JS9-2_158;PFR_JS15-1_2138;PFR_JS20-1_137;PFR_JS23_112;PFR_JS15-2_2136;PFR_JS20-2_137;araB, xylB ?;araB, xylB ?;araB, xylB ?;araB, xylB ?;araB, xylB ?;araB, xylB ?;araB, xy…	2	RM25_2120
UPI0001D5C614	Carbon dioxide concentrating mechanism/carboxysome shell protein;Propanediol utilization protein PduA;Propanediol utilization protein PduA;Propanediol utilization protein PduA;BMC domain-containing protein;propanediol utilization protein PduA;Propanediol utilization protein PduA;ethanolamine utilization protein EutM;Propanediol utilization protein PduA;Propanediol utilization protein PduA;Carbon …	pduA;PFREUDJS001_000785;pduA;RM25_1272;;pduA;RM25_1272;BMR99_04005;pduA;PFREUDJS001_000785;PFR_JS10_1305;PFR_JS4_1120;PFR_JS8_1387;PFR_JS11_1336;PFR_JS12-2_1329;PFR_JS14_1334;PFR_JS22-1_1387;PFR_JS12-1_1331;PFR_JS13-1_1336;PFR_JS13-2_1325;PFR_JS21-1_1437;PFR_JS25-1_1299;PFR_JS21-2_1436;PFR_JS15-1_890;PFR_JS17-1_1432;PFR_JS15-2_891;PFR_JS23_1327;PFR_JS17-2_1431;pduA;pduA;pduA;pduA;pduA;pduA;pduA;p…	2	RM25_1272
UPI000544453F	Catalase;Catalase;Catalase;catalase;Catalase;Catalase;Catalase;Catalase;Catalase;Catalase;Catalase;;;;	katA;RM25_2315;PFR_JS20-1_2338;;RM25_2315;PFR_J18_2321;PFR_JS9-1_2365;PFR_JS9-2_2361;PFR_JS20-1_2338;PFR_JS20-2_2346;katA;;katA;;	2	RM25_2315
UPI0001D5C934	Cell division ATP-binding protein FtsE;Cell division ATP-binding protein FtsE;Cell division ATP-binding protein FtsE;Cell division ATP-binding protein FtsE;cell division ATP-binding protein FtsE;ABC transporter ATP-binding protein;Cell division ATP-binding protein FtsE;cell division ATP-binding protein FtsE;Cell division ATP-binding protein FtsE;ABC transporter, ATP-binding protein;ABC transporte…	ftsE;ftsE;ftsE;ftsE;;ftsE;RM25_1213;BMR99_04295;CB129slpB_1248;ftsE;ftsE;ftsE;PFR_JS2_1292;PFR_JS10_1234;PFR_JS4_1059;PFR_J18_1349;PFR_JS8_1319;PFR_JS11_1277;PFR_JS12-2_1272;PFR_JS14_1276;PFR_JS22-1_1329;PFR_JS12-1_1274;PFR_JS7-1_1326;PFR_JS13-1_1277;PFR_JS7-2_1326;PFR_JS13-2_1266;PFR_JS21-1_1377;PFR_JS25-1_1239;PFR_JS9-1_1389;PFR_JS21-2_1376;PFR_JS15-1_948;PFR_JS9-2_1387;PFR_JS17-1_1374;PFR_JS15…	2	RM25_1213
UPI000543B4F3	Cell division protein FtsI (Penicillin-binding protein 2) (Peptidoglycan glycosyltransferase);Penicillin binding protein transpeptidase domain protein;Penicillin binding protein transpeptidase domain protein;Cell division protein FtsI (penicillin-binding protein 2) (Peptidoglycan glycosyltransferase);;;;	ftsI;RM25_1475;RM25_1475;ftsI;;ftsI;;	2	RM25_1475
UPI0005D976D3	Chaperone protein ClpB	clpB PFR_JS23_491 PFR_JS2_538	2
UPI0001D5CC29	Chlorite dismutase;Chlorite O(2)-lyase;Chlorite dismutase;Chlorite dismutase;chlorite dismutase family protein;chlorite dismutase;Chlorite O(2)-lyase;chlorite dismutase;Chlorite O(2)-lyase;Chlorite dismutase;Chlorite dismutase;Chlorite O(2)-lyase;Chlorite O(2)-lyase;Chlorite O(2)-lyase;Chlorite O(2)-lyase;Chlorite O(2)-lyase;Chlorite O(2)-lyase;Chlorite O(2)-lyase;Chlorite O(2)-lyase;Chlorite O(2…	PFCIRM138_04820;PFR_JS22-1_2257;PFREUD_23510;PFCIRM118_06430;;PFREUD_23510;RM25_2250;BMR99_11325;CB129slpB_2084;PFREUD_23510;PFCIRM138_04820;PFR_J18_2224;PFR_JS8_2264;PFR_JS11_2119;PFR_JS12-2_2191;PFR_JS14_2115;PFR_JS22-1_2257;PFR_JS12-1_2192;PFR_JS13-1_2121;PFR_JS13-2_2108;PFR_JS9-1_2326;PFR_JS15-1_2253;PFR_JS9-2_2322;PFR_JS20-1_2293;PFR_JS15-2_2251;PFR_JS23_2269;PFR_JS20-2_2301;PFCIRM129_12215;…	2	RM25_2250
UPI00049F6F9C	Chorismate synthase;Chorismate synthase;Chorismate synthase;chorismate synthase;Chorismate synthase;Chorismate synthase;Chorismate synthase (5-enolpyruvylshikimate-3-phosphate phospholyase);Chorismate synthase;Chorismate synthase;Chorismate synthase;Chorismate synthase;Chorismate synthase;Chorismate synthase;Chorismate synthase;Chorismate synthase;Chorismate synthase;Chorismate synthase;Chorismat…	aroF;aroC;aroF;;RM25_1039;CB129slpB_1074;aroF;PFR_JS2_1121;PFR_JS11_1107;PFR_JS12-2_1103;PFR_JS14_1106;PFR_JS22-1_1149;PFR_JS12-1_1105;PFR_JS13-1_1107;PFR_JS13-2_1096;PFR_JS9-1_1202;PFR_JS9-2_1200;PFR_JS20-1_1292;PFR_JS20-2_1299;aroF;aroF;aroF;aroF;aroF;aroF;aroF;aroF;aroF;;aroF;aroF;aroF;aroF;aroF;aroF;aroF;aroF;aroF;aroF;;;;;;;;;;	2	RM25_1039
UPI0001D5C80B	Coenzyme A transferase (Putative succinyl-CoA or butyryl-CoA:coenzyme A transferase);Coenzyme A transferase (Putative succinyl-CoA or butyryl-CoA:coenzyme A transferase);Succinate CoA transferase;Coenzyme A transferase (Putative succinyl-CoA or butyryl-CoA:coenzyme A transferase);acetyl-CoA hydrolase/transferase family protein;coenzyme A transferase;Succinate CoA transferase;propionyl-CoA--succin…	cat;cat;aarC;cat;;cat;RM25_0280;BMR99_09780;CB129slpB_1804;cat;cat;aarC, cat1;PFR_JS2_1963;PFR_JS10_1902;PFR_JS4_1696;PFR_J18_729;PFR_JS8_1997;PFR_JS22-1_1931;PFR_JS7-1_2084;PFR_JS7-2_2026;PFR_JS21-1_2009;PFR_JS25-1_1871;PFR_JS15-1_317;PFR_JS9-1_2093;PFR_JS21-2_2008;PFR_JS9-2_2090;PFR_JS15-2_317;PFR_JS17-1_2021;PFR_JS20-1_1894;PFR_JS17-2_2020;PFR_JS23_1948;PFR_JS20-2_1902;cat;cat;cat;cat;cat;cat;…	2	RM25_0280
UPI0005443D9B	Cysteine synthase;Cysteine synthase;Cysteine synthase;cysteine synthase A;Cysteine synthase;Cysteine synthase;cysteine synthase 2;;;;	cys2;RM25_1561;PFR_JS2_674;;RM25_1561;PFR_JS2_674;cys2;;cys2;;	2	RM25_1561
UPI000542278F	Dehydrogenase;Putative oxidoreductase in MprA 5'region;SDR family NAD(P)-dependent oxidoreductase;Putative oxidoreductase in MprA 5'region;Dehydrogenase;;;;	PFCIRM121_00985;RM25_1516;;RM25_1516;PFCIRM121_00985;;;;	2	RM25_1516
UPI000012C457	Delta-aminolevulinic acid dehydratase;Delta-aminolevulinic acid dehydratase;Delta-aminolevulinic acid dehydratase;;porphobilinogen synthase;aminolevulinic acid dehydratase;Porphobilinogen synthase;delta-aminolevulinic acid dehydratase;Delta-aminolevulinic acid dehydratase (Porphobilinogen synthase);Delta-aminolevulinic acid dehydratase (Porphobilinogen synthase);porphobilinogen synthase;;;;;;	hemB;hemB;RM25_1799;;;hemB;RM25_1799;hemB;hemB;hemB;hemB;;hemB;hemB;;;	2	RM25_1799
UPI0003212EB2	Demethylmenaquinone methyltransferase (EC 2.1.1.163)	ubiE menG PFREUDJS001_002015	2
UPI0001D5C708	DhaK PTS-dependent dihydroxyacetone kinase, dihydroxyacetone-binding subunit;DhaK PTS-dependent dihydroxyacetone kinase, dihydroxyacetone-binding subunit;Dihydroxyacetone kinase, DhaK subunit;dihydroxyacetone kinase subunit DhaK;DhaK PTS-dependent dihydroxyacetone kinase, dihydroxyacetone-binding subunit;Dihydroxyacetone kinase, DhaK subunit;dihydroxyacetone kinase subunit DhaK;DhaK PTS-dependent…	dhaK;dhaK;RM25_0763;;dhaK;RM25_0763;BMR99_03205;dhaK;PFR_JS2_1438;PFR_JS8_1487;PFR_JS11_1430;PFR_JS22-1_1486;PFR_JS13-1_1430;PFR_JS13-2_1419;PFR_JS15-1_791;PFR_JS17-1_1557;PFR_JS15-2_794;PFR_JS23_1490;PFR_JS17-2_1556;dhaK;dhaK;dhaK;dhaK;dhaK;dhaK;dhaK;dhaK;dhaK;dhaK;dhaK;dhaK;dhaK;DBX96_04645;;dhaK;dhaK;dhaK;dhaK;dhaK;dhaK;dhaK;dhaK;dhaK;dhaK;dhaK;dhaK;dhaK;dhaK;;;;;;;;;;;;;;;;	2	RM25_0763
UPI0001D5D091	Dihydrolipoyl dehydrogenase;Dihydrolipoyl dehydrogenase;Dihydrolipoyl dehydrogenase;Dihydrolipoyl dehydrogenase;dihydrolipoyl dehydrogenase;dihydrolipoamide dehydrogenase;Dihydrolipoyl dehydrogenase;dihydrolipoyl dehydrogenase;Dihydrolipoyl dehydrogenase;Dihydrolipoyl dehydrogenase (E3 component of alpha keto acid dehydrogenase complexes) (Dihydrolipoamide dehydrogenase);Dihydrolipoyl dehydrogena…	lpd;lpd;lpd;lpd;;lpd;RM25_1087;BMR99_04925;CB129slpB_1135;lpd;lpd;lpd, pdhD;PFR_JS10_1112;PFR_JS4_934;PFR_J18_1472;PFR_JS8_1193;PFR_JS11_1155;PFR_JS12-2_1151;PFR_JS14_1154;PFR_JS22-1_1208;PFR_JS12-1_1153;PFR_JS7-1_1203;PFR_JS13-1_1155;PFR_JS7-2_1203;PFR_JS13-2_1144;PFR_JS21-1_1254;PFR_JS25-1_1116;PFR_JS9-1_1265;PFR_JS21-2_1253;PFR_JS15-1_1071;PFR_JS9-2_1263;PFR_JS17-1_1251;PFR_JS20-1_1214;PFR_JS1…	2	RM25_1087
UPI0005427C52	Dihydroorotate dehydrogenase (quinone);Dihydroorotate dehydrogenase (quinone);quinone-dependent dihydroorotate dehydrogenase;Dihydroorotate dehydrogenase (quinone);Dihydroorotate dehydrogenase 2;;	pyrD;pyrD;;RM25_1045;pyrD;;pyrD	2	RM25_1045
UPI0001D5CD69	Dihydroxy-acid dehydratase;Dihydroxy-acid dehydratase;Dihydroxy-acid dehydratase;dihydroxy-acid dehydratase;dihydroxy-acid dehydratase;Dihydroxy-acid dehydratase;dihydroxy-acid dehydratase;Dihydroxy-acid dehydratase;Dihydroxy-acid dehydratase 1;Dihydroxy-acid dehydratase 1;Dihydroxy-acid dehydratase 1;Dihydroxy-acid dehydratase 1;Dihydroxy-acid dehydratase 1;Dihydroxy-acid dehydratase 1;Dihydroxy…	ilvD;ilvD;ilvD;;ilvD;RM25_1807;BMR99_01990;ilvD;PFR_J18_464;PFR_JS8_459;PFR_JS11_436;PFR_JS12-2_430;PFR_JS14_431;PFR_JS22-1_482;PFR_JS12-1_430;PFR_JS13-1_436;PFR_JS13-2_425;PFR_JS21-1_481;PFR_JS25-1_340;PFR_JS21-2_480;PFR_JS9-1_490;PFR_JS9-2_488;PFR_JS17-1_482;PFR_JS15-1_1809;PFR_JS20-1_319;PFR_JS23_406;PFR_JS15-2_1809;PFR_JS17-2_482;PFR_JS20-2_319;ilvD;ilvD;ilvD;ilvD;ilvD;ilvD;ilvD;ilvD;ilvD;;il…	2	RM25_1807
UPI000541F2C5	DNA repair protein RadA;DNA repair protein RadA;DNA repair protein RadA;DNA repair protein;DNA repair protein RadA;DNA repair protein radA;DNA repair protein;DNA repair protein radA;DNA repair protein radA;DNA repair protein radA;DNA repair protein radA;DNA repair protein radA;DNA repair protein;DNA repair protein;DNA repair protein;DNA repair protein;DNA repair protein;DNA repair protein;DNA rep…	sms;radA;radA;sms;;RM25_1921;sms;sms, radA;PFR_JS10_1933;PFR_JS8_346;PFR_JS17-1_371;PFR_JS17-2_371;sms;sms;sms;sms;sms;sms;sms;sms;;sms;sms;sms;sms;sms;sms;sms;sms;sms;sms, radA;;;;;;;;;;;	2	RM25_1921
UPI000543D7D1	Drug exporters of the RND superfamily;Membrane protein YdfJ;MMPL family transporter;Membrane protein YdfJ;drug exporters of the RND superfamily;drug exporters of the RND superfamily;drug exporters of the RND superfamily;;;;;;;;	PFCIRM121_07765;RM25_2329;;RM25_2329;PFCIRM121_07765;PFCIRM127_00265;PFCIRM134_02150;;;;;;;;	2	RM25_2329
UPI0001D5CC8C	Dyp-type peroxidase family protein;Peroxidase;Dyp-type peroxidase;Peroxidase;Dyp-type peroxidase;peroxidase;Dyp-type peroxidase family protein;hypothetical protein;Peroxidase;Peroxidase;Dyp-type peroxidase;Dyp-type peroxidase family protein;Dyp-type peroxidase family protein;Dyp-type peroxidase family protein;Dyp-type peroxidase family protein;Dyp-type peroxidase family protein;Dyp-type peroxidas…	PFCIRM512_07840;PFCIRM138_04675;PFREUDJS001_002241;PFREUD_23810;;PFREUD_23810;RM25_2316;BMR99_11460;PFREUD_23810;PFCIRM138_04675;PFREUDJS001_002241;PFR_JS10_2288;PFR_JS4_2327;PFR_J18_2322;PFR_JS8_2287;PFR_JS12-2_2237;PFR_JS12-1_2238;PFR_JS7-1_2376;PFR_JS7-2_2319;PFR_JS21-1_2136;PFR_JS25-1_2166;PFR_JS9-1_2366;PFR_JS21-2_2135;PFR_JS15-1_2282;PFR_JS9-2_2362;PFR_JS17-1_2414;PFR_JS15-2_2280;PFR_JS17-2…	2	RM25_2316
UPI00049F2042	Electron transfer flavoprotein, carnitine metabolism (FixB protein);Electron transfer flavoprotein FAD-binding domain protein;Electron transfer flavoprotein FAD-binding domain protein;electron transfer flavoprotein subunit alpha/FixB family protein;Protein FixB;electron transfer flavoprotein subunit beta;Electron transfer flavoprotein FAD-binding domain protein;Electron transfer flavoprotein, car…	fixB (ydiR);fixB (ydiR);etfA;;RM25_0227;BMR99_00845;CB129slpB_1844;fixB (ydiR);fixB, etfA;PFR_JS10_2054;PFR_JS4_1754;PFR_JS8_2044;PFR_JS14_1909;PFR_JS22-1_2034;PFR_JS7-1_2151;PFR_JS7-2_2094;PFR_JS21-1_2066;PFR_JS25-1_1931;PFR_JS21-2_2065;PFR_JS23_175;PFR_JS20-1_1942;PFR_JS20-2_1950;fixB (ydiR);fixB (ydiR);fixB (ydiR);fixB (ydiR);fixB (ydiR);fixB (ydiR);fixB (ydiR);fixB (ydiR);fixB (ydiR);fixB (yd…	2	RM25_0227
UPI0001D5C6FD	Electron transfer flavoprotein-quinone oxidoreductase (FixC protein);FAD dependent oxidoreductase;Electron transfer flavoprotein-quinone oxidoreductase (FixC protein);Putative electron transfer flavoprotein-quinone oxidoreductase ydiS;FAD-dependent oxidoreductase;electron transfer flavoprotein FixC;Putative electron transfer flavoprotein-quinone oxidoreductase ydiS;oxidoreductase;FAD dependent ox…	fixC (ydiS);fixC;fixC (ydiS);RM25_0228;;fixC;RM25_0228;BMR99_00850;CB129slpB_1843;fixC (ydiS);fixC;PFR_JS2_2020;PFR_JS10_2053;PFR_J18_2005;PFR_JS8_2043;PFR_JS11_1943;PFR_JS22-1_2033;PFR_JS13-1_1945;PFR_JS13-2_1932;PFR_JS15-1_252;PFR_JS15-2_252;PFR_JS17-1_2131;PFR_JS23_176;PFR_JS17-2_2130;fixC (ydiS);fixC (ydiS);fixC (ydiS);fixC (ydiS);fixC (ydiS);fixC (ydiS);fixC (ydiS);fixC (ydiS);fixC (ydiS);fi…	2	RM25_0228
UPI0005426022	FAD linked oxidase, C-terminal domain protein;FAD linked oxidase protein;Oxidoreductase;FAD linked oxidase domain protein;FAD-binding oxidoreductase;FAD linked oxidase domain protein;FAD linked oxidase, C-terminal domain protein;FAD linked oxidase protein;FAD linked oxidase protein;FAD linked oxidase protein;oxidoreductase;oxidoreductase;oxidoreductase;oxidoreductase;oxidoreductase;oxidoreductase…	PFREUDJS001_000695;PFR_JS10_1393;PFCIRM121_11680;RM25_0768;;RM25_0768;PFREUDJS001_000695;PFR_JS10_1393;PFR_JS7-1_1477;PFR_JS7-2_1477;PFCIRM121_11680;PFCIRM122_02515;PFCIRM123_02970;PFCIRM127_03935;PFCIRM135_11830;PFCIRM513_07305;MAJHIDBO_01666;MAJHIDBO_01666;;;;;;;;;;;;;;;;	2	RM25_0768
UPI0001D5C6FE	Ferredoxin-like protein fixX;Ferredoxin-like protein fixX;Ferredoxin-like protein fixX;Ferredoxin-like protein fixX;Ferredoxin-like protein fixX;ferredoxin;Ferredoxin-like protein fixX;Ferredoxin-like protein fixX;ferredoxin;Ferredoxin-like protein fixX;Ferredoxin-like protein fixX;Ferredoxin-like protein fixX;Ferredoxin-like protein fixX;Ferredoxin-like protein fixX;Ferredoxin-like protein fixX;…	fixX;fixX;PFR_JS10_2052;fixX;fixX;;fixX;RM25_0229;BMR99_00855;fixX;fixX;fixX;PFR_JS2_2019;PFR_JS10_2052;PFR_JS4_1752;PFR_J18_2004;PFR_JS8_2042;PFR_JS11_1942;PFR_JS12-2_2013;PFR_JS22-1_2032;PFR_JS12-1_2014;PFR_JS7-1_2149;PFR_JS13-1_1944;PFR_JS7-2_2092;PFR_JS13-2_1931;PFR_JS21-1_2064;PFR_JS25-1_1929;PFR_JS15-1_253;PFR_JS9-1_2136;PFR_JS21-2_2063;PFR_JS9-2_2132;PFR_JS15-2_253;PFR_JS23_177;PFR_JS20-1_…	2	RM25_0229
UPI0001D5C8AE	Gamma-glutamyl phosphate reductase;Gamma-glutamyl phosphate reductase;Gamma-glutamyl phosphate reductase;Gamma-glutamyl phosphate reductase (GPR) (Glutamate-5-semialdehyde dehydrogenase) (Glutamyl-gamma-semialdehyde dehydrogenase) (GSA dehydrogenase);Gamma-glutamyl phosphate reductase;Gamma-glutamyl phosphate reductase;glutamate-5-semialdehyde dehydrogenase;gamma-glutamyl phosphate reductase;Gamm…	proA;proA;proA;proA;proA;proA;;proA;RM25_0810;BMR99_03780;proA;proA;PFR_JS2_1388;PFR_JS10_1350;PFR_J18_1238;PFR_JS15-1_841;PFR_JS15-2_844;PFR_JS23_1373;proA;proA;proA;DBX96_07620;proA;proA;FEZ52_03510;;proA;proA;proA;proA;proA;;;;;;;	2	RM25_0810
UPI0001D5CC48	GCN5-related N-acetyltransferase;Acetyltransferase, GNAT family;GCN5-related N-acetyltransferase;GCN5-related N-acetyltransferase;GNAT family N-acetyltransferase;N-acetyltransferase GCN5;Mycothiol acetyltransferase;hypothetical protein;Acetyltransferase, GNAT family;GCN5-related N-acetyltransferase;GCN5-related N-acetyltransferase;GCN5-related N-acetyltransferase;Acetyltransferase, GNAT family;Ac…	PFCIRM138_03220;PFCIRM512_04625;PFREUDJS001_001128;PFREUD_11740;;PFREUD_11740;RM25_1018;BMR99_05325;CB129slpB_1053;PFREUD_11740;PFCIRM138_03220;PFREUDJS001_001128;PFR_JS2_1100;PFR_JS10_1041;PFR_JS4_847;PFR_J18_1542;PFR_JS12-2_1082;PFR_JS22-1_1128;PFR_JS12-1_1084;PFR_JS7-1_1134;PFR_JS7-2_1134;PFR_JS21-1_1169;PFR_JS25-1_1024;PFR_JS9-1_1181;PFR_JS21-2_1168;PFR_JS15-1_1152;PFR_JS9-2_1179;PFR_JS17-1_1…	2	RM25_1018
UPI0001D5CC62	Glutamate dehydrogenase;Glutamate dehydrogenase;Glutamate dehydrogenase;Glutamate dehydrogenase;glutamate dehydrogenase;glutamate dehydrogenase;Glutamate dehydrogenase;Glutamate dehydrogenase;glutamate dehydrogenase (NAD(P)-glutamate dehydrogenase);glutamate dehydrogenase (NAD(P)-glutamate dehydrogenase);Glutamate dehydrogenase;Glutamate dehydrogenase;Glutamate dehydrogenase;Glutamate dehydrogena…	gdh;gdh;gdhA;gdh;;gdh;RM25_1675;CB129slpB_0528;gdh;gdh;gdhA;PFR_JS2_562;PFR_JS10_485;PFR_JS4_259;PFR_J18_592;PFR_JS8_584;PFR_JS11_528;PFR_JS12-2_523;PFR_JS14_523;PFR_JS22-1_591;PFR_JS12-1_523;PFR_JS7-1_590;PFR_JS13-1_528;PFR_JS7-2_590;PFR_JS13-2_517;PFR_JS21-1_594;PFR_JS25-1_451;PFR_JS21-2_593;PFR_JS9-1_636;PFR_JS15-1_1698;PFR_JS9-2_634;PFR_JS17-1_589;PFR_JS20-1_443;PFR_JS23_516;PFR_JS15-2_1699;P…	2	RM25_1675
UPI00056A42BC	Glutamine synthetase (EC 6.3.1.2)	glnA PFREUDJS001_001516	2
UPI0005D8897C	Glutamyl-tRNA(Gln) amidotransferase subunit A (Glu-ADT subunit A) (EC 6.3.5.7)	gatA PFREUDJS001_001041	2
UPI0001D5CEDD	Glyceraldehyde-3-phosphate dehydrogenase;Glyceraldehyde-3-phosphate dehydrogenase;Glyceraldehyde-3-phosphate dehydrogenase;Glyceraldehyde-3-phosphate dehydrogenase;type I glyceraldehyde-3-phosphate dehydrogenase;glyceraldehyde-3-phosphate dehydrogenase;Glyceraldehyde-3-phosphate dehydrogenase, type I;type I glyceraldehyde-3-phosphate dehydrogenase;Glyceraldehyde 3-phosphate dehydrogenase gap;Glyc…	gap;gapA;gap;RM25_1433;;gap;RM25_1433;BMR99_06920;CB129slpB_0752;gap;gapA;PFR_JS2_801;PFR_JS8_822;PFR_JS14_776;PFR_JS22-1_819;PFR_JS15-1_1457;PFR_JS9-2_872;PFR_JS17-1_862;PFR_JS15-2_1458;PFR_JS23_753;gap;gap;gap;;gap;gap;gapA;;;;;;;;;;;;;;;;;;;	2	RM25_1433
UPI0001D5CE88	Glycerol kinase;Glycerol kinase;Glycerol kinase;Glycerol kinase;glycerol kinase GlpK;glycerol kinase;Glycerol kinase;glycerol kinase;Glycerol kinase;Glycerol kinase (ATP:glycerol 3-phosphotransferase) (Glycerokinase) (GK);Glycerol kinase;Glycerol kinase;Glycerol kinase;Glycerol kinase;Glycerol kinase;Glycerol kinase;Glycerol kinase;Glycerol kinase;Glycerol kinase;Glycerol kinase;Glycerol kinase;G…	glpK;glpK;glpK;glpK;;glpK;RM25_1381;BMR99_06630;CB129slpB_0808;glpK;glpK;PFR_JS2_853;PFR_JS10_788;PFR_JS4_587;PFR_J18_1793;PFR_JS8_874;PFR_JS22-1_877;PFR_JS7-1_886;PFR_JS7-2_886;PFR_JS21-1_917;PFR_JS25-1_772;PFR_JS21-2_916;PFR_JS15-1_1405;PFR_JS17-1_920;PFR_JS15-2_1406;PFR_JS23_811;PFR_JS17-2_919;glpK;glpK;glpK;glpK;glpK;glpK;glpK;glpK;glpK;glpK;glpK;glpK;glpK;glpK;glpK;glpK;glpK_1;glpK_1;glpK;;g…	2	RM25_1381
UPI00054351BC	Glycosyltransferase, family 2;UDP-galactofuranosyl transferase GlfT2;Glycosyltransferase, family 2;UDP-galactofuranosyl transferase GlfT2;glycosyltransferase family 2 protein;Bifunctional UDP-galactofuranosyl transferase glfT;Glycosyltransferase, family 2;UDP-galactofuranosyl transferase GlfT2;UDP-galactofuranosyl transferase GlfT2;Glycosyltransferase, family 2;Glycosyltransferase, family 2;;;;;;…	gtfA;PFR_JS23_59;gtfA;PFR_JS23_59;;RM25_0068;gtfA;PFR_J18_64;PFR_JS23_59;gtfA;gtfA;;gtfA;gtfA;gtfA;;;;	2	RM25_0068
UPI0004A0F7F4	GTP cyclohydrolase 1;GTP cyclohydrolase 1;GTP cyclohydrolase 1;GTP cyclohydrolase 1;GTP cyclohydrolase 1;GTP cyclohydrolase I FolE;GTP cyclohydrolase 1;GTP cyclohydrolase 1;GTP cyclohydrolase 1;GTP cyclohydrolase 1;GTP cyclohydrolase 1;GTP cyclohydrolase 1;GTP cyclohydrolase 1;GTP cyclohydrolase 1;GTP cyclohydrolase I (GTP-CH-I);GTP cyclohydrolase I (GTP-CH-I);GTP cyclohydrolase I (GTP-CH-I);GTP …	folE;folE;folE;PFR_JS23_280;folE;;RM25_1936;CB129slpB_0313;PFR_JS2_328;PFR_J18_336;PFR_JS22-1_352;PFR_JS15-1_1935;PFR_JS23_280;PFR_JS15-2_1935;folE;folE;folE;folE;;folE;folE;folE;	2	RM25_1936
UPI0001D5CC76	Heat shock protein transcriptional repressor HspR1 (Hspr1 protein);Heat shock protein transcriptional repressor HspR1 (Hspr1 protein);Heat shock protein transcriptional repressor HspR1 (Hspr1 protein);Heat shock protein transcriptional repressor HspR1 (Hspr1 protein);Heat shock protein transcriptional repressor HspR1 (Hspr1 protein);MerR family transcriptional regulator;heat shock protein transcr…	hspR1;hspR;PFR_JS22-1_575;hspR1;hspR1;;hspR1;RM25_1691;BMR99_08175;CB129slpB_0515;hspR1;hspR1;hspR;PFR_JS2_547;PFR_JS4_243;PFR_JS8_569;PFR_JS22-1_575;PFR_JS7-1_575;PFR_JS7-2_575;PFR_JS21-1_578;PFR_JS25-1_435;PFR_JS21-2_577;PFR_JS15-1_1714;PFR_JS17-1_574;PFR_JS20-1_426;PFR_JS23_501;PFR_JS15-2_1715;PFR_JS17-2_574;PFR_JS20-2_426;hspR1;hspR1;hspR1;hspR1;hspR1;DBX96_07740;hspR_1;hspR_1;FEZ52_07860;;hs…	2	RM25_1691
UPI0004A0BF19	Histidinol-phosphate aminotransferase;Histidinol-phosphate aminotransferase;histidinol-phosphate transaminase;Histidinol-phosphate transaminase;Histidinol-phosphate aminotransferase 2;Histidinol-phosphate aminotransferase (Imidazole acetol-phosphate transaminase);Histidinol-phosphate aminotransferase 2;Histidinol-phosphate aminotransferase 2;Histidinol-phosphate aminotransferase 2;Histidinol-phos…	hisC;hisC;;RM25_1014;CB129slpB_1049;hisC;PFR_JS4_843;PFR_J18_1546;PFR_JS11_1082;PFR_JS14_1081;PFR_JS22-1_1124;PFR_JS13-1_1082;PFR_JS13-2_1071;PFR_JS21-1_1165;PFR_JS25-1_1020;PFR_JS9-1_1177;PFR_JS21-2_1164;PFR_JS15-1_1156;PFR_JS9-2_1175;PFR_JS20-1_1317;PFR_JS15-2_1157;PFR_JS23_1061;PFR_JS20-2_1324;hisC;hisC;hisC;hisC;hisC;hisC;hisC;hisC;hisC;hisC;hisC;FEZ52_00430;;hisC;hisC;hisC;hisC;hisC;hisC;his…	2	RM25_1014
UPI0001D5CD10	HIT family protein;HIT family protein;Histidine triad domain protein;HIT family protein;hydrolase;HIT family protein;Histidine triad domain protein;HIT family hydrolase;Histidine triad domain protein;HIT family protein;HIT family protein;Histidine triad domain protein;Histidine triad domain protein;Histidine triad domain protein;Histidine triad domain protein;Histidine triad domain protein;Histid…	PFCIRM138_02865;PFCIRM512_04280;PFREUDJS001_001195;PFREUD_12430;;PFREUD_12430;RM25_0948;BMR99_05660;CB129slpB_0988;PFREUD_12430;PFCIRM138_02865;PFREUDJS001_001195;PFR_JS2_1036;PFR_JS10_975;PFR_JS4_777;PFR_J18_1607;PFR_JS22-1_1063;PFR_JS7-1_1070;PFR_JS7-2_1070;PFR_JS21-1_1101;PFR_JS25-1_956;PFR_JS21-2_1100;PFR_JS15-1_1216;PFR_JS17-1_1106;PFR_JS15-2_1217;PFR_JS23_1001;PFR_JS17-2_1105;PFCIRM129_0455…	2	RM25_0948
UPI0001D5CC44	Holliday junction ATP-dependent DNA helicase RuvB;Holliday junction ATP-dependent DNA helicase RuvB;Holliday junction ATP-dependent DNA helicase RuvB;Holliday junction ATP-dependent DNA helicase RuvB;Holliday junction branch migration DNA helicase RuvB;Holliday junction ATP-dependent DNA helicase;Holliday junction ATP-dependent DNA helicase RuvB;Holliday junction ATP-dependent DNA helicase RuvB;H…	ruvB;ruvB;ruvB;ruvB;;ruvB;RM25_1022;CB129slpB_1057;ruvB;ruvB;ruvB;PFR_JS2_1104;PFR_JS10_1045;PFR_JS4_851;PFR_J18_1538;PFR_JS8_1128;PFR_JS11_1090;PFR_JS12-2_1086;PFR_JS14_1089;PFR_JS22-1_1132;PFR_JS12-1_1088;PFR_JS7-1_1138;PFR_JS13-1_1090;PFR_JS7-2_1138;PFR_JS13-2_1079;PFR_JS21-1_1173;PFR_JS25-1_1028;PFR_JS9-1_1185;PFR_JS21-2_1172;PFR_JS15-1_1148;PFR_JS9-2_1183;PFR_JS20-1_1309;PFR_JS15-2_1149;PFR_…	2	RM25_1022
UPI0001D5CC4B	Imidazoleglycerol-phosphate dehydratase;Imidazoleglycerol-phosphate dehydratase;Imidazoleglycerol-phosphate dehydratase;Imidazoleglycerol-phosphate dehydratase;imidazoleglycerol-phosphate dehydratase HisB;imidazoleglycerol-phosphate dehydratase;Imidazoleglycerol-phosphate dehydratase;imidazoleglycerol-phosphate dehydratase;Imidazoleglycerol-phosphate dehydratase (Precursor);Imidazoleglycerol-phos…	hisB;hisB;hisB;hisB;;hisB;RM25_1015;BMR99_05340;CB129slpB_1050;hisB;hisB;hisB;PFR_JS2_1097;PFR_JS10_1038;PFR_JS4_844;PFR_J18_1545;PFR_JS8_1121;PFR_JS11_1083;PFR_JS12-2_1079;PFR_JS14_1082;PFR_JS22-1_1125;PFR_JS12-1_1081;PFR_JS13-1_1083;PFR_JS13-2_1072;PFR_JS21-1_1166;PFR_JS25-1_1021;PFR_JS9-1_1178;PFR_JS21-2_1165;PFR_JS15-1_1155;PFR_JS9-2_1176;PFR_JS17-1_1167;PFR_JS20-1_1316;PFR_JS15-2_1156;PFR_JS…	2	RM25_1015
UPI0001D5C4DD	IMP dehydrogenase family protein;IMP dehydrogenase family protein;Inosine-5-monophosphate dehydrogenase (IMP dehydrogenase) (IMPDH) (IMPD) / GMP reductase;Inosine-5-monophosphate dehydrogenase (IMP dehydrogenase) (IMPDH) (IMPD) / GMP reductase;IMP dehydrogenase family protein;GuaB3 family IMP dehydrogenase-related protein;inosine-5'-monophosphate dehydrogenase;IMP dehydrogenase family protein;Ino…	guaB;PFR_JS10_1542;guaB2;guaB2;RM25_0609;;guaB2;RM25_0609;guaB2;guaB;PFR_JS2_1580;PFR_JS10_1542;PFR_JS8_1666;PFR_JS11_1609;PFR_JS12-2_1654;PFR_JS14_1571;PFR_JS12-1_1656;PFR_JS7-1_1658;PFR_JS13-1_1609;PFR_JS7-2_1658;PFR_JS13-2_1596;PFR_JS15-1_647;PFR_JS17-1_1698;PFR_JS15-2_650;PFR_JS17-2_1697;guaB2;guaB2;guaB2;guaB2;guaB2;guaB2;guaB2;guaB2;guaB2;guaB2;guaB2;guaB2;guaB2;MAJHIDBO_00472;MAJHIDBO_0047…	2	RM25_0609
UPI0005437E63	Inosine-5'-monophosphate dehydrogenase;Inosine-5'-monophosphate dehydrogenase;IMP dehydrogenase;Inosine-5'-monophosphate dehydrogenase;Inosine-5-monophosphate dehydrogenase (IMP dehydrogenase) (IMPDH) (IMPD) / GMP reductase);;;;	guaB1;guaB;;RM25_0608;guaB1;;guaB1;;	2	RM25_0608
UPI0004A13154	Inositol-1-monophosphatase (IMPase) (Inositol-1-phosphatase) (I-1-Pase);Inositol-1-monophosphatase;inositol monophosphatase family protein;Inositol monophosphatase family protein;YktC (Inositol monophosphatase SuhB);Inositol-1-monophosphatase (IMPase) (Inositol-1-phosphatase) (I-1-Pase);Inositol-1-monophosphatase (IMPase) (Inositol-1-phosphatase) (I-1-Pase);Inositol-1-monophosphatase (IMPase) (In…	impA;RM25_0257;;RM25_0257;CB129slpB_1816;impA;impA;impA;;impA;impA;impA;;;;	2	RM25_0257
UPI0001D5CD1F	Ktn nad-binding domain involved with k transport;TrkA, potassium transporter;Ktn nad-binding domain involved with k+ transport;TrkA, potassium transporter;TrkA, potassium transporter;TrkA, potassium transporter;Ktn nad-binding domain involved with k+ transport;potassium channel protein;Ktn nad-binding domain involved with k transport;TrkA, potassium transporter;Ktn nad-binding domain involved wit…	PFCIRM512_00515;PFREUD_18520;RM25_1761;;;PFREUD_18520;RM25_1761;BMR99_02215;CB129slpB_0469;PFREUD_18520;PFR_JS2_497;PFR_JS10_399;PFR_JS4_1799;PFR_J18_510;PFR_JS8_504;PFR_JS12-2_475;PFR_JS14_476;PFR_JS12-1_475;PFR_JS7-1_504;PFR_JS7-2_504;PFR_JS21-1_526;PFR_JS25-1_385;PFR_JS21-2_525;PFR_JS9-1_535;PFR_JS9-2_533;PFR_JS17-1_527;PFR_JS15-1_1764;PFR_JS20-1_364;PFR_JS23_451;PFR_JS15-2_1764;PFR_JS17-2_527…	2	RM25_1761
UPI0004A0071F	L-asparaginase I;Cytoplasmic asparaginase I;asparaginase;Cytoplasmic asparaginase I;L-asparaginase 1;L-asparaginase, type I;L-asparaginase, type I;L-asparaginase, type I;L-asparaginase, type I;L-asparaginase, type I;L-asparaginase, type I;L-asparaginase, type I;L-asparaginase, type I;L-asparaginase, type I;L-asparaginase, type I;L-asparaginase, type I;L-asparaginase, type I;L-asparaginase, type I…	ansA;RM25_1780;;RM25_1780;BMR99_02120;CB129slpB_0450;PFR_JS2_478;PFR_JS10_380;PFR_JS4_1818;PFR_J18_491;PFR_JS8_485;PFR_JS11_462;PFR_JS12-2_456;PFR_JS14_457;PFR_JS22-1_508;PFR_JS12-1_456;PFR_JS7-1_485;PFR_JS13-1_462;PFR_JS7-2_485;PFR_JS13-2_451;PFR_JS21-1_507;PFR_JS25-1_366;PFR_JS21-2_506;PFR_JS9-1_516;PFR_JS9-2_514;PFR_JS17-1_508;PFR_JS15-1_1783;PFR_JS20-1_345;PFR_JS23_432;PFR_JS15-2_1783;PFR_JS1…	2	RM25_1780
UPI0005DA53A4	Methionine synthase (EC 2.1.1.13) (5-methyltetrahydrofolate--homocysteine methyltransferase)	metH PFREUDJS001_001087	2
UPI0005438C78	Molybdate ABC transporter, permease protein;Molybdate ABC transporter, permease protein;Molybdate ABC transporter, permease protein;Molybdate ABC transporter, permease protein;Molybdate ABC transporter, permease protein;Molybdate ABC transporter, permease protein;Molybdate ABC transporter, permease protein;;;;;	modB;RM25_2042;PFR_JS17-1_237;RM25_2042;PFR_JS17-1_237;PFR_JS17-2_237;modB;;modB;;;	2	RM25_2042
UPI0005CBD667			2
UPI0005CC4F60			2
UPI0005CC628B			2
UPI0005D7B2FE			2
UPI0005D8586C			2
UPI0005D89EFE			2
UPI0005D8F0EC			2
UPI0005D9D1B7			2
UPI0005DA408D			2
UPI0005DA58ED			2
UPI0001D5CE05	N-acetyl-gamma-glutamyl-phosphate reductase;N-acetyl-gamma-glutamyl-phosphate reductase;N-acetyl-gamma-glutamyl-phosphate reductase;N-acetyl-gamma-glutamyl-phosphate reductase;N-acetyl-gamma-glutamyl-phosphate reductase;N-acetyl-gamma-glutamyl-phosphate reductase;N-acetyl-gamma-glutamyl-phosphate reductase;N-acetyl-gamma-glutamyl-phosphate reductase;N-acetyl-gamma-glutamyl-phosphate reductase Arg…	argC;argC;argC;argC;;argC;RM25_1321;BMR99_06335;CB129slpB_0860;argC;argC;PFR_JS2_911;PFR_JS10_846;PFR_JS4_647;PFR_J18_1735;PFR_JS8_932;PFR_JS11_895;PFR_JS12-2_889;PFR_JS14_887;PFR_JS22-1_935;PFR_JS12-1_891;PFR_JS7-1_944;PFR_JS13-1_895;PFR_JS7-2_944;PFR_JS13-2_884;PFR_JS21-1_975;PFR_JS25-1_830;PFR_JS9-1_986;PFR_JS21-2_974;PFR_JS15-1_1347;PFR_JS9-2_984;PFR_JS17-1_978;PFR_JS20-1_813;PFR_JS15-2_1348;…	2	RM25_1321
UPI0005440187	NADH-quinone oxidoreductase subunit J;NADH-quinone oxidoreductase subunit J;NADH-quinone oxidoreductase subunit J;NADH-quinone oxidoreductase chain J (NADH dehydrogenase I, chain J);NADH-quinone oxidoreductase subunit J;NADH dehydrogenase subunit I J nuoJ;NADH-quinone oxidoreductase chain J (NADH dehydrogenase I, chain J);NADH-ubiquinone/plastoquinone oxidoreductase chain 6;NADH-ubiquinone/plasto…	nuoJ;nuoJ;PFR_JS10_1662;nuoJ;;RM25_0485;nuoJ;nuoJ;PFR_JS2_1700;PFR_JS10_1662;PFR_JS4_1496;PFR_J18_914;PFR_JS11_1729;PFR_JS12-2_1773;PFR_JS12-1_1775;PFR_JS7-1_1779;PFR_JS13-1_1729;PFR_JS7-2_1779;PFR_JS13-2_1716;PFR_JS21-1_1810;PFR_JS25-1_1670;PFR_JS21-2_1809;nuoJ;nuoJ;nuoJ;nuoJ;nuoJ;nuoJ;nuoJ;nuoJ;nuoJ;nuoJ;nuoJ;nuoJ;;nuoJ;nuoJ;nuoJ;nuoJ;nuoJ;nuoJ;nuoJ;nuoJ;nuoJ;nuoJ;nuoJ;nuoJ;;;;;;;;;;;;;	2	RM25_0485
UPI00049FFAEF	Nuclease SbcCD subunit D;Nuclease SbcCD subunit D;SbcD, DNA repair exonuclease;Nuclease SbcCD, D subunit;Nuclease SbcCD, D subunit;Nuclease SbcCD, D subunit;Nuclease SbcCD, D subunit;Nuclease SbcCD, D subunit;Nuclease SbcCD, D subunit;Nuclease SbcCD, D subunit;SbcD, DNA repair exonuclease;SbcD, DNA repair exonuclease;SbcD, DNA repair exonuclease;SbcD, DNA repair exonuclease;;;;;	sbcD;sbcD;sbcD;RM25_0404;CB129slpB_1713;PFR_J18_835;PFR_JS8_1870;PFR_JS17-1_1899;PFR_JS17-2_1898;PFR_JS23_1837;sbcD;sbcD;sbcD;sbcD;;sbcD;sbcD;sbcD;sbcD	2	RM25_0404
UPI0001D5C89F	Nucleoside diphosphate kinase;Nucleoside diphosphate kinase;Nucleoside diphosphate kinase;nucleoside-diphosphate kinase;nucleoside diphosphate kinase;nucleoside-diphosphate kinase;Nucleoside diphosphate kinase;Nucleoside-diphosphate kinase;Nucleoside-diphosphate kinase;Nucleoside diphosphate kinase;Nucleoside diphosphate kinase;Nucleoside diphosphate kinase;Nucleoside diphosphate kinase;Nucleosid…	ndk;ndk;ndk;;;ndk;RM25_0797;ndk;ndk;PFR_JS2_1401;PFR_JS10_1364;PFR_JS4_1189;PFR_JS8_1450;PFR_JS22-1_1449;PFR_JS7-1_1448;PFR_JS7-2_1448;PFR_JS21-1_1507;PFR_JS25-1_1370;PFR_JS9-1_1519;PFR_JS21-2_1506;PFR_JS15-1_828;PFR_JS9-2_1517;PFR_JS17-1_1520;PFR_JS15-2_831;PFR_JS17-2_1519;ndk;ndk;ndk;ndk;ndk;ndk;ndk;ndk;ndk;ndk;ndk;ndk;ndk;ndk;ndk;ndk;DBX96_04165;ndkA;ndkA;FEZ52_03575;;ndk;ndk;ndk;ndk;ndk;ndk;n…	2	RM25_0797
UPI00049FFC91	NUDIX hydrolase;NUDIX hydrolase;NUDIX hydrolase;NUDIX hydrolase;NUDIX hydrolase;NUDIX hydrolase;NUDIX hydrolase;NUDIX hydrolase;NUDIX hydrolase;NUDIX hydrolase;NUDIX hydrolase;NUDIX hydrolase;NUDIX hydrolase;NUDIX hydrolase;NUDIX hydrolase;NUDIX hydrolase;NUDIX hydrolase;NUDIX hydrolase;;;;;;;;;	PFR_JS23_1304;RM25_1249;PFCIRM121_08755;;RM25_1249;BMR99_04120;CB129slpB_1282;PFR_JS4_1096;PFR_JS21-1_1414;PFR_JS25-1_1276;PFR_JS21-2_1413;PFR_JS17-1_1409;PFR_JS23_1304;PFR_JS17-2_1408;PFCIRM129_03260;PFCIRM121_08755;PFCIRM125_10530;PFCIRM527_03435;;;;;;;;;	2	RM25_1249
UPI0005436E4C	Ornithine carbamoyltransferase;Ornithine carbamoyltransferase;ornithine carbamoyltransferase;Ornithine carbamoyltransferase;Ornithine carbamoyltransferase;Ornithine carbamoyltransferase;Ornithine carbamoyltransferase;ornithine carbamoyltransferase;;;;;;	argF;RM25_2187;;RM25_2187;argF;argF;argF;argF;;argF;argF;argF;;	2	RM25_2187
UPI0001D5C5D0	Oxidoreductase, short chain dehydrogenase/reductase family protein;Oxidoreductase, short chain dehydrogenase/reductase family protein;Short chain dehydrogenase;Oxidoreductase, short chain dehydrogenase/reductase family protein;Short chain dehydrogenase;SDR family oxidoreductase;short subunit dehydrogenase;Oxidoreductase, short chain dehydrogenase/reductase family protein;short chain dehydrogenase…	PFREUDJS001_000082;PFR_JS10_2123;PFREUD_01560;RM25_0162;PFCIRM119_12320;;PFREUD_01560;RM25_0162;BMR99_10750;CB129slpB_1973;PFREUD_01560;PFREUDJS001_000082;PFR_JS2_2088;PFR_JS10_2123;PFR_JS4_170;PFR_J18_2101;PFR_JS8_2130;PFR_JS11_2008;PFR_JS12-2_2084;PFR_JS22-1_2139;PFR_JS12-1_2085;PFR_JS7-1_2223;PFR_JS13-1_2010;PFR_JS7-2_2166;PFR_JS13-2_1997;PFR_JS21-1_2131;PFR_JS15-1_161;PFR_JS25-1_1996;PFR_JS21…	2	RM25_0162
UPI0005443DE2	Peptidase_E_like;Cyanophycinase;hypothetical protein;Cyanophycinase;Cyanophycinase;Peptidase_E_like;Peptidase_E_like;Peptidase_E_like;hypothetical protein;;;;;;;;	PFCIRM121_09650;RM25_2190;;RM25_2190;PFR_JS8_2204;PFCIRM121_09650;PFCIRM456_03685;PFCIRM514_12010;FEZ52_07490;;;;;;;;	2	RM25_2190
UPI0001D5CE08	Phenylalanine--tRNA ligase alpha subunit;Phenylalanine--tRNA ligase alpha subunit;Phenylalanine--tRNA ligase alpha subunit;Phenylalanine--tRNA ligase alpha subunit;phenylalanine--tRNA ligase subunit alpha;phenylalanyl-tRNA synthetase subunit alpha;Phenylalanine--tRNA ligase alpha subunit;phenylalanine--tRNA ligase subunit alpha;Phenylalanine--tRNA ligase alpha subunit;Phenylalanyl-tRNA synthetase…	pheS;pheS;pheS;pheS;;pheS;RM25_1324;BMR99_06350;CB129slpB_0857;pheS;pheS;pheS;PFR_JS2_908;PFR_JS10_843;PFR_JS4_643;PFR_J18_1738;PFR_JS8_929;PFR_JS11_892;PFR_JS12-2_886;PFR_JS14_884;PFR_JS22-1_932;PFR_JS12-1_888;PFR_JS7-1_941;PFR_JS13-1_892;PFR_JS7-2_941;PFR_JS13-2_881;PFR_JS21-1_972;PFR_JS25-1_827;PFR_JS9-1_983;PFR_JS21-2_971;PFR_JS15-1_1350;PFR_JS9-2_981;PFR_JS17-1_975;PFR_JS20-1_810;PFR_JS15-2_…	2	RM25_1324
UPI000542B686	Phosphate acetyltransferase;Phospho acetyltransferase;Phospho acetyltransferase;phosphate acetyltransferase;Phospho acetyltransferase;Phospho acetyltransferase;Phospho acetyltransferase;Phosphate acetyltransferase;Phosphate acetyltransferase;Phosphate acetyltransferase;;;;;;;;	pta;RM25_0079;PFR_JS9-1_79;;RM25_0079;PFR_JS9-1_79;PFR_JS9-2_77;pta;pta;pta;;pta;pta;pta;;;;	2	RM25_0079
UPI0001D5C991	Phosphoribosylformylglycinamidine synthase subunit PurQ;Phosphoribosylformylglycinamidine synthase subunit PurQ;Phosphoribosylformylglycinamidine synthase subunit PurQ;Phosphoribosylformylglycinamidine synthase subunit PurQ;phosphoribosylformylglycinamidine synthase subunit PurQ;phosphoribosylformylglycinamidine synthase 1;Phosphoribosylformylglycinamidine synthase 1;phosphoribosylformylglycinami…	purL;purQ;purL;purL;;purL/purQ;RM25_0381;BMR99_09350;purL/purQ;purL/purQ;PFR_JS2_1801;PFR_JS4_1600;PFR_J18_809;PFR_JS8_1900;PFR_JS11_1828;PFR_JS12-2_1874;PFR_JS14_1791;PFR_JS22-1_1850;PFR_JS12-1_1875;PFR_JS7-1_1939;PFR_JS13-1_1830;PFR_JS7-2_1881;PFR_JS13-2_1817;PFR_JS21-1_1914;PFR_JS25-1_1776;PFR_JS15-1_407;PFR_JS21-2_1913;PFR_JS15-2_410;PFR_JS17-1_1921;PFR_JS20-1_1785;PFR_JS17-2_1920;PFR_JS23_18…	2	RM25_0381
UPI0001D5CCD2	Phosphoserine transaminase;Phosphoserine transaminase;Phosphoserine transaminase;phosphoserine transaminase;phosphoserine aminotransferase;Phosphoserine transaminase;Phosphoserine transaminase;Phosphoserine aminotransferase (phosphoserine transaminase);Phosphoserine aminotransferase (phosphoserine transaminase);Phosphoserine transaminase;Phosphoserine transaminase;Phosphoserine transaminase;Phosp…	serC;serC;serC;;serC;RM25_1735;CB129slpB_0489;serC;serC;PFR_JS2_518;PFR_JS4_1777;PFR_JS8_524;PFR_JS22-1_546;PFR_JS7-1_523;PFR_JS7-2_523;PFR_JS21-1_548;PFR_JS25-1_406;PFR_JS21-2_547;PFR_JS15-1_1744;PFR_JS17-1_546;PFR_JS15-2_1744;PFR_JS17-2_546;serC;serC;serC;serC;serC;serC;serC;serC;serC;serC;serC;serC;serC;serC;serC;serC;serC;DBX96_04215;FEZ52_05660;;serC;serC;serC;serC;serC;serC;serC;serC;serC;s…	2	RM25_1735
UPI0005435358	PlsC, Phosphate acyltransferases;Phospholipid/glycerol acyltransferase;acyl-phosphate glycerol 3-phosphate acyltransferase;Phospholipid/glycerol acyltransferase;PlsC, Phosphate acyltransferases;;;;	plsC2;RM25_1119;;RM25_1119;plsC2;;plsC2;;	2	RM25_1119
UPI00054321E7	Precorrin-6x reductase cobK;Precorrin-6x reductase CbiJ;Precorrin-6x reductase CbiJ/CobK;cobalt-precorrin-6A reductase;Precorrin-6x reductase CbiJ/CobK;Precorrin-6x reductase cobK;Precorrin-6x reductase cobK;Precorrin-6x reductase cobK;Precorrin-6x reductase CbiJ;Precorrin-6x reductase CbiJ;Precorrin-6x reductase CbiJ;Precorrin-6x reductase CbiJ;Precorrin-6x reductase CbiJ;;;;;;;	PFR_JS10_1416;CbiJ;RM25_0742;;RM25_0742;PFR_JS10_1416;PFR_JS7-1_1535;PFR_JS7-2_1535;CbiJ;CbiJ;CbiJ;CbiJ;CbiJ;;CbiJ;CbiJ;CbiJ;CbiJ;CbiJ;	2	RM25_0742
UPI0001D5C8B0	Probable nicotinate-nucleotide adenylyltransferase;Probable nicotinate-nucleotide adenylyltransferase;Probable nicotinate-nucleotide adenylyltransferase;nicotinate-nucleotide adenylyltransferase;nicotinate-nucleotide adenylyltransferase;putative nicotinate-nucleotide adenylyltransferase;Nicotinate (Nicotinamide) nucleotide adenylyltransferase;Probable nicotinate-nucleotide adenylyltransferase;Pro…	nadD;nadD;nadD;;nadD;RM25_0811;CB129slpB_1345;nadD;nadD;PFR_JS2_1387;PFR_JS4_1175;PFR_J18_1239;PFR_JS8_1436;PFR_JS11_1382;PFR_JS12-2_1415;PFR_JS14_1379;PFR_JS22-1_1435;PFR_JS12-1_1417;PFR_JS7-1_1434;PFR_JS13-1_1382;PFR_JS7-2_1434;PFR_JS13-2_1371;PFR_JS21-1_1493;PFR_JS25-1_1356;PFR_JS9-1_1505;PFR_JS21-2_1492;PFR_JS15-1_842;PFR_JS9-2_1503;PFR_JS17-1_1506;PFR_JS20-1_998;PFR_JS15-2_845;PFR_JS23_1372;…	2	RM25_0811
UPI0001D5CC78	Protein GrpE;Protein GrpE;Protein GrpE;Protein GrpE;nucleotide exchange factor GrpE;molecular chaperone GrpE1;Protein GrpE;nucleotide exchange factor GrpE;Protein GrpE;Protein GrpE 1 (HSP-70 cofactor 1) (Co-chaperone protein GrpE1);Protein GrpE 1 (HSP-70 cofactor 1) (Co-chaperone protein GrpE1);Protein GrpE;Protein GrpE;Protein GrpE;Protein GrpE;Protein GrpE;Protein GrpE;Protein GrpE;Protein GrpE…	grpE1;grpE1;grpE;grpE1;;grpE1;RM25_1693;BMR99_08185;CB129slpB_0513;grpE1;grpE1;PFREUDJS001_001662;PFR_JS4_241;PFR_J18_572;PFR_JS8_567;PFR_JS22-1_573;PFR_JS7-1_573;PFR_JS7-2_573;PFR_JS21-1_576;PFR_JS25-1_433;PFR_JS21-2_575;PFR_JS15-1_1716;PFR_JS17-1_572;PFR_JS20-1_424;PFR_JS23_499;PFR_JS15-2_1717;PFR_JS17-2_572;PFR_JS20-2_424;grpE1;grpE1;grpE1;grpE1;grpE1;grpE1;grpE1;grpE1;grpE1;grpE1;grpE1;grpE1;…	2	RM25_1693
UPI0001D5CDB7	Putative 2-hydroxyhepta-2,4-diene-1,7-dioate isomerase;FAH family protein;FAH family protein;Putative 2-hydroxyhepta-2,4-diene-1,7-dioate isomerase;Putative 2-hydroxyhepta-2,4-diene-1,7-dioate isomerase;fumarylacetoacetate hydrolase family protein;2-hydroxyhepta-2,4-diene-1,7-dioate isomerase;FAH family protein;2-hydroxyhepta-2,4-diene-1,7-dioate isomerase;Putative 2-hydroxyhepta-2,4-diene-1,7-di…	PPA1366;PFREUDJS001_001277;PFR_JS10_893;PPA1366;PPA1366;;PPA1366;RM25_0862;BMR99_06075;PPA1366;PPA1366;PFREUDJS001_001277;PFR_JS2_958;PFR_JS10_893;PFR_JS4_695;PFR_J18_1687;PFR_JS8_980;PFR_JS11_943;PFR_JS12-2_938;PFR_JS14_935;PFR_JS12-1_940;PFR_JS13-1_943;PFR_JS13-2_932;PFR_JS21-1_1023;PFR_JS25-1_878;PFR_JS9-1_1036;PFR_JS21-2_1022;PFR_JS15-1_1298;PFR_JS9-2_1034;PFR_JS15-2_1299;PFR_JS23_921;PPA1366…	2	RM25_0862
UPI000541D5AE	Putative gluconeogenesis factor;Putative gluconeogenesis factor;Putative gluconeogenesis factor;Uncharacterized protein;uridine diphosphate-N-acetylglucosamine-binding protein YvcK;UPF0052 protein;Hypothetical protein;Putative gluconeogenesis factor;UPF0052 protein ML0564;UPF0052 protein ML0564;UPF0052 protein ML0564;UPF0052 protein ML0564;UPF0052 protein ML0564;UPF0052 protein ML0564;UPF0052 pro…	PFCIRM138_01620;PFREUDJS001_001441;PFR_JS10_729;PFCIRM119_01230;;RM25_1437;PFCIRM138_01620;PFREUDJS001_001441;PFR_JS10_729;PFR_JS11_756;PFR_JS12-2_751;PFR_JS14_772;PFR_JS22-1_814;PFR_JS12-1_753;PFR_JS7-1_830;PFR_JS13-1_756;PFR_JS7-2_830;PFR_JS13-2_745;PFR_JS17-1_857;PFR_JS17-2_856;PFCIRM119_01230;PFCIRM121_01405;PFCIRM122_11825;PFCIRM123_10165;PFCIRM1025_01430;PFCIRM125_07040;PFCIRM139_12130;PFCI…	2	RM25_1437
UPI000541FFEA	Putative hydroxymethyldihydropteridine pyrophosphokinase;2-amino-4-hydroxy-6-hydroxymethyldihydropteridine diphosphokinase;2-amino-4-hydroxy-6- hydroxymethyldihydropteridine diphosphokinase;2-amino-4-hydroxy-6-hydroxymethyldihydropteridine diphosphokinase;Putative hydroxymethyldihydropteridine pyrophosphokinase;Putative hydroxymethyldihydropteridine pyrophosphokinase;Putative hydroxymethyldihydro…	folK;RM25_1932;;RM25_1932;folK;folK;folK;folK;;folK;folK;folK;folK;;;;;	2	RM25_1932
UPI00049F7A95	Pyrophosphatase PpaX;HAD-superfamily hydrolase, subfamily IA, variant 1;Pyrophosphatase PpaX;HAD-IA family hydrolase;HAD-superfamily hydrolase, subfamily IA, variant 1;hypothetical protein;Pyrophosphatase PpaX;Pyrophosphatase PpaX;Pyrophosphatase PpaX;Pyrophosphatase PpaX;Pyrophosphatase PpaX;Pyrophosphatase PpaX;Pyrophosphatase PpaX;Pyrophosphatase PpaX;Pyrophosphatase PpaX;Pyrophosphatase PpaX;…	PFR_JS22-1_1934;RM25_0277;ppaX;;RM25_0277;BMR99_09795;CB129slpB_1807;PFR_JS4_1699;PFR_J18_726;PFR_JS8_2001;PFR_JS11_1905;PFR_JS12-2_1967;PFR_JS14_1871;PFR_JS22-1_1934;PFR_JS12-1_1968;PFR_JS7-1_2087;PFR_JS13-1_1907;PFR_JS7-2_2029;PFR_JS13-2_1894;PFR_JS21-1_2012;PFR_JS25-1_1874;PFR_JS21-2_2011;PFR_JS23_1951;ppaX;ppaX;ppaX;ppaX;ppaX;ppaX;ppaX;ppaX;ppaX;ppaX;ppaX;ppaX;ppaX;FEZ52_10455;;ppaX;ppaX;ppaX…	2	RM25_0277
UPI0001D5C929	Pyruvate dehydrogenase E1 component;Pyruvate dehydrogenase E1 component;Pyruvate dehydrogenase E1 component;pyruvate dehydrogenase (acetyl-transferring), homodimeric type;2-oxo-acid dehydrogenase subunit E1;Pyruvate dehydrogenase E1 component;dehydrogenase E1 component (2-oxo-acid dehydrogenase E1 subunit, homodimeric type);Pyruvate dehydrogenase E1 component;Pyruvate dehydrogenase E1 component;P…	aceE;aceE;RM25_1225;;aceE;RM25_1225;aceE;PFR_JS4_1070;PFR_JS8_1340;PFR_JS11_1288;PFR_JS12-2_1282;PFR_JS14_1287;PFR_JS22-1_1340;PFR_JS12-1_1284;PFR_JS13-1_1288;PFR_JS13-2_1277;PFR_JS21-1_1388;PFR_JS25-1_1250;PFR_JS21-2_1387;PFR_JS15-1_937;PFR_JS17-1_1385;PFR_JS15-2_938;PFR_JS17-2_1384;aceE;aceE;aceE;aceE;aceE;aceE;aceE;aceE;aceE;aceE;aceE;aceE;aceE;aceE;aceE;;aceE;aceE;aceE;aceE;aceE;aceE;aceE;ace…	2	RM25_1225
UPI0001D5CB9B	Pyruvate formate lyase activating protein pflA;PflA, Pyruvate-formate lyase-activating enzyme;PflA, Pyruvate-formate lyase-activating enzyme;Pyruvate-formate lyase-activating enzyme;Pyruvate formate lyase activating protein pflA;AmmeMemoRadiSam system radical SAM enzyme;pyruvate formate lyase-activating protein;pyruvate-formate lyase-activating enzyme;Pyruvate-formate lyase-activating enzyme;Amme…	PFR_JS23_20;pflA;pflA;RM25_0020;PFR_JS13-1_20;;;pflA;RM25_0020;BMR99_00095;pflA;PFR_JS2_21;PFR_J18_18;PFR_JS11_20;PFR_JS12-2_20;PFR_JS14_20;PFR_JS12-1_20;PFR_JS13-1_20;PFR_JS13-2_20;PFR_JS9-1_23;PFR_JS15-1_22;PFR_JS9-2_23;PFR_JS20-1_21;PFR_JS15-2_22;PFR_JS23_20;PFR_JS20-2_21;pflA;pflA;pflA;pflA;pflA;pflA;pflA;pflA;pflA;pflA;pflA;amrS;;pflA;pflA;pflA;pflA;pflA;pflA;pflA;pflA;pflA;pflA;pflA;pflA;;;…	2	RM25_0020
UPI000542385D	R_hydratase_like, (R)-hydratase [(R)-specific enoyl-CoA hydratase];R_hydratase_like, (R)-hydratase [(R)-specific enoyl-CoA hydratase];hypothetical protein;UPF0336 protein;R_hydratase_like, (R)-hydratase [(R)-specific enoyl-CoA hydratase];UPF0336 protein;UPF0336 protein;UPF0336 protein;UPF0336 protein;UPF0336 protein;UPF0336 protein;UPF0336 protein;UPF0336 protein;UPF0336 protein;UPF0336 protein;U…	PFCIRM512_03100;PFCIRM138_05355;;RM25_0506;PFCIRM138_05355;PFR_JS10_1644;PFR_J18_932;PFR_JS11_1711;PFR_JS12-2_1755;PFR_JS14_1673;PFR_JS12-1_1757;PFR_JS7-1_1761;PFR_JS13-1_1711;PFR_JS7-2_1761;PFR_JS13-2_1698;PFR_JS9-1_1869;PFR_JS9-2_1867;PFR_JS20-1_1667;PFR_JS20-2_1674;PFCIRM121_11050;PFCIRM122_06810;PFCIRM127_09220;PFCIRM125_04755;PFCIRM134_09610;PFCIRM135_08755;PFCIRM512_03100;PFCIRM516_02425;PF…	2	RM25_0506
UPI00054216B2	Secreted transglycosydase;Cell wall catabolism protein;Secreted transglycosydase;LysM peptidoglycan-binding domain-containing protein;Putative secreted peptidoglycan-binding protein;secreted transglycosydase;Putative cell wall catabolism protein;Putative cell wall catabolism protein;Putative cell wall catabolism protein;Putative cell wall catabolism protein;Putative cell wall catabolism protein;s…	PFCIRM138_00525;PFR_JS10_2170;PFCIRM121_06725;;RM25_0126;PFCIRM138_00525;PFR_JS10_2170;PFR_JS4_127;PFR_JS21-1_2257;PFR_JS25-1_2034;PFR_JS21-2_2256;PFCIRM121_06725;PFCIRM122_07625;PFCIRM123_02470;PFCIRM527_08570;rpfA;rpfA;FEZ52_13295;;;;;;	2	RM25_0126
UPI0001D5C4E3	Serine acetyltransferase;Serine acetyltransferase;Serine acetyltransferase;Serine acetyltransferase;Serine acetyltransferase;serine O-acetyltransferase;serine acetyltransferase;Serine acetyltransferase;serine O-acetyltransferase;Serine acetyltransferase;Serine acetyltransferase;Serine acetyltransferase;Serine acetyltransferase;Serine acetyltransferase;Serine acetyltransferase;Serine acetyltransfe…	cysE;PFR_JS10_1536;cysE;RM25_0615;cysE;;cysE;RM25_0615;BMR99_02520;CB129slpB_1517;cysE;cysE;PFR_JS2_1574;PFR_JS10_1536;PFR_JS8_1659;PFR_JS11_1603;PFR_JS12-2_1648;PFR_JS12-1_1650;PFR_JS7-1_1652;PFR_JS13-1_1603;PFR_JS7-2_1652;PFR_JS13-2_1590;PFR_JS9-1_1759;PFR_JS15-1_653;PFR_JS9-2_1757;PFR_JS17-1_1692;PFR_JS15-2_656;PFR_JS20-1_1554;PFR_JS17-2_1691;PFR_JS23_1628;PFR_JS20-2_1561;cysE;cysE;cysE;cysE;c…	2	RM25_0615
UPI0005424CEE	Serine hydroxymethyltransferase;Serine hydroxymethyltransferase;glycine hydroxymethyltransferase;Glycine hydroxymethyltransferase;Glycine hydroxymethyltransferase precursor;;;;	glyA;glyA;;RM25_1781;glyA;;glyA;;	2	RM25_1781
UPI000541C327	Short chain dehydrogenase;Serine 3-dehydrogenase;Oxidoreductase, short chain dehydrogenase/reductase family protein;SDR family oxidoreductase;Serine 3-dehydrogenase;Oxidoreductase, short chain dehydrogenase/reductase family protein;Oxidoreductase, short chain dehydrogenase/reductase family protein;Oxidoreductase, short chain dehydrogenase/reductase family protein;Oxidoreductase, short chain dehyd…	PFCIRM119_05670;RM25_2124;PFR_JS17-1_147;;RM25_2124;PFR_JS4_2167;PFR_JS21-1_165;PFR_JS25-1_21;PFR_JS21-2_165;PFR_JS9-1_156;PFR_JS17-1_147;PFR_JS9-2_154;PFR_JS20-1_133;PFR_JS17-2_147;PFR_JS20-2_133;PFCIRM118_01280;PFCIRM119_05670;PFCIRM121_05455;PFCIRM127_07405;PFCIRM134_02680;PFCIRM508_11525;PFCIRM527_09340;;;;;;;;;;;;;;;;	2	RM25_2124
UPI0001D5CFC3	SOS response-associated protein;SOS response-associated protein;SOS response-associated protein;Putative SOS response-associated peptidase;SOS response-associated peptidase;hypothetical protein;UPF0361 protein yoqW;hypothetical protein;UPF0361 protein yoqW;Hypothetical protein;conserved protein;UPF0361 protein yoqW;UPF0361 protein yoqW;UPF0361 protein yoqW;UPF0361 protein yoqW;UPF0361 protein yoq…	PFCIRM512_03550;PFREUDJS001_000985;PFREUD_10190;RM25_1155;;PFREUD_10190;RM25_1155;BMR99_04585;CB129slpB_1194;PFREUD_10190;PFREUDJS001_000985;PFR_JS2_1236;PFR_JS4_1001;PFR_J18_1406;PFR_JS8_1263;PFR_JS11_1221;PFR_JS12-2_1217;PFR_JS14_1221;PFR_JS12-1_1219;PFR_JS7-1_1270;PFR_JS13-1_1221;PFR_JS7-2_1270;PFR_JS13-2_1210;PFR_JS21-1_1320;PFR_JS25-1_1182;PFR_JS9-1_1334;PFR_JS21-2_1319;PFR_JS15-1_1005;PFR_J…	2	RM25_1155
UPI0001D5C785	Starvation-inducible DNA-binding protein;Starvation-induced DNA protecting protein;Starvation-inducible DNA-binding protein;DNA starvation/stationary phase protection protein;Starvation-inducible DNA-binding protein;Ferritin-like protein;DNA starvation/stationary phase protection protein;Starvation-inducible DNA-binding protein;Starvation-inducible DNA-binding protein;Starvation-induced DNA prote…	dps;dps;dps;;dps;RM25_0266;BMR99_01020;dps;dps;PFR_JS2_1988;PFR_JS10_2016;PFR_JS4_1704;PFR_J18_1970;PFR_JS8_2004;PFR_JS11_1908;PFR_JS12-2_1970;PFR_JS14_1874;PFR_JS22-1_1997;PFR_JS12-1_1971;PFR_JS7-1_2098;PFR_JS13-1_1910;PFR_JS7-2_2040;PFR_JS13-2_1897;PFR_JS21-1_2017;PFR_JS25-1_1880;PFR_JS15-1_291;PFR_JS9-1_2100;PFR_JS21-2_2016;PFR_JS9-2_2097;PFR_JS15-2_291;PFR_JS17-1_2097;PFR_JS23_213;PFR_JS20-1_…	2	RM25_0266
UPI000541E4C7	Sua5/YciO/YrdC/YwlC;Threonylcarbamoyl-AMP synthase;Sua5/YciO/YrdC/YwlC family protein;Sua5/YciO/YrdC/YwlC;;;;	PFCIRM121_00230;RM25_1138;RM25_1138;PFCIRM121_00230;;;;	2	RM25_1138
UPI00049F40C3	Superfamily II RNA helicase;Superfamily II RNA helicase;Helicase;ATP-dependent DNA helicase helY;Helicase;Superfamily II RNA helicase;Helicase;DSH domain protein;DSH domain protein;DSH domain protein;DSH domain protein;DSH domain protein;DSH domain protein;DSH domain protein;DSH domain protein;DSH domain protein;DSH domain protein;DSH domain protein;Superfamily II RNA helicase;Superfamily II RNA …	PFCIRM138_04920;PFCIRM512_05990;helY;RM25_1284;helY;PFCIRM138_04920;helY;PFR_JS2_945;PFR_JS10_880;PFR_JS4_682;PFR_J18_1700;PFR_JS7-1_978;PFR_JS7-2_978;PFR_JS21-1_1010;PFR_JS25-1_865;PFR_JS21-2_1009;PFR_JS17-1_1014;PFR_JS17-2_1013;PFCIRM129_03390;PFCIRM118_08020;PFCIRM119_00430;PFCIRM121_10745;PFCIRM122_01530;PFCIRM123_00995;PFCIRM125_09765;PFCIRM135_05270;PFCIRM512_05990;PFCIRM508_08200;PFCIRM456…	2	RM25_1284
UPI0005CC7201	Tat (Twin-arginine translocation) pathway signal (Tat (Twin-arginine translocation) pathway signal sequence)	PFR_JS10_1326 PFR_JS23_1349 PFR_JS2_1364	2
UPI0001D5CDAE	Thiamine-monophosphate kinase;Thiamine-monophosphate kinase;Thiamine-monophosphate kinase;Thiamine-monophosphate kinase;thiamine-phosphate kinase;thiamine monophosphate kinase;Thiamine-phosphate kinase;thiamine-phosphate kinase;Thiamine monophosphate kinase;Thiamine monophosphate kinase;Thiamine monophosphate kinase;Thiamine-monophosphate kinase;Thiamine monophosphate kinase;Thiamine monophosphat…	thiL;thiL;thiL;thiL;;thiL;RM25_0874;BMR99_06020;CB129slpB_0919;thiL;thiL;thiL;PFR_JS2_967;PFR_JS10_902;PFR_JS4_704;PFR_J18_1677;PFR_JS8_989;PFR_JS11_952;PFR_JS12-2_947;PFR_JS14_945;PFR_JS22-1_993;PFR_JS12-1_949;PFR_JS13-1_952;PFR_JS13-2_941;PFR_JS25-1_887;PFR_JS15-1_1289;PFR_JS17-1_1036;PFR_JS20-1_1451;PFR_JS15-2_1290;PFR_JS23_930;PFR_JS17-2_1035;PFR_JS20-2_1458;thiL;thiL;thiL;thiL;thiL;thiL;thiL…	2	RM25_0874
UPI0001D5CF6C	Transcriptional regulator MraZ;Transcriptional regulator MraZ;Transcriptional regulator MraZ;Transcriptional regulator MraZ;division/cell wall cluster transcriptional repressor MraZ;protein mraZ;Protein MraZ;cell division/cell wall cluster transcriptional repressor MraZ;Protein MraZ;Protein mraZ;Protein mraZ;Protein MraZ;Protein MraZ;Protein MraZ;Protein MraZ;Protein MraZ;Protein MraZ;Protein Mra…	mraZ;mraZ;mraZ;mraZ;;mraZ;RM25_1478;BMR99_07150;CB129slpB_0707;mraZ;mraZ;mraZ;PFR_JS2_756;PFR_JS10_689;PFR_JS4_490;PFR_J18_1888;PFR_JS8_777;PFR_JS11_716;PFR_JS12-2_711;PFR_JS14_732;PFR_JS22-1_773;PFR_JS12-1_713;PFR_JS7-1_790;PFR_JS13-1_716;PFR_JS7-2_790;PFR_JS13-2_705;PFR_JS21-1_821;PFR_JS25-1_676;PFR_JS21-2_820;PFR_JS9-1_830;PFR_JS15-1_1503;PFR_JS9-2_828;PFR_JS17-1_817;PFR_JS20-1_660;PFR_JS15-2_…	2	RM25_1478
UPI0001D5D08B	Transcriptional regulator;Transcriptional regulator;CBS domain protein;Transcriptional regulator;CBS domain-containing protein;transcriptional regulator;AcuB family protein;transcriptional regulator;transcriptional regulator;CBS domain protein;CBS domain protein/ACT domain-containing protein;CBS domain protein/ACT domain-containing protein;CBS domain protein/ACT domain-containing protein;CBS doma…	PFCIRM512_05025;PFCIRM138_03625;acuB;PFREUD_10830;;PFREUD_10830;RM25_1093;PFREUD_10830;PFCIRM138_03625;acuB;PFR_JS2_1176;PFR_JS10_1118;PFR_J18_1466;PFR_JS8_1199;PFR_JS7-1_1209;PFR_JS7-2_1209;PFR_JS9-1_1271;PFR_JS15-1_1065;PFR_JS9-2_1269;PFR_JS20-1_1208;PFR_JS15-2_1066;PFR_JS20-2_1214;PFCIRM118_00295;PFCIRM122_10120;PFCIRM123_00855;PFCIRM127_02760;PFCIRM135_06540;PFCIRM512_05025;PFCIRM513_02045;DB…	2	RM25_1093
UPI000541E381	Trypsin;Trypsin-like serine protease;Putative SERINE PROTEASE PEPD;Trypsin;Trypsin-like serine protease;Trypsin;Trypsin;Trypsin;Trypsin;Trypsin;Trypsin;Trypsin;Trypsin;Trypsin;Trypsin;Trypsin;Trypsin;Trypsin;Trypsin;Trypsin;Trypsin;Trypsin-like serine protease;Trypsin-like serine protease;Trypsin-like serine protease;Trypsin-like serine protease;Trypsin-like serine protease;Periplasmic pH-depende…	htrA1;htrA1;RM25_1695;CB129slpB_0511;htrA1;PFR_JS2_543;PFR_JS4_239;PFR_J18_570;PFR_JS22-1_571;PFR_JS7-1_571;PFR_JS7-2_571;PFR_JS21-1_574;PFR_JS25-1_431;PFR_JS21-2_573;PFR_JS15-1_1718;PFR_JS17-1_570;PFR_JS20-1_422;PFR_JS23_497;PFR_JS15-2_1719;PFR_JS17-2_570;PFR_JS20-2_422;htrA1;htrA1;htrA1;htrA1;htrA1;degQ;degQ;;htrA1;htrA1;htrA1;htrA1;htrA1;htrA1;;;	2	RM25_1695
UPI0001D5CF29	UDP-N-acetylglucosamine--N-acetylmuramyl-(pentapeptide) pyrophosphoryl-undecaprenol N-acetylglucosamine transferase;UDP-N-acetylglucosamine--N-acetylmuramyl-(pentapeptide) pyrophosphoryl-undecaprenol N-acetylglucosamine transferase;UDP-N-acetylglucosamine--N-acetylmuramyl-(pentapeptide) pyrophosphoryl-undecaprenol N-acetylglucosamine transferase;undecaprenyldiphospho-muramoylpentapeptide beta-N-a…	murG;murG;murG;;murG;RM25_1469;BMR99_07105;murG;murG;murG;PFR_JS2_765;PFR_JS4_499;PFR_J18_1879;PFR_JS22-1_782;PFR_JS7-1_799;PFR_JS7-2_799;PFR_JS21-1_830;PFR_JS25-1_685;PFR_JS21-2_829;PFR_JS15-1_1494;PFR_JS17-1_826;PFR_JS15-2_1495;PFR_JS23_716;PFR_JS17-2_825;murG;murG;murG;murG;murG;murG;murG;murG;murG;murG;murG;murG;murG;murG;murG;;murG;murG;murG;murG;murG;murG;murG;murG;murG;murG;murG;murG;murG;…	2	RM25_1469
UPI0001D5CD4A	Uncharacterized protein	PFR_JS10_949 PFR_JS23_976 PFR_JS2_1011	2
UPI0003211937	Uncharacterized protein	PFR_JS10_1943 PFR_JS23_285 PFR_JS2_333	2
UPI0005D79D0E	Uncharacterized protein	PFR_JS10_1991 PFR_JS23_236 PFR_JS2_284	2
UPI0005D9B82A	Uncharacterized protein	PFR_JS10_1215 PFR_JS23_1250 PFR_JS2_1273	2
UPI00054455A7	Uncharacterized protein;Conserved protein;Uncharacterized protein;DUF4375 domain-containing protein;Hypothetical protein;conserved protein;Hypothetical protein;Hypothetical protein;Hypothetical protein;Hypothetical protein;Hypothetical protein;Hypothetical protein;Hypothetical protein;Hypothetical protein;Hypothetical protein;Hypothetical protein;Hypothetical protein;Hypothetical protein;Hypothet…	PFCIRM512_07630;PFREUDJS001_002280;RM25_2236;;RM25_2236;PFREUDJS001_002280;PFR_JS2_2204;PFR_JS10_2252;PFR_JS4_2275;PFR_J18_2209;PFR_JS11_2107;PFR_JS12-2_2177;PFR_JS14_2100;PFR_JS12-1_2178;PFR_JS7-1_2340;PFR_JS13-1_2109;PFR_JS21-1_59;PFR_JS7-2_2283;PFR_JS13-2_2096;PFR_JS21-2_59;PFR_JS25-1_2115;PFR_JS9-1_2312;PFR_JS9-2_2308;PFR_JS20-1_2279;PFR_JS20-2_2287;PFCIRM118_10025;PFCIRM119_02135;PFCIRM121_0…	2	RM25_2236
UPI00054275B5	Uncharacterized protein;Ferritin-like protein;Dps family DNA-binding stress response protein;DNA starvation/stationary phase protection protein;Ferritin-like protein;Dps family DNA-binding stress response protein;Dps family DNA-binding stress response protein;Dps family DNA-binding stress response protein;Dps family DNA-binding stress response protein;Dps family DNA-binding stress response protei…	PFCIRM121_04980;RM25_2266;PFR_JS13-1_2134;;RM25_2266;PFR_JS4_2303;PFR_JS11_2132;PFR_JS13-1_2134;PFR_JS13-2_2121;PFR_JS21-1_2159;PFR_JS25-1_2143;PFR_JS9-1_2342;PFR_JS21-2_2158;PFR_JS9-2_2338;PFR_JS20-1_2308;PFR_JS20-2_2316;PFCIRM121_04980;PFCIRM122_08835;PFCIRM527_06890;PFCIRM514_06590;;;;;;;;;;	2	RM25_2266
UPI0001D5CBEF	Uncharacterized protein;PF04978 family protein;Uncharacterized protein;DinB family protein;hypothetical protein;Hypothetical protein;hypothetical protein;PF04978 family protein;Hypothetical protein;Hypothetical protein;PF04978 family protein;PF04978 family protein;PF04978 family protein;PF04978 family protein;PF04978 family protein;PF04978 family protein;PF04978 family protein;PF04978 family prot…	PFCIRM138_07720;PFCIRM512_08580;PFREUD_17140;;PFREUD_17140;RM25_1628;BMR99_07875;CB129slpB_0571;PFREUD_17140;PFCIRM138_07720;PFR_JS2_608;PFR_JS4_304;PFR_J18_659;PFR_JS8_631;PFR_JS11_573;PFR_JS12-2_568;PFR_JS14_589;PFR_JS22-1_633;PFR_JS12-1_568;PFR_JS7-1_635;PFR_JS13-1_573;PFR_JS7-2_635;PFR_JS13-2_562;PFR_JS21-1_639;PFR_JS25-1_496;PFR_JS21-2_638;PFR_JS9-1_683;PFR_JS15-1_1656;PFR_JS9-2_681;PFR_JS17…	2	RM25_1628
UPI0001D5CB98	Uncharacterized protein;PF07561 domain protein;Uncharacterized protein;DUF1540 domain-containing protein;hypothetical protein;Hypothetical protein;hypothetical protein;Hypothetical protein;Hypothetical protein;PF07561 domain protein;PF07561 domain protein;PF07561 domain protein;PF07561 domain protein;PF07561 domain protein;PF07561 domain protein;PF07561 domain protein;PF07561 domain protein;PF075…	PFCIRM138_03875;PFCIRM512_08130;PFREUD_00180;;PFREUD_00180;RM25_0017;BMR99_00080;PFREUD_00180;PFCIRM138_03875;PFR_JS2_18;PFR_JS4_18;PFR_JS8_21;PFR_JS22-1_51;PFR_JS7-1_22;PFR_JS7-2_22;PFR_JS21-1_20;PFR_JS21-2_20;PFR_JS9-1_19;PFR_JS15-1_19;PFR_JS25-1_2267;PFR_JS17-1_18;PFR_JS9-2_19;PFR_JS20-1_17;PFR_JS15-2_19;PFR_JS23_17;PFR_JS17-2_18;PFR_JS20-2_17;PFCIRM129_03450;PFCIRM118_00780;PFCIRM119_05955;PF…	2	RM25_0017
UPI0001D5CD5E	Uncharacterized protein;Uncharacterized protein;C-terminal of methylmalonyl-CoA carboxyltransferase;Uncharacterized protein;hypothetical protein;hypothetical protein;Hypothetical protein;hypothetical protein;Hypothetical protein;Hypothetical protein;C-terminal of methylmalonyl-CoA carboxyltransferase;Hypothetical protein;Hypothetical protein;Hypothetical protein;Hypothetical protein;Hypothetical …	PFCIRM138_05825;PFCIRM512_00680;PFREUDJS001_001707;PFREUD_18850;;PFREUD_18850;RM25_1793;BMR99_02060;PFREUD_18850;PFCIRM138_05825;PFREUDJS001_001707;PFR_JS2_466;PFR_JS10_368;PFR_JS4_1830;PFR_J18_479;PFR_JS8_473;PFR_JS11_450;PFR_JS12-2_444;PFR_JS14_445;PFR_JS22-1_496;PFR_JS12-1_444;PFR_JS7-1_471;PFR_JS13-1_450;PFR_JS7-2_471;PFR_JS13-2_439;PFR_JS21-1_495;PFR_JS25-1_354;PFR_JS21-2_494;PFR_JS9-1_504;P…	2	RM25_1793
UPI00054248A0	Uncharacterized protein;Uncharacterized protein;hypothetical protein;Hypothetical protein;Hypothetical protein;Hypothetical protein;Hypothetical protein;Hypothetical protein;Hypothetical protein;Hypothetical protein;Hypothetical protein;Hypothetical protein;Hypothetical protein;Hypothetical protein;Hypothetical protein;Hypothetical protein;Hypothetical protein;Hypothetical protein;Hypothetical pr…	PFCIRM512_11770;PFCIRM138_04545;;RM25_2109;PFCIRM138_04545;PFR_JS10_158;PFR_JS4_2153;PFR_JS11_125;PFR_JS12-2_122;PFR_JS14_120;PFR_JS12-1_122;PFR_JS7-1_151;PFR_JS13-1_125;PFR_JS7-2_151;PFR_JS13-2_125;PFR_JS21-1_179;PFR_JS25-1_35;PFR_JS21-2_179;PFCIRM119_05600;PFCIRM121_03250;PFCIRM122_10640;PFCIRM123_03745;PFCIRM127_07470;PFCIRM1025_09685;PFCIRM135_01095;PFCIRM512_11770;PFCIRM516_01875;PFCIRM527_0…	2	RM25_2109
UPI0001D5D006	Uncharacterized protein;Uncharacterized protein;Uncharacterized protein;hypothetical protein;hypothetical protein;hypothetical protein;Hypothetical protein;Hypothetical protein;Hypothetical protein;Hypothetical protein;Hypothetical protein;Hypothetical protein;Hypothetical protein;Hypothetical protein;Hypothetical protein;Hypothetical protein;Hypothetical protein;Hypothetical protein;Hypothetical…	PFCIRM512_11835;PFREUD_22170;RM25_2096;;;PFREUD_22170;RM25_2096;CB129slpB_0181;PFREUD_22170;PFR_JS2_168;PFR_JS10_171;PFR_J18_174;PFR_JS11_138;PFR_JS12-2_135;PFR_JS14_133;PFR_JS22-1_166;PFR_JS12-1_135;PFR_JS7-1_164;PFR_JS13-1_138;PFR_JS7-2_164;PFR_JS13-2_138;PFR_JS17-1_173;PFR_JS15-1_2116;PFR_JS23_142;PFR_JS17-2_173;PFR_JS15-2_2114;PFCIRM129_05430;PFCIRM118_01410;PFCIRM119_02300;PFCIRM127_07535;PF…	2	RM25_2096
UPI000542AF49	UPF0210 protein PFCIRM118_09575;UPF0210 protein RM25_0440;PFL family protein;UPF0210 protein;UPF0210 protein;UPF0210 protein;UPF0210 protein;UPF0210 protein;UPF0210 protein;;;;;;;;;;	PFCIRM118_09575;RM25_0440;;RM25_0440;PFR_JS8_1832;PFCIRM118_09575;PFCIRM121_09205;PFCIRM516_02785;PFCIRM508_07280;;;;;;;;;;	2	RM25_0440
UPI0001D5CAA0	UPF0237 protein PFCIRM138_02325;UPF0237 protein PFCIRM512_02755;UPF0237 protein PFREUDJS001_002045;UPF0237 protein PFREUD_04750;ACT domain-containing protein;hypothetical protein;UPF0237 protein;hypothetical protein;UPF0237 protein;UPF0237 protein;UPF0237 protein;ACT domain-containing protein;UPF0237 protein;UPF0237 protein;UPF0237 protein;UPF0237 protein;UPF0237 protein;UPF0237 protein;UPF0237 p…	PFCIRM138_02325;PFCIRM512_02755;PFREUDJS001_002045;PFREUD_04750;;PFREUD_04750;RM25_0441;BMR99_09045;CB129slpB_1679;PFREUD_04750;PFCIRM138_02325;PFREUDJS001_002045;PFR_JS2_1742;PFR_JS10_1704;PFR_JS4_1541;PFR_J18_872;PFR_JS11_1770;PFR_JS12-2_1814;PFR_JS14_1732;PFR_JS22-1_1791;PFR_JS12-1_1816;PFR_JS7-1_1879;PFR_JS13-1_1770;PFR_JS7-2_1821;PFR_JS13-2_1757;PFR_JS21-1_1854;PFR_JS25-1_1716;PFR_JS15-1_479…	2	RM25_0441
UPI000541E1A2	Uroporphyrinogen decarboxylase;Uroporphyrinogen decarboxylase;uroporphyrinogen decarboxylase;Uroporphyrinogen decarboxylase;Uroporphyrinogen decarboxylase;;;;	hemE;hemE;;RM25_1803;hemE;;hemE;;	2	RM25_1803

## Sheet: Cluster_3
Protein_IDs	Protein.names	Gene.names	Cluster	Pfre_identifier
UPI0001D5C827	10 kDa chaperonin;10 kDa chaperonin;10 kDa chaperonin;10 kDa chaperonin;co-chaperone GroES;molecular chaperone GroES;molecular chaperone GroES;10 kDa chaperonin;molecular chaperone GroES;10 kDa chaperonin;10 kDa chaperonin 2 (Protein Cpn10 2) (groES protein 2) (Heat shock protein 10 2);10 kDa chaperonin 2 (Protein Cpn10 2) (groES protein 2) (Heat shock protein 10 2);Heat shock protein 60 family c…	groS2 (groES2) (hsp10);groS2 (groES2) (hsp10);groES;groS2 (groES2) (hsp10);;;groS2;RM25_0746;BMR99_03120;CB129slpB_1409;groS2 (groES2) (hsp10);groS2 (groES2) (hsp10);groES;PFR_JS2_1452;PFR_JS10_1412;PFR_JS4_1240;PFR_J18_1167;PFR_JS8_1534;PFR_JS11_1482;PFR_JS12-2_1523;PFR_JS14_1442;PFR_JS22-1_1500;PFR_JS12-1_1525;PFR_JS7-1_1531;PFR_JS13-1_1482;PFR_JS7-2_1531;PFR_JS13-2_1469;PFR_JS21-1_1556;PFR_JS2…	3	RM25_0746
UPI0001D5CDB8	2-isopropylmalate synthase;2-isopropylmalate synthase/homocitrate synthase;2-isopropylmalate synthase;2-isopropylmalate synthase/homocitrate synthase family protein;citramalate synthase;2-isopropylmalate synthase;2-isopropylmalate synthase/homocitrate synthase family protein;2-isopropylmalate synthase;2-isopropylmalate synthase/homocitrate synthase;Putative alpha-isopropylmalate/homocitrate synth…	leuA2;leuA;leuA2;RM25_0861;;leuA2;RM25_0861;leuA2;leuA;PFR_JS2_957;PFR_JS4_694;PFR_J18_1688;PFR_JS8_979;PFR_JS12-2_937;PFR_JS14_934;PFR_JS22-1_983;PFR_JS12-1_939;PFR_JS21-1_1022;PFR_JS25-1_877;PFR_JS9-1_1035;PFR_JS21-2_1021;PFR_JS15-1_1299;PFR_JS9-2_1033;PFR_JS20-1_859;PFR_JS15-2_1300;PFR_JS20-2_863;leuA2;leuA2;leuA2;leuA2;leuA2;leuA2;leuA2;leuA2;leuA2;leuA2;cimA;cimA;FEZ52_01165;;leuA2;leuA2;leu…	3	RM25_0861
UPI0001D5C930	4-aminobutyrate aminotransferase;4-aminobutyrate transaminase;4-aminobutyrate aminotransferase;4-aminobutyrate aminotransferase gabT;4-aminobutyrate--2-oxoglutarate transaminase;4-aminobutyrate aminotransferase;4-aminobutyrate transaminase;4-aminobutyrate aminotransferase gabT;4-aminobutyrate aminotransferase;4-aminobutyrate aminotransferase gabT;4-aminobutyrate aminotransferase gabT;4-aminobutyr…	gabT;RM25_1218;gabT;PFR_JS17-1_1378;;gabT;RM25_1218;gabT;gabT;PFR_JS4_1063;PFR_JS21-1_1381;PFR_JS25-1_1243;PFR_JS21-2_1380;PFR_JS15-1_944;PFR_JS17-1_1378;PFR_JS15-2_945;PFR_JS17-2_1377;gabT;gabT;gabT;gabT;gabT;;gabT;gabT;gabT;gabT;gabT;gabT;;;;;;;;	3	RM25_1218
UPI0003262EF7	4-hydroxy-3-methylbut-2-enyl diphosphate reductase (HMBPP reductase) (EC 1.17.7.4)	ispH PFR_JS23_577	3
UPI0001D5C3C9	50S ribosomal protein L29;50S ribosomal protein L29;50S ribosomal protein L29;50S ribosomal protein L29;50S ribosomal protein L29;50S ribosomal protein L29;50S ribosomal protein L29;50S ribosomal protein L29;50S ribosomal protein L29;50S ribosomal protein L29;50S ribosomal protein L29;50S ribosomal protein L29;50S ribosomal protein L29;50S ribosomal protein L29;50S ribosomal protein L29;50S ribos…	rpmC;rpmC;rpmC;rpmC;;rpmC;RM25_0539;BMR99_08530;rpmC;rpmC;rpmC;PFR_JS2_1649;PFR_JS10_1612;PFR_JS4_1445;PFR_J18_965;PFR_JS8_1735;PFR_JS11_1678;PFR_JS12-2_1723;PFR_JS14_1641;PFR_JS22-1_1698;PFR_JS12-1_1725;PFR_JS7-1_1729;PFR_JS13-1_1678;PFR_JS7-2_1729;PFR_JS13-2_1665;PFR_JS21-1_1760;PFR_JS25-1_1620;PFR_JS15-1_577;PFR_JS9-1_1836;PFR_JS21-2_1759;PFR_JS9-2_1834;PFR_JS17-1_1767;PFR_JS15-2_580;PFR_JS20-…	3	RM25_0539
UPI000320BD35	50S ribosomal protein L32	rpmF FEZ52_01445 PFR_JS10_802 PFR_JS23_825 PFR_JS2_867	3
UPI0001D5CBA5	50S ribosomal protein L33;50S ribosomal protein L33;50S ribosomal protein L33;50S ribosomal protein L33;50S ribosomal protein L33;50S ribosomal protein L33;Hypothetical protein;50S ribosomal protein L33;50S ribosomal protein L33 RpmG;50S ribosomal protein L33 RpmG;50S ribosomal protein L33;50S ribosomal protein L33;50S ribosomal protein L33;50S ribosomal protein L33;50S ribosomal protein L33;50S …	rpmG;rpmG;rpmG;rpmG;;rpmG;RM25_0505;BMR99_08705;rpmG;rpmG;rpmG;PFR_JS2_1683;PFR_JS10_1645;PFR_JS4_1479;PFR_J18_931;PFR_JS8_1769;PFR_JS11_1712;PFR_JS12-2_1756;PFR_JS14_1674;PFR_JS22-1_1732;PFR_JS12-1_1758;PFR_JS7-1_1762;PFR_JS13-1_1712;PFR_JS7-2_1762;PFR_JS13-2_1699;PFR_JS21-1_1793;PFR_JS25-1_1653;PFR_JS15-1_541;PFR_JS9-1_1870;PFR_JS21-2_1792;PFR_JS9-2_1868;PFR_JS17-1_1801;PFR_JS15-2_544;PFR_JS20-…	3	RM25_0505
UPI0001D5CE78	ABC transporter;ABC transporter ATP-binding protein;ABC transporter, ATP-binding protein;ABC transporter ATP-binding protein;ABC transporter ATP-binding protein;ABC transporter, ATP-binding protein;peptide ABC transporter ATP-binding protein;ABC transporter ATP-binding protein;ABC transporter;ABC transporter;ABC transporter;ABC transporter;ABC transporter;ABC transporter;ABC transporter;ABC trans…	PFCIRM512_01510;PFREUD_20480;RM25_1953;;PFREUD_20480;RM25_1953;BMR99_01275;PFREUD_20480;PFR_JS2_312;PFR_JS10_1964;PFR_JS11_283;PFR_JS7-1_315;PFR_JS13-1_283;PFR_JS7-2_315;PFR_JS13-2_283;PFR_JS15-1_1951;PFR_JS23_263;PFR_JS15-2_1951;PFCIRM118_03015;PFCIRM119_06645;PFCIRM121_02060;PFCIRM123_09270;PFCIRM1025_03160;PFCIRM125_00525;PFCIRM135_09855;PFCIRM512_01510;PFCIRM508_02510;PFCIRM516_09840;PFCIRM51…	3	RM25_1953
UPI0001D5CECA	ABC2 protein of ABC transporter (ART:REG);ABC transporter related protein;ABC transporter, ATP-binding protein;ABC transporter ATP binding protein;ABC transporter;ABC transporter ATP-binding protein;Macrolide ABC transporter ATP-binding protein;ABC transporter;ABC transporter related protein;ABC transporter ATP binding protein;ABC2 protein of ABC transporter (ART:REG);ABC transporter, ATP-binding…	PFCIRM138_01480;PFCIRM512_06795;PFREUDJS001_001413;PFREUD_14910;;PFREUD_14910;RM25_1411;BMR99_06810;CB129slpB_0773;PFREUD_14910;PFCIRM138_01480;PFREUDJS001_001413;PFR_JS2_823;PFR_JS10_755;PFR_JS4_557;PFR_J18_1822;PFR_JS8_844;PFR_JS11_806;PFR_JS12-2_801;PFR_JS14_798;PFR_JS22-1_841;PFR_JS12-1_803;PFR_JS7-1_856;PFR_JS13-1_806;PFR_JS7-2_856;PFR_JS13-2_795;PFR_JS21-1_887;PFR_JS25-1_742;PFR_JS21-2_886;…	3	RM25_1411
UPI0001D5C580	Acetyl-CoA carboxylase;Carbamoyl-phosphate synthase L chain, ATP binding domain protein;Acetyl-CoA carboxylase;Bifunctional acetyl-/propionyl-coenzyme A carboxylase subunit alpha accA3;ATP-grasp domain-containing protein;acetyl-CoA carboxylase;Bifunctional acetyl-/propionyl-coenzyme A carboxylase subunit alpha accA3;acetyl-/propionyl-CoA carboxylase subunit alpha;Phosphoribosylglycinamide synthet…	accA;bccA;accA;RM25_0676;;accA;RM25_0676;BMR99_02785;CB129slpB_1469;accA;bccA;PFR_JS22-1_1568;PFR_JS7-1_1598;PFR_JS7-2_1598;PFR_JS9-1_1704;PFR_JS15-1_709;PFR_JS9-2_1702;PFR_JS17-1_1639;PFR_JS15-2_712;PFR_JS20-1_1497;PFR_JS23_1572;PFR_JS17-2_1638;PFR_JS20-2_1504;accA;accA;accA;accA;accA;accA;accA;accA;accA;accA;accA;cfiB;cfiB;FEZ52_11910;;accA;accA;accA;accA;accA;accA;accA;accA;accA;accA;accA;accA…	3	RM25_0676
UPI0004A0DA35	Acyltransferase;1-acyl-sn-glycerol-3-phosphate acyltransferase (Precursor);Acyltransferase;1-acyl-sn-glycerol-3-phosphate acyltransferase;1-acyl-sn-glycerol-3-phosphate acyltransferase;Acyltransferase;1-acyl-sn-glycerol-3-phosphate acyltransferase (Precursor);Acyltransferase;Acyltransferase;1-acyl-sn-glycerol-3-phosphate acyltransferase (Precursor);1-acyl-sn-glycerol-3-phosphate acyltransferase (…	plsC;PFR_JS10_75;RM25_0076;PFCIRM118_01075;;RM25_0076;CB129slpB_0078;plsC;plsC;PFR_JS10_75;PFR_J18_72;PFR_JS14_66;PFR_JS9-1_76;PFR_JS17-1_86;PFR_JS9-2_74;PFR_JS17-2_86;PFCIRM129_03735;PFCIRM118_01075;PFCIRM121_05575;PFCIRM122_04075;PFCIRM1025_01760;PFCIRM127_10060;PFCIRM134_12715;PFCIRM516_04420;PFCIRM508_11320;aas;aas;;;;;;;;;;;plsC;;;;;;;;;;;	3	RM25_0076
UPI00049FC1BF	Alpha-1,6-rhamnosyltransferase MigA;Glycosyl transferase, family 2;Alpha-1,3-rhamnosyltransferase WapR;Alpha-1,3-rhamnosyltransferase WapR;glycosyltransferase family 2 protein;Alpha-1,6-rhamnosyltransferase MigA;Alpha-1,3-rhamnosyltransferase WapR;Alpha-1,3-rhamnosyltransferase WapR;Alpha-1,3-rhamnosyltransferase WapR;Glycosyl transferase, family 2;Glycosyl transferase, family 2;Glycosyl transfer…	RM25_0059;PFCIRM118_00980;PFR_JS14_49;CB129slpB_0094;;RM25_0059;CB129slpB_0094;CB129slpB_0124;PFR_JS14_49;PFCIRM129_03640;PFCIRM118_00980;PFCIRM121_05660;PFCIRM123_07685;gtf;PFCIRM508_11225;;;;;;gtf;;;;;;;;	3	RM25_0059
UPI00054267A0	Amino acid-binding ACT;Amino acid-binding ACT domain protein;Amino acid-binding ACT domain protein;amino acid-binding protein;Amino acid-binding ACT domain protein;Amino acid-binding ACT domain protein;Amino acid-binding ACT domain protein;Amino acid-binding ACT domain protein;Amino acid-binding ACT domain protein;Amino acid-binding ACT domain protein;Amino acid-binding ACT;Amino acid-binding ACT…	PFCIRM121_03350;RM25_1101;PFR_JS21-1_1268;;RM25_1101;PFR_JS4_948;PFR_J18_1458;PFR_JS21-1_1268;PFR_JS25-1_1130;PFR_JS21-2_1267;PFCIRM121_03350;PFCIRM527_11710;;;;;;	3	RM25_1101
UPI000541F825	Anthranilate phosphoribosyltransferase;Anthranilate phosphoribosyltransferase;anthranilate phosphoribosyltransferase;Anthranilate phosphoribosyltransferase;Anthranilate phosphoribosyltransferase;;;;	trpD;trpD;;RM25_1500;trpD;;trpD;;	3	RM25_1500
UPI0004A18415	ATP synthase subunit b;ATP synthase subunit b;ATP synthase subunit b;F0F1 ATP synthase subunit B;ATP synthase subunit b;ATP synthase subunit b;ATP synthase subunit b;ATP synthase subunit b;ATP synthase subunit b;ATP synthase subunit b;ATP synthase subunit b;ATP synthase subunit b;ATP synthase subunit b;ATP synthase subunit b;ATP synthase subunit b;ATP synthase subunit b;ATP synthase subunit b;ATP…	atpF;atpF;atpF;;RM25_1132;CB129slpB_1175;atpF;PFR_JS2_1213;PFR_JS10_1155;PFR_JS4_979;PFR_JS8_1239;PFR_JS11_1198;PFR_JS12-2_1194;PFR_JS14_1198;PFR_JS22-1_1251;PFR_JS12-1_1196;PFR_JS7-1_1247;PFR_JS13-1_1198;PFR_JS7-2_1247;PFR_JS13-2_1187;PFR_JS21-1_1298;PFR_JS25-1_1160;PFR_JS21-2_1297;PFR_JS17-1_1294;PFR_JS17-2_1293;atpF;atpF;atpF;atpF;atpF;atpF;atpF;atpF;atpF;atpF;atpF;atpF;atpF;atpF;atpF;atpF;atp…	3	RM25_1132
UPI00054211CF	ATP-dependent DNA helicase RecG;ATP-dependent DNA helicase RecG;ATP-dependent DNA helicase RecG;ATP-dependent DNA helicase RecG;;;;	recG;RM25_1372;RM25_1372;recG;;recG;;	3	RM25_1372
UPI0004A13002	Binding protein of maltose ABC transporter;Binding protein of maltose ABC transporter;extracellular solute-binding protein;Putative exported solute-binding protein;hypothetical protein;Extracellular solute-binding protein family 1 (Precursor);binding protein of maltose ABC transporter;Extracellular solute-binding protein family 1 (Precursor);Extracellular solute-binding protein family 1 (Precurso…	malE;malE;;RM25_2343;BMR99_11595;CB129slpB_2133;malE;PFR_J18_2348;PFR_JS22-1_2314;PFR_JS7-1_2402;PFR_JS7-2_2345;PFR_JS17-1_2443;PFR_JS17-2_2443;PFR_JS23_2323;malE;PFCIRM119_06105;malE;malE;malE;PFCIRM1025_07830;malE;malE;malE;malE;malE;malE;malE;FEZ52_08700;;malE;;malE;malE;malE;;malE;malE;malE;malE;malE;malE;malE;malE;;;;;;;;;;;;;;;	3	RM25_2343
UPI0001D5C684	BirA, Biotin-(Acetyl-CoA carboxylase) ligase;Biotin apo-protein ligase;Biotin--[acetyl-CoA-carboxylase] ligase;BirA, Biotin-(Acetyl-CoA carboxylase) ligase;biotin--[acetyl-CoA-carboxylase] ligase;biotin-(acetyl-CoA carboxylase) ligase;Biotin-[acetyl-CoA-carboxylase] ligase;biotin--[acetyl-CoA-carboxylase] ligase;Biotin apo-protein ligase;BirA, Biotin-(acetyl-CoA carboxylase) ligase;BirA, Biotin-(…	birA;birA;birA;birA;;birA;RM25_0692;BMR99_02855;CB129slpB_1457;birA;birA;birA;PFR_JS2_1505;PFR_JS10_1467;PFR_JS4_1298;PFR_J18_1111;PFR_JS8_1588;PFR_JS11_1535;PFR_JS12-2_1580;PFR_JS14_1497;PFR_JS22-1_1553;PFR_JS12-1_1582;PFR_JS7-1_1584;PFR_JS13-1_1535;PFR_JS7-2_1584;PFR_JS13-2_1522;PFR_JS21-1_1613;PFR_JS25-1_1474;PFR_JS9-1_1690;PFR_JS15-1_724;PFR_JS21-2_1612;PFR_JS9-2_1688;PFR_JS17-1_1624;PFR_JS15…	3	RM25_0692
UPI0001D5CF24	Cell division protein SepF;Cell division protein SepF;Cell division protein SepF;DUF552 domain-containing protein;hypothetical protein;Cell division protein sepF;cell division protein SepF;Cell division protein sepF;Hypothetical protein;Hypothetical protein;Cell division protein sepF;Cell division protein sepF;Cell division protein sepF;Cell division protein sepF;Cell division protein sepF;Cell d…	sepF;sepF;sepF;;PFREUD_15450;RM25_1464;BMR99_07080;CB129slpB_0721;PFREUD_15450;PFCIRM138_01755;PFR_JS2_770;PFR_JS10_703;PFR_JS4_504;PFR_JS8_791;PFR_JS11_730;PFR_JS12-2_725;PFR_JS14_746;PFR_JS22-1_787;PFR_JS12-1_727;PFR_JS7-1_804;PFR_JS13-1_730;PFR_JS7-2_804;PFR_JS13-2_719;PFR_JS21-1_835;PFR_JS25-1_690;PFR_JS21-2_834;PFR_JS15-1_1489;PFR_JS17-1_831;PFR_JS15-2_1490;PFR_JS23_721;PFR_JS17-2_830;PFCIRM…	3	RM25_1464
UPI0001D5CC77	Chaperone protein DnaJ;Chaperone protein DnaJ;Chaperone protein DnaJ;Chaperone protein DnaJ;DnaJ domain-containing protein;molecular chaperone DnaJ;Chaperone protein DnaJ;molecular chaperone DnaJ;Chaperone protein DnaJ 1;Chaperone protein dnaJ 1 (DnaJ1 protein) (Heat shock protein 40 1);Chaperone protein DnaJ;Chaperone protein DnaJ 1;Chaperone protein DnaJ 1;Chaperone protein DnaJ 1;Chaperone pro…	dnaJ1;dnaJ;dnaJ1;dnaJ;;dnaJ1;RM25_1692;BMR99_08180;CB129slpB_0514;dnaJ1;dnaJ;PFR_JS2_546;PFR_JS4_242;PFR_JS8_568;PFR_JS7-1_574;PFR_JS7-2_574;PFR_JS21-1_577;PFR_JS25-1_434;PFR_JS21-2_576;PFR_JS15-1_1715;PFR_JS17-1_573;PFR_JS23_500;PFR_JS15-2_1716;PFR_JS17-2_573;dnaJ1;dnaJ1;dnaJ1;dnaJ1;dnaJ1;dnaJ1;dnaJ1;dnaJ1;dnaJ1;dnaJ1;dnaJ1;dnaJ1;dnaJ1;DBX96_07745;dnaJ1_1;dnaJ1_1;FEZ52_07865;;dnaJ1;dnaJ1;dnaJ1;d…	3	RM25_1692
UPI0004A11934	Chaperone protein DnaJ;Chaperone protein DnaJ;molecular chaperone DnaJ;Chaperone protein DnaJ;Chaperone protein DnaJ 1;Chaperone protein DnaJ 1;Chaperone protein DnaJ 1;Chaperone protein DnaJ 1;Chaperone protein DnaJ 1;Chaperone protein DnaJ 1;Chaperone protein DnaJ 1;Chaperone protein dnaJ 2 (DnaJ2 protein) (Heat shock protein 40 2);Chaperone protein dnaJ 2 (DnaJ2 protein) (Heat shock protein 40…	dnaJ2;dnaJ;;RM25_0432;CB129slpB_1687;PFR_JS8_1841;PFR_JS11_1779;PFR_JS12-2_1823;PFR_JS12-1_1825;PFR_JS13-1_1780;PFR_JS13-2_1767;dnaJ2;dnaJ2;dnaJ2;dnaJ2;dnaJ2;dnaJ2;dnaJ;;dnaJ2;dnaJ2;dnaJ2;dnaJ2;dnaJ2;dnaJ2;;;;;;;	3	RM25_0432
UPI0001D5C79E	Deoxyguanosinetriphosphate triphosphohydrolase (DGTPase);DGTPase;Putative dGTPase;Deoxyguanosinetriphosphate triphosphohydrolase (DGTPase);deoxyguanosinetriphosphate triphosphohydrolase;deoxyguanosinetriphosphate triphosphohydrolase;Deoxyguanosinetriphosphate triphosphohydrolase-like protein;dGTPase;Deoxyguanosinetriphosphate triphosphohydrolase (dGTPase);Deoxyguanosinetriphosphate triphosphohydr…	dgt;dgt;dgt;dgt;;dgt;RM25_1244;CB129slpB_1277;dgt;dgt;dgt;PFR_JS4_1091;PFR_J18_1294;PFR_JS22-1_1359;PFR_JS7-1_1379;PFR_JS7-2_1379;PFR_JS21-1_1409;PFR_JS21-2_1408;PFR_JS15-1_918;PFR_JS17-1_1404;PFR_JS15-2_919;PFR_JS23_1299;PFR_JS17-2_1403;dgt;dgt;dgt;dgt;dgt;dgt;dgt;dgt;dgt;dgt;dgt;dgt;dgt;dgt;dgt;dgt;;dgt;dgt;dgt;dgt;dgt;dgt;dgt;dgt;dgt;dgt;dgt;dgt;dgt;dgt;dgt;dgt;dgt;;;;;;;;;;;;;;;;;;;	3	RM25_1244
UPI0005D8889E	Diaminopimelate decarboxylase (DAP decarboxylase) (DAPDC) (EC 4.1.1.20)	lysA PFR_JS10_1168 PFR_JS2_1226	3
UPI000321711F	Dihydroorotate dehydrogenase 2	pyrD PFREUDJS001_000109	3
UPI0005430A37	DNA ligase;DNA ligase;NAD-dependent DNA ligase LigA;DNA ligase;DNA ligase (NAD+);;;	ligA;ligA;;RM25_0777;ligA;;ligA;	3	RM25_0777
UPI0001D5CB21	Electron transfer oxidoreductase;Electron transfer oxidoreductase;Electron transfer oxidoreductase;geranylgeranyl reductase family protein;drug:proton antiporter;electron transfer oxidoreductase;Geranylgeranyl reductase family protein;Geranylgeranyl reductase family protein;electron transfer oxidoreductase;electron transfer oxidoreductase;Geranylgeranyl reductase family protein;Geranylgeranyl red…	PFCIRM138_05515;PFCIRM512_02945;PFREUD_05140;;;PFREUD_05140;RM25_0475;CB129slpB_1646;PFREUD_05140;PFCIRM138_05515;PFR_JS2_1710;PFR_JS10_1672;PFR_J18_904;PFR_JS8_1799;PFR_JS11_1739;PFR_JS12-2_1783;PFR_JS14_1701;PFR_JS22-1_1759;PFR_JS12-1_1785;PFR_JS7-1_1789;PFR_JS13-1_1739;PFR_JS7-2_1789;PFR_JS13-2_1726;PFR_JS15-1_514;PFR_JS15-2_517;PFR_JS23_1765;PFCIRM129_08535;PFCIRM118_09385;PFCIRM119_11685;PFC…	3	RM25_0475
UPI0005422A28	Excinuclease ABC subunit A;Excinuclease ABC, A subunit;Excinuclease ATPase subunit UvrA;Putative excinuclease ABC, A subunit;excinuclease ABC subunit UvrA;Putative excinuclease ABC, A subunit;Excinuclease ABC subunit A;Putative excinuclease ABC, A subunit;Putative excinuclease ABC, A subunit;Putative excinuclease ABC, A subunit;Excinuclease ATPase subunit UvrA;Excinuclease ATPase subunit UvrA;Exc…	PFREUDJS001_000466;PFR_JS10_154;uvrA4;RM25_2115;;RM25_2115;PFREUDJS001_000466;PFR_JS10_154;PFR_JS7-1_147;PFR_JS7-2_147;uvrA4;uvrA4;uvrA4;uvrA4;uvrA_3;uvrA_3;;uvrA4;uvrA4;uvrA4;uvrA4;;;;;;;	3	RM25_2115
UPI0001D5C69D	Excinuclease ABC subunit A-like protein;Excinuclease ABC subunit A-like protein;Excinuclease ABC, A subunit;excinuclease ABC subunit A;excinuclease ABC subunit A;Excinuclease ABC, A subunit;excinuclease ABC subunit A;excinuclease ABC, A subunit;Excinuclease ABC subunit A-like protein;Putative excinuclease ABC, A subunit;Putative excinuclease ABC, A subunit;Putative excinuclease ABC, A subunit;Put…	uvrA1;uvrA1;RM25_0717;;uvrA1;RM25_0717;BMR99_02975;CB129slpB_1436;uvrA1;PFR_JS8_1564;PFR_JS11_1511;PFR_JS12-2_1552;PFR_JS22-1_1529;PFR_JS12-1_1554;PFR_JS7-1_1560;PFR_JS13-1_1511;PFR_JS7-2_1560;PFR_JS13-2_1498;PFR_JS15-1_748;PFR_JS17-1_1600;PFR_JS20-1_868;PFR_JS15-2_751;PFR_JS23_1533;PFR_JS17-2_1599;PFR_JS20-2_872;uvrA1;uvrA1;uvrA1;uvrA1;uvrA1;uvrA1;uvrA1;uvrA1;uvrA1;uvrA1;uvrA1;uvrA1;uvrA1;uvrA1;…	3	RM25_0717
UPI000543AF83	FAD-dependent pyridine nucleotide-disulphide oxidoreductase:4Fe-4S ferredoxin, iron-sulfur binding:Aromatic-ring hydroxylase;FAD-dependent pyridine nucleotide-disulphide oxidoreductase:4Fe-4S ferredoxin, iron-sulfur binding:Aromatic-ring hydroxylase;tRNA uridine 5-carboxymethylaminomethyl modification enzyme GidA;NAD(P)-binding protein;TRNA uridine 5-carboxymethylaminomethyl modification enzyme G…	PFCIRM138_10760;PFCIRM121_07030;PFR_JS21-1_2108;;RM25_0185;PFCIRM138_10760;PFR_JS4_194;PFR_J18_2079;PFR_JS7-1_2200;PFR_JS7-2_2143;PFR_JS21-1_2108;PFR_JS25-1_1973;PFR_JS21-2_2107;PFCIRM121_07030;PFCIRM135_03720;PFCIRM527_08755;PFCIRM513_00440;;;;;;;;;;;	3	RM25_0185
UPI000542F7A6	Glucose-6-phosphate 1-dehydrogenase;Glucose-6-phosphate 1-dehydrogenase;Glucose-6-phosphate 1-dehydrogenase;glucose-6-phosphate dehydrogenase;Glucose-6-phosphate 1-dehydrogenase Zwf;Glucose-6-phosphate 1-dehydrogenase Zwf;Glucose-6-phosphate 1-dehydrogenase Zwf;Glucose-6-phosphate 1-dehydrogenase Zwf;Glucose-6-phosphate 1-dehydrogenase Zwf;Glucose-6-phosphate 1-dehydrogenase Zwf;Glucose-6-phospha…	zwf;zwf;zwf;;RM25_1426;PFR_JS10_740;PFR_JS11_767;PFR_JS12-2_762;PFR_JS14_783;PFR_JS12-1_764;PFR_JS7-1_841;PFR_JS13-1_767;PFR_JS7-2_841;PFR_JS13-2_756;zwf;zwf;zwf;zwf;zwf;zwf2;zwf2;;zwf;zwf;zwf;zwf;zwf;;	3	RM25_1426
UPI0001D5CC3F	GTP pyrophosphokinase;GTP diphosphokinase;RelA/SpoT family protein;GTP pyrophosphokinase;bifunctional (p)ppGpp synthetase/guanosine-3',5'-bis(diphosphate) 3'-pyrophosphohydrolase;GTP pyrophosphokinase;GTP diphosphokinase;bifunctional (p)ppGpp synthetase/guanosine-3',5'-bis(diphosphate) 3'-pyrophosphohydrolase;GTP diphosphokinase;GTP pyrophosphokinase;GTP pyrophosphokinase;RelA/SpoT family protein…	relA;relA;relA;relA;;relA;RM25_1027;BMR99_05280;CB129slpB_1062;relA;relA;relA;PFR_JS2_1109;PFR_JS10_1050;PFR_JS4_856;PFR_J18_1533;PFR_JS8_1133;PFR_JS11_1095;PFR_JS14_1094;PFR_JS22-1_1137;PFR_JS7-1_1143;PFR_JS13-1_1095;PFR_JS7-2_1143;PFR_JS13-2_1084;PFR_JS21-1_1178;PFR_JS25-1_1033;PFR_JS9-1_1190;PFR_JS21-2_1177;PFR_JS15-1_1143;PFR_JS9-2_1188;PFR_JS17-1_1179;PFR_JS20-1_1304;PFR_JS15-2_1144;PFR_JS23…	3	RM25_1027
UPI000324A624	Heptaprenyl diphosphate synthase component II;Polyprenyl synthetase;Heptaprenyl diphosphate synthase component II;Polyprenyl synthetase;Putative POLYPRENYL-DIPHOSPHATE SYNTHASE GRCC1;Polyprenyl synthetase;Heptaprenyl diphosphate synthase component II;Polyprenyl synthetase;Polyprenyl synthetase;Polyprenyl synthetase;Polyprenyl synthetase;Polyprenyl synthetase;Polyprenyl synthetase;Polyprenyl synth…	idsA;PFR_JS22-1_1744;idsA;PFR_JS13-1_1724;RM25_0490;CB129slpB_1631;idsA;PFR_JS2_1695;PFR_JS4_1491;PFR_J18_919;PFR_JS8_1784;PFR_JS11_1724;PFR_JS12-2_1768;PFR_JS14_1686;PFR_JS22-1_1744;PFR_JS12-1_1770;PFR_JS13-1_1724;PFR_JS13-2_1711;PFR_JS21-1_1805;PFR_JS25-1_1665;PFR_JS15-1_529;PFR_JS9-1_1882;PFR_JS21-2_1804;PFR_JS9-2_1880;PFR_JS17-1_1813;PFR_JS15-2_532;PFR_JS20-1_1680;PFR_JS17-2_1812;PFR_JS23_175…	3	RM25_0490
UPI0001D5CFEF	Hypothetical membrane protein;Hypothetical membrane protein;DivIVA domain protein;Hypothetical membrane protein;DivIVA domain-containing protein;hypothetical protein;hypothetical protein;Putative membrane protein;Hypothetical protein;Hypothetical membrane protein;Hypothetical membrane protein;DivIVA domain protein;Hypothetical protein;Hypothetical protein;Hypothetical protein;Hypothetical protein…	PFCIRM138_02145;PFCIRM512_08970;PFREUDJS001_001540;PFREUD_16210;;;PFREUD_16210;RM25_1538;CB129slpB_0651;PFREUD_16210;PFCIRM138_02145;PFREUDJS001_001540;PFR_JS2_696;PFR_JS10_629;PFR_JS4_430;PFR_J18_1952;PFR_JS8_717;PFR_JS14_672;PFR_JS22-1_712;PFR_JS7-1_731;PFR_JS7-2_731;PFR_JS21-1_762;PFR_JS25-1_615;PFR_JS21-2_761;PFR_JS9-1_770;PFR_JS15-1_1562;PFR_JS9-2_768;PFR_JS17-1_757;PFR_JS20-1_597;PFR_JS15-2…	3	RM25_1538
UPI0001D5CB9C	Hypothetical membrane protein;Hypothetical membrane protein;Hypothetical membrane protein;Hypothetical membrane protein;DUF3566 domain-containing protein;hypothetical protein;hypothetical protein;Putative membrane protein;hypothetical protein;Integral membrane protein;Hypothetical membrane protein;Hypothetical membrane protein;Hypothetical membrane protein;Integral membrane protein;Integral membr…	PFCIRM138_03855;PFCIRM512_08150;PFREUDJS001_000342;PFREUD_00220;;;PFREUD_00220;RM25_0021;BMR99_00100;CB129slpB_0021;PFREUD_00220;PFCIRM138_03855;PFREUDJS001_000342;PFR_JS2_22;PFR_JS10_48;PFR_JS4_22;PFR_J18_19;PFR_JS8_17;PFR_JS11_21;PFR_JS12-2_21;PFR_JS14_21;PFR_JS22-1_47;PFR_JS12-1_21;PFR_JS7-1_26;PFR_JS13-1_21;PFR_JS7-2_26;PFR_JS13-2_21;PFR_JS21-1_24;PFR_JS21-2_24;PFR_JS9-1_24;PFR_JS15-1_23;PFR_…	3	RM25_0021
UPI0001D5CE6D	Inorganic pyrophosphatase;Inorganic pyrophosphatase;Inorganic pyrophosphatase;Inorganic pyrophosphatase;inorganic pyrophosphatase;inorganic pyrophosphatase;Inorganic diphosphatase;Inorganic diphosphatase;Inorganic pyrophosphatase;Inorganic pyrophosphatase;Inorganic pyrophosphatase;Inorganic diphosphatase;Inorganic diphosphatase;Inorganic diphosphatase;Inorganic diphosphatase;Inorganic diphosphata…	ppa;ppa;ppa;ppa;;PFREUD_20370;RM25_1943;CB129slpB_0307;PFREUD_20370;PFCIRM138_08215;ppa;PFR_JS2_322;PFR_JS10_1954;PFR_J18_329;PFR_JS8_325;PFR_JS11_306;PFR_JS12-2_297;PFR_JS14_298;PFR_JS22-1_346;PFR_JS12-1_297;PFR_JS7-1_325;PFR_JS13-1_306;PFR_JS7-2_325;PFR_JS13-2_295;PFR_JS21-1_346;PFR_JS25-1_204;PFR_JS21-2_345;PFR_JS9-1_351;PFR_JS9-2_349;PFR_JS17-1_350;PFR_JS15-1_1941;PFR_JS23_274;PFR_JS17-2_350;…	3	RM25_1943
UPI0001D5CD6F	IolC (Myo-inositol catabolism iolC protein);IolC (Myo-inositol catabolism iolC protein);Kinase, PfkB family;IolC (Myo-inositol catabolism iolC protein);5-dehydro-2-deoxygluconokinase;sugar kinase;myo-inositol catabolism protein IolC;Putative 5-dehydro-2-deoxygluconokinase;Kinase, PfkB family;iolC (Myo-inositol catabolism iolC protein);iolC (Myo-inositol catabolism iolC protein);Kinase, PfkB famil…	iolC;iolC;iolC;iolC;;;iolC;RM25_1814;CB129slpB_0420;iolC;iolC;iolC;PFR_JS2_445;PFR_JS10_347;PFR_JS4_1852;PFR_J18_457;PFR_JS8_452;PFR_JS11_429;PFR_JS12-2_423;PFR_JS14_424;PFR_JS22-1_475;PFR_JS12-1_423;PFR_JS13-1_429;PFR_JS13-2_418;PFR_JS21-1_474;PFR_JS25-1_333;PFR_JS21-2_473;PFR_JS17-1_475;PFR_JS15-1_1816;PFR_JS20-1_312;PFR_JS23_399;PFR_JS15-2_1816;PFR_JS17-2_475;PFR_JS20-2_312;iolC;iolC;iolC;iolC…	3	RM25_1814
UPI0005423F88	IolD (Myo-inositol catabolism iolD protein) (Acetolactate synthase protein) (Pyruvate:pyruvate acetaldehydetransferase (Decarboxylating));IolD (Myo-inositol catabolism iolD protein) (Acetolactate synthase protein) (Pyruvate:pyruvate acetaldehydetransferase (Decarboxylating));3D-(3,5/4)-trihydroxycyclohexane-1,2-dione acylhydrolase (decyclizing);3D-(3,5/4)-trihydroxycyclohexane-1,2-dione hydrolase…	iolD;iolD;;RM25_1817;iolD;iolD;;iolD;iolD;;;	3	RM25_1817
UPI0005D74341	Isochorismate synthase	menF PFREUDJS001_000649	3
UPI00054397CC	L-aspartate oxidase (LASPO) (Quinolinate synthetase B);L-aspartate oxidase (Quinolinate synthetase B);L-aspartate oxidase (LASPO) (Quinolinate synthetase B);L-aspartate oxidase;L-aspartate oxidase;hypothetical protein;L-aspartate oxidase (LASPO) (Quinolinate synthetase B);L-aspartate oxidase (Quinolinate synthetase B);L-aspartate oxidase (Quinolinate synthetase B);L-aspartate oxidase (LASPO) (Qui…	nadB;PFR_JS10_225;nadB2;RM25_2040;RM25_2040;BMR99_10175;nadB;PFR_JS10_225;PFR_JS23_2029;nadB2;nadB2;;nadB2;nadB2;nadB;;;;	3	RM25_2040
UPI00049FA0A3	LexA repressor;LexA repressor;LexA repressor;transcriptional repressor LexA;LexA repressor;LexA repressor;LexA repressor, Peptidase S24, SOS regulatory protein dinR;LexA repressor;LexA repressor;LexA repressor;LexA repressor;LexA repressor;LexA repressor;LexA repressor;LexA repressor;LexA repressor;LexA repressor;LexA repressor;LexA repressor;LexA repressor;LexA repressor;LexA repressor;LexA repr…	dinR;dinR;lexA;;RM25_0891;CB129slpB_0934;lexA, dinR;lexA;PFR_JS2_984;PFR_JS10_920;PFR_JS4_723;PFR_J18_1660;PFR_JS8_1006;PFR_JS11_969;PFR_JS12-2_965;PFR_JS22-1_1010;PFR_JS12-1_967;PFR_JS7-1_1017;PFR_JS13-1_969;PFR_JS7-2_1017;PFR_JS13-2_958;PFR_JS21-1_1049;PFR_JS25-1_904;PFR_JS9-1_1062;PFR_JS21-2_1048;PFR_JS9-2_1060;PFR_JS17-1_1053;PFR_JS20-1_1434;PFR_JS17-2_1052;PFR_JS20-2_1441;lexA, dinR;lexA, di…	3	RM25_0891
UPI0001D5C568	Malate dehydrogenase;Malate dehydrogenase;Malate dehydrogenase;Malate dehydrogenase;malate dehydrogenase;malate dehydrogenase;Malate dehydrogenase;malate dehydrogenase;Malate dehydrogenase;Malate dehydrogenase;Malate dehydrogenase;Malate dehydrogenase;Malate dehydrogenase;Malate dehydrogenase;Malate dehydrogenase;Malate dehydrogenase;Malate dehydrogenase;Malate dehydrogenase;Malate dehydrogenase;…	mdh;mdh;mdh;mdh;;mdh;RM25_0648;BMR99_02660;CB129slpB_1492;mdh;mdh;mdh;PFR_JS2_1543;PFR_JS10_1507;PFR_JS4_1336;PFR_J18_1072;PFR_JS11_1573;PFR_JS12-2_1620;PFR_JS14_1536;PFR_JS22-1_1592;PFR_JS12-1_1622;PFR_JS7-1_1622;PFR_JS13-1_1573;PFR_JS7-2_1622;PFR_JS13-2_1560;PFR_JS21-1_1651;PFR_JS25-1_1512;PFR_JS9-1_1729;PFR_JS15-1_685;PFR_JS21-2_1650;PFR_JS9-2_1727;PFR_JS17-1_1663;PFR_JS15-2_688;PFR_JS20-1_152…	3	RM25_0648
UPI0001D5C8B9	Malic enzyme, NAD binding domain protein	PFR_JS10_1340 PFR_JS23_1363 PFR_JS2_1378	3
UPI0001D5C68C	Mannose-1-phosphate guanylyltransferase;Mannose-1-phosphate guanylyltransferase;Mannose-1-phosphate guanylyltransferase;mannose-1-phosphate guanylyltransferase;mannose-1-phosphate guanylyltransferase;Mannose-1-phosphate guanylyltransferase;mannose-1-phosphate guanylyltransferase;Mannose-1-phosphate guanylyltransferase;Mannose-1-phosphate guanylyltransferase;Mannose-1-phosphate guanylyltransferase…	manC;manC;manC;;manC;RM25_0700;BMR99_02890;manC;manC;manC;PFR_JS2_1498;PFR_JS4_1287;PFR_JS22-1_1546;PFR_JS7-1_1577;PFR_JS7-2_1577;PFR_JS21-1_1602;PFR_JS25-1_1463;PFR_JS9-1_1679;PFR_JS21-2_1601;PFR_JS15-1_731;PFR_JS9-2_1677;PFR_JS17-1_1617;PFR_JS15-2_734;PFR_JS20-1_1471;PFR_JS23_1550;PFR_JS17-2_1616;PFR_JS20-2_1478;manC;manC;manC;manC;manC;manC;manC;manC;manC;manC;manC;manC;manC;manC;DBX96_08235;F…	3	RM25_0700
UPI000543A18E	Membrane protease subunits, stomatin/prohibitin homologs (Membrane protease subunit, stomatin/prohibitin homolog);Membrane protease subunits, stomatin/prohibitin homologs (Membrane protease subunit, stomatin/prohibitin homolog);SPFH domain-containing protein;SPFH/Band 7/PHB domain protein;Membrane protease subunits, stomatin/prohibitin homologs (Membrane protease subunit, stomatin/prohibitin homo…	PFCIRM512_09085;PFCIRM138_09485;;RM25_1562;PFCIRM138_09485;PFR_J18_711;PFR_JS8_693;PFR_JS12-2_623;PFR_JS12-1_625;PFR_JS7-1_708;PFR_JS7-2_708;PFCIRM118_04620;PFCIRM121_00755;PFCIRM122_11190;PFCIRM127_08515;PFCIRM135_11280;PFCIRM512_09085;PFCIRM516_04970;PFCIRM508_06545;PFCIRM513_07735;;;;;;;;;;;;;;;;;;;;;;	3	RM25_1562
UPI000543BC79	Methylase;Methylase;Methylase;class I SAM-dependent methyltransferase;Methyltransferase;hypothetical protein;Methylase;Methylase;Methylase involved in ubiquinone/menaquinone biosynthesis;Methylase involved in ubiquinone/menaquinone biosynthesis;Methylase involved in ubiquinone/menaquinone biosynthesis;Methylase involved in ubiquinone/menaquinone biosynthesis;Methylase involved in ubiquinone/menaq…	PFCIRM512_10320;PFCIRM138_00955;PFREUDJS001_000537;;RM25_2037;BMR99_10165;PFCIRM138_00955;PFREUDJS001_000537;PFR_JS2_221;PFR_JS10_227;PFR_JS8_212;PFR_JS12-2_189;PFR_JS14_187;PFR_JS22-1_242;PFR_JS12-1_189;PFR_JS7-1_223;PFR_JS7-2_223;PFR_JS9-1_243;PFR_JS9-2_241;PFR_JS17-1_241;PFR_JS20-1_215;PFR_JS17-2_241;PFR_JS20-2_215;PFR_JS23_2027;PFCIRM118_01655;PFCIRM119_02575;PFCIRM121_02525;PFCIRM123_06285;P…	3	RM25_2037
UPI0005429FBD	Methylmalonyl-CoA carboxytransferase 12S subunit (Transcarboxylase 12S subunit). 610 bp;Methylmalonyl-CoA carboxytransferase 12S subunit (Transcarboxylase 12S subunit). 610 bp;Methylmalonyl-CoA carboxyltransferase 12S subunit;methylmalonyl-CoA carboxyltransferase;Carboxyl transferase;Methylmalonyl-CoA carboxytransferase 12S subunit (Transcarboxylase 12S subunit). 610 bp;Methylmalonyl-CoA carboxyl…	mmdA;mmdA;PFR_JS9-1_503;;RM25_1794;mmdA;PFR_JS2_465;PFR_J18_478;PFR_JS9-1_503;PFR_JS9-2_501;mmdA;;mmdA;mmdA;;;	3	RM25_1794
UPI0005424682	N5-carboxyaminoimidazole ribonucleotide mutase;N5-carboxyaminoimidazole ribonucleotide mutase;N5-carboxyaminoimidazole ribonucleotide mutase;5-(carboxyamino)imidazole ribonucleotide mutase;N5-carboxyaminoimidazole ribonucleotide mutase;Phosphoribosylaminoimidazole carboxylase, catalytic subunit;Phosphoribosylaminoimidazole carboxylase, catalytic subunit;Phosphoribosylaminoimidazole carboxylase, c…	purE;purE;purE;;RM25_0698;PFR_JS11_1530;PFR_JS12-2_1571;PFR_JS12-1_1573;PFR_JS13-1_1530;PFR_JS13-2_1517;PFR_JS9-1_1681;PFR_JS9-2_1679;PFR_JS20-1_1473;PFR_JS20-2_1480;purE;purE;purE;purE;purE;;purE;purE;purE;purE;purE;;;;;;	3	RM25_0698
UPI0005437D9D;REV__UPI000543DF45			3
UPI0005CB878C			3
UPI0005CB8E07			3
UPI0005CBEA32			3
UPI0005D761C6			3
UPI0005D76861			3
UPI0005D802F8			3
UPI0005D888BF			3
UPI0005D8AE12			3
UPI000542AB6B	N-acetyltransferase domain-containing protein;Hydrolase, P-loop family;ATPase or kinase;Uncharacterized protein;tRNA (adenosine(37)-N6)-threonylcarbamoyltransferase complex ATPase subunit type 1 TsaE;Hydrolase, P-loop family;Hypothetical protein;Hydrolase, P-loop family;Putative ATPase or kinase;Putative ATPase or kinase;Putative ATPase or kinase;Putative ATPase or kinase;Putative ATPase or kinas…	PFCIRM138_10950;tsaE;PFR_JS10_1558;PFCIRM121_06195;;RM25_0593;PFCIRM138_10950;tsaE;PFR_JS10_1558;PFR_J18_1019;PFR_JS8_1682;PFR_JS14_1587;PFR_JS20-1_1577;PFR_JS20-2_1584;PFCIRM121_06195;PFCIRM122_08120;tsaE;tsaE;;;;;tsaE;;;;;	3	RM25_0593
UPI00054253E6	NAD kinase;NAD kinase;NAD kinase;NAD kinase;NAD kinase;putative inorganic polyphosphate/ATP-NAD kinase;NAD kinase;Probable inorganic polyphosphate/ATP-NAD kinase;Probable inorganic polyphosphate/ATP-NAD kinase;Probable inorganic polyphosphate/ATP-NAD kinase;Probable inorganic polyphosphate/ATP-NAD kinase;Probable inorganic polyphosphate/ATP-NAD kinase;Probable inorganic polyphosphate/ATP-NAD kina…	ppnK;nadK;ppnK;nadK;;RM25_1303;ppnK;PFR_JS10_861;PFR_JS11_910;PFR_JS14_902;PFR_JS7-1_959;PFR_JS13-1_910;PFR_JS7-2_959;PFR_JS13-2_899;ppnK;ppnK;ppnK;ppnK;ppnK;;ppnK;ppnK;ppnK;ppnK;;;;;	3	RM25_1303
UPI0005432B5F	NADH-quinone oxidoreductase;NADH-quinone oxidoreductase;NADH-quinone oxidoreductase subunit G;NADH dehydrogenase, G subunit;NADH dehydrogenase, G subunit;NADH-quinone oxidoreductase chain G (NADH dehydrogenase I, chain G);;;;	nuoG;RM25_0482;;RM25_0482;PFR_J18_911;nuoG;;nuoG;;	3	RM25_0482
UPI0005422569	NLPC_P60 domain-containing protein;NlpC/P60 family protein;NLPC_P60 domain-containing protein;Uncharacterized protein;NlpC/P60 family protein;Hypothetical protein;Hypothetical protein;NlpC/P60 family protein;Hypothetical protein;Hypothetical protein;Hypothetical protein;Hypothetical protein;Hypothetical protein;;;;;;;;;;;;	PFCIRM138_09160;PFREUDJS001_002096;PFR_JS10_1753;PFCIRM121_09445;;RM25_0395;PFCIRM138_09160;PFREUDJS001_002096;PFR_JS10_1753;PFR_JS14_1778;PFCIRM121_09445;PFCIRM127_05880;PFCIRM514_09685;;;;;;;;;;;;	3	RM25_0395
UPI00054423A3	NUDIX hydrolase;Hydrolase, NUDIX family;Hydrolase, NUDIX family;NUDIX hydrolase;Hydrolase, NUDIX family;Hydrolase, NUDIX family;Hydrolase, NUDIX family;Hydrolase, NUDIX family;NUDIX hydrolase;NUDIX hydrolase;NUDIX hydrolase;NUDIX hydrolase;NUDIX hydrolase;;;;;;;;;;;;	PFCIRM118_02020;RM25_1115;PFR_JS13-1_1181;;RM25_1115;PFR_JS11_1181;PFR_JS13-1_1181;PFR_JS13-2_1170;PFCIRM118_02020;PFCIRM121_00350;PFCIRM127_03200;PFCIRM508_04260;PFCIRM456_04560;;;;;;;;;;;;	3	RM25_1115
UPI0001D5D10D	Orotidine 5-phosphate decarboxylase (OMP decarboxylase) (OMPDCase) (OMPdecase);Orotidine 5'-phosphate decarboxylase;Orotidine 5'-phosphate decarboxylase;Orotidine 5-phosphate decarboxylase (OMP decarboxylase) (OMPDCase) (OMPdecase);Orotidine 5-phosphate decarboxylase (OMP decarboxylase) (OMPDCase) (OMPdecase);orotidine-5'-phosphate decarboxylase;orotidine 5-phosphate decarboxylase;Orotidine 5'-ph…	pyrF;pyrF;PFR_JS10_1069;pyrF;pyrF;;pyrF;RM25_1046;BMR99_05185;CB129slpB_1081;pyrF;pyrF;pyrF;PFR_JS2_1128;PFR_JS10_1069;PFR_JS4_876;PFR_JS8_1152;PFR_JS12-2_1110;PFR_JS14_1113;PFR_JS22-1_1156;PFR_JS12-1_1112;PFR_JS7-1_1162;PFR_JS7-2_1162;PFR_JS21-1_1197;PFR_JS25-1_1052;PFR_JS9-1_1209;PFR_JS21-2_1196;PFR_JS15-1_1124;PFR_JS9-2_1207;PFR_JS17-1_1198;PFR_JS20-1_1285;PFR_JS15-2_1125;PFR_JS23_1093;PFR_JS1…	3	RM25_1046
UPI0001D5CC96	Oxidoreductase;L-glyceraldehyde 3-phosphate reductase YghZ;Oxidoreductase;Oxidoreductase;L-glyceraldehyde 3-phosphate reductase YghZ;L-glyceraldehyde 3-phosphate reductase;Oxidoreductase;L-glyceraldehyde 3-phosphate reductase;L-glyceraldehyde 3-phosphate reductase YghZ;Oxidoreductase;Oxidoreductase;L-glyceraldehyde 3-phosphate reductase YghZ;L-glyceraldehyde 3-phosphate reductase YghZ;L-glycerald…	yghZ;PFR_JS10_2300;yghZ;yghZ;PFR_JS10_2300;;yghZ;RM25_2326;CB129slpB_2118;yghZ;yghZ;PFR_JS10_2300;PFR_JS22-1_2297;PFR_JS15-1_2292;PFR_JS17-1_2426;PFR_JS15-2_2290;PFR_JS17-2_2426;PFR_JS23_2306;yghZ;yghZ;yghZ;yghZ;yghZ;yghZ;yghZ;yghZ;gpr_1;gpr_1;;yghZ;yghZ;yghZ;yghZ;yghZ;yghZ;yghZ;yghZ;yghZ;yghZ;;;;;;;;;;;;	3	RM25_2326
UPI0001D5CD2C	Oxidoreductase;Oxididoreductase subunit;Cysteine-rich domain protein;Oxidoreductase;(Fe-S)-binding protein;Oxidoreductase;Lactate utilization protein A;Fe-S oxidoreductase;oxididoreductase subunit;Oxidoreductase;Oxidoreductase;Cysteine-rich domain protein;Putative oxididoreductase subunit;Putative oxididoreductase subunit;Putative oxididoreductase subunit;Putative oxididoreductase subunit;Putativ…	PFCIRM138_05925;PFCIRM512_00575;PFREUDJS001_001688;PFREUD_18650;;PFREUD_18650;RM25_1773;BMR99_02155;CB129slpB_0457;PFREUD_18650;PFCIRM138_05925;PFREUDJS001_001688;PFR_JS2_485;PFR_JS10_387;PFR_JS4_1811;PFR_J18_498;PFR_JS8_492;PFR_JS11_469;PFR_JS12-2_463;PFR_JS14_464;PFR_JS22-1_515;PFR_JS12-1_463;PFR_JS7-1_492;PFR_JS13-1_469;PFR_JS7-2_492;PFR_JS13-2_458;PFR_JS21-1_514;PFR_JS21-2_513;PFR_JS9-1_523;P…	3	RM25_1773
UPI0004A13AA7	Peptidase M16 inactive domain protein;Peptidase M16 inactive domain protein;Zn-dependant peptidase;hypothetical protein;Peptidase M16 inactive domain protein;Peptidase M16 inactive domain protein;Peptidase M16 inactive domain protein;Peptidase M16 inactive domain protein;Peptidase M16 inactive domain protein;Peptidase M16 inactive domain protein;Peptidase M16 inactive domain protein;Peptidase M16…	PFR_JS22-1_1292;RM25_1175;PFCIRM119_08805;;RM25_1175;CB129slpB_1214;PFR_JS2_1255;PFR_JS4_1021;PFR_JS22-1_1292;PFR_JS21-1_1340;PFR_JS25-1_1202;PFR_JS9-1_1352;PFR_JS21-2_1339;PFR_JS9-2_1350;PFR_JS17-1_1336;PFR_JS20-1_1128;PFR_JS23_1232;PFR_JS17-2_1335;PFR_JS20-2_1134;PFCIRM129_02875;PFCIRM119_08805;PFCIRM121_00035;PFCIRM127_03510;PFCIRM125_10140;PFCIRM139_06805;PFCIRM527_09880;PFCIRM456_04245;;;;;;…	3	RM25_1175
UPI0005CBE137	Peptidase M20D, amidohydrolase	PFR_JS2_677	3
UPI0001D5CE9D	Peptide deformylase;Peptide deformylase;Peptide deformylase;Peptide deformylase;peptide deformylase;polypeptide deformylase;Peptide deformylase;peptide deformylase;Peptide deformylase;Polypeptide deformylase;Polypeptide deformylase;Peptide deformylase;Peptide deformylase;Peptide deformylase;Peptide deformylase;Peptide deformylase;Peptide deformylase;Peptide deformylase;Peptide deformylase;Peptide…	def;def;def;def;;def;RM25_1402;BMR99_06735;CB129slpB_0788;def;def;def;PFR_JS2_832;PFR_JS10_765;PFR_JS4_566;PFR_J18_1813;PFR_JS8_853;PFR_JS11_815;PFR_JS12-2_810;PFR_JS14_807;PFR_JS22-1_856;PFR_JS12-1_812;PFR_JS7-1_865;PFR_JS13-1_815;PFR_JS7-2_865;PFR_JS13-2_804;PFR_JS21-1_896;PFR_JS25-1_751;PFR_JS21-2_895;PFR_JS9-1_905;PFR_JS15-1_1426;PFR_JS9-2_903;PFR_JS17-1_899;PFR_JS20-1_735;PFR_JS15-2_1427;PFR…	3	RM25_1402
UPI000323036B	PF06224 family protein	PFR_JS2_270	3
UPI0001D5CE07	Phenylalanine--tRNA ligase beta subunit;Phenylalanine--tRNA ligase beta subunit;Phenylalanine--tRNA ligase beta subunit;Phenylalanine--tRNA ligase beta subunit;phenylalanine--tRNA ligase subunit beta;phenylalanyl-tRNA synthetase subunit beta;Phenylalanine--tRNA ligase beta subunit;phenylalanine--tRNA ligase subunit beta;Phenylalanine--tRNA ligase beta subunit;Phenylalanyl-tRNA synthetase beta cha…	pheT;pheT;pheT;pheT;;pheT;RM25_1323;BMR99_06345;CB129slpB_0858;pheT;pheT;PFR_JS2_909;PFR_JS10_844;PFR_J18_1737;PFR_JS8_930;PFR_JS12-2_887;PFR_JS14_885;PFR_JS22-1_933;PFR_JS12-1_889;PFR_JS21-1_973;PFR_JS25-1_828;PFR_JS21-2_972;PFR_JS15-1_1349;PFR_JS17-1_976;PFR_JS15-2_1350;PFR_JS23_867;PFR_JS17-2_975;pheT;pheT;pheT;pheT;pheT;pheT;pheT;pheT;pheT;pheT;pheT;pheT;pheT;pheT;DBX96_09295;pheT;pheT;FEZ52_…	3	RM25_1323
UPI0001D5CB17	PRC-barrel;PRC-barrel;Uncharacterized protein;PRC-barrel domain containing protein;PRC-barrel protein;PRC-barrel protein;Hypothetical protein;PRC-barrel;Hypothetical protein;Hypothetical protein;Hypothetical protein;Hypothetical protein;Hypothetical protein;Hypothetical protein;Hypothetical protein;Hypothetical protein;Hypothetical protein;Hypothetical protein;Hypothetical protein;Hypothetical pr…	PFCIRM512_02895;PFREUD_05040;RM25_0466;;;PFREUD_05040;RM25_0466;PFREUD_05040;PFR_JS4_1516;PFR_JS11_1748;PFR_JS12-2_1792;PFR_JS14_1710;PFR_JS12-1_1794;PFR_JS13-1_1748;PFR_JS13-2_1735;PFR_JS21-1_1830;PFR_JS25-1_1690;PFR_JS15-1_504;PFR_JS9-1_1907;PFR_JS21-2_1829;PFR_JS9-2_1905;PFR_JS17-1_1837;PFR_JS15-2_507;PFR_JS17-2_1836;PFCIRM118_09435;PFCIRM121_10845;PFCIRM122_07025;PFCIRM134_09840;PFCIRM512_028…	3	RM25_0466
UPI0004A14C60	Prephenate dehydrogenase;Prephenate dehydrogenase;Prephenate dehydrogenase;Prephenate dehydrogenase;prephenate dehydrogenase;prephenate dehydrogenase;Prephenate dehydrogenase;Prephenate dehydrogenase;Prephenate dehydrogenase;Prephenate dehydrogenase;Prephenate dehydrogenase;Prephenate dehydrogenase;Prephenate dehydrogenase;Prephenate dehydrogenase;Prephenate dehydrogenase;Prephenate dehydrogenase…	tyrA;tyrA2;PFR_JS10_1088;tyrA;;;RM25_1063;CB129slpB_1097;tyrA;tyrA2;PFR_JS2_1145;PFR_JS10_1088;PFR_JS4_894;PFR_J18_1497;PFR_JS8_1169;PFR_JS11_1131;PFR_JS14_1130;PFR_JS22-1_1173;PFR_JS7-1_1179;PFR_JS13-1_1131;PFR_JS7-2_1179;PFR_JS13-2_1120;PFR_JS21-1_1214;PFR_JS25-1_1069;PFR_JS21-2_1213;tyrA;tyrA;tyrA;tyrA;tyrA;tyrA;tyrA;tyrA;tyrA;tyrA;tyrA;tyrA;tyrA;tyrA;tyrA_2;tyrA_2;FEZ52_00190;;tyrA;tyrA;tyrA;…	3	RM25_1063
UPI0001D5C93E	Protein translocase subunit SecA;Protein translocase subunit SecA;Protein translocase subunit SecA;Protein translocase subunit SecA;preprotein translocase subunit SecA;preprotein translocase subunit SecA;Protein translocase subunit SecA;Protein translocase subunit SecA;Preprotein translocase SecA subunit;Protein translocase subunit SecA;Protein translocase subunit SecA;Protein translocase subunit…	secA;secA;secA;secA;;PFREUD_09690;RM25_1203;CB129slpB_1238;PFREUD_09690;secA;PFR_JS10_1224;PFR_JS4_1049;PFR_J18_1359;PFR_JS8_1309;PFR_JS11_1267;PFR_JS14_1266;PFR_JS22-1_1319;PFR_JS7-1_1316;PFR_JS13-1_1267;PFR_JS7-2_1316;PFR_JS13-2_1256;PFR_JS21-1_1367;PFR_JS25-1_1229;PFR_JS21-2_1366;PFR_JS15-1_958;PFR_JS17-1_1363;PFR_JS20-1_1100;PFR_JS15-2_959;PFR_JS23_1259;PFR_JS17-2_1362;PFR_JS20-2_1106;PFCIRM1…	3	RM25_1203
UPI000542E39B	Putative carboxylic ester hydrolase;Type III restriction protein res subunit;Type III restriction protein res subunit;Type III restriction protein res subunit;Type III restriction protein res subunit;Type III restriction protein res subunit;Type III restriction protein res subunit;Type III restriction protein res subunit;Type III restriction protein res subunit;Type III restriction protein res su…	pf1861;RM25_0331;PFR_JS20-1_1841;RM25_0331;PFR_JS4_1633;PFR_JS21-1_1945;PFR_JS25-1_1830;PFR_JS21-2_1944;PFR_JS20-1_1841;PFR_JS20-2_1848;pf1861;pf1861;;pf1861;pf1861;;;	3	RM25_0331
UPI0001D5D044	Putative purine phosphoribosyltransferase;Phosphoribosyl transferase domain protein;Phosphoribosyl transferase domain protein;Putative purine phosphoribosyltransferase;phosphoribosyltransferase;purine phosphoribosyltransferase;Purine phosphoribosyltransferase;phosphoribosyltransferase;Phosphoribosyl transferase domain protein;Putative purine phosphoribosyltransferase;Putative purine phosphoribosy…	gpt;gpt;PFREUDJS001_001559;gpt;;gpt;RM25_1556;BMR99_07535;CB129slpB_0634;gpt;gpt;PFREUDJS001_001559;PFR_JS2_678;PFR_JS10_611;PFR_JS4_413;PFR_J18_716;PFR_JS8_698;PFR_JS11_639;PFR_JS12-2_629;PFR_JS14_652;PFR_JS22-1_695;PFR_JS12-1_631;PFR_JS13-1_639;PFR_JS13-2_628;PFR_JS21-1_745;PFR_JS25-1_597;PFR_JS21-2_744;PFR_JS9-1_751;PFR_JS15-1_1579;PFR_JS9-2_749;PFR_JS17-1_705;PFR_JS17-1_740;PFR_JS20-1_579;PFR…	3	RM25_1556
UPI00049EDCB5	Pyruvate-flavodoxin oxidoreductase;Pyruvate-flavodoxin oxidoreductase (Precursor);Pyruvate-flavodoxin oxidoreductase;Pyruvate:ferredoxin (Flavodoxin) oxidoreductase;pyruvate:ferredoxin (flavodoxin) oxidoreductase;Pyruvate-flavodoxin oxidoreductase;Pyruvate-flavodoxin oxidoreductase (Precursor);Pyruvate-flavodoxin oxidoreductase;Pyruvate-flavodoxin oxidoreductase (Precursor);Pyruvate-flavodoxin ox…	nifJ;PFR_JS10_1485;RM25_0673;nifJ2;;RM25_0673;CB129slpB_1472;nifJ;PFR_JS10_1485;PFR_JS22-1_1571;PFR_JS9-1_1707;PFR_JS9-2_1705;PFR_JS17-1_1642;PFR_JS20-1_1500;PFR_JS17-2_1641;PFR_JS20-2_1507;nifJ2;nifJ2;nifJ2;nifJ2;nifJ2;nifJ2;nifJ2;nifJ2;nifJ_2;nifJ_2;;nifJ2;nifJ2;nifJ2;nifJ2;nifJ2;nifJ2;nifJ2;nifJ2;nifJ;;;;;;;;;;	3	RM25_0673
UPI0001D5CF85	Response regulator;Response regulator receiver protein;Response regulator;response regulator transcription factor;Response regulator receiver protein;Response regulator;response regulator;Response regulator;Response regulator receiver protein;Response regulator;Response regulator;Response regulator;Response regulator;Response regulator;Response regulator;Response regulator;Response regulator;Resp…	PFCIRM512_06325;PFREUD_15840;RM25_1501;;PFREUD_15840;RM25_1501;BMR99_07265;CB129slpB_0685;PFREUD_15840;PFR_JS2_733;PFR_JS10_666;PFR_J18_1911;PFR_JS8_754;PFR_JS22-1_750;PFR_JS7-1_767;PFR_JS7-2_767;PFR_JS15-1_1526;PFR_JS17-1_794;PFR_JS15-2_1527;PFR_JS23_684;PFR_JS17-2_793;PFCIRM129_11665;PFCIRM119_00895;PFCIRM121_01065;PFCIRM123_10505;PFCIRM127_06335;PFCIRM1025_01090;PFCIRM125_06705;PFCIRM134_04055…	3	RM25_1501
UPI0005427BF3	Ribosomal RNA small subunit methyltransferase H;Ribosomal RNA small subunit methyltransferase H;Ribosomal RNA small subunit methyltransferase H;S-adenosyl-L-methionine-dependent methyltransferase mraW;Ribosomal RNA small subunit methyltransferase H;S-adenosyl-L-methionine-dependent methyltransferase mraW;S-adenosyl-L-methionine-dependent methyltransferase mraW;S-adenosyl-L-methionine-dependent me…	mraW;mraW;RM25_1477;mraW;PFR_J18_1887;mraW;mraW;mraW;;mraW;mraW;mraW;mraW;;;;;	3	RM25_1477
UPI0001D5C8B1	Ribosomal silencing factor RsfS;Ribosomal silencing factor RsfS;Ribosomal silencing factor RsfS;Ribosomal silencing factor RsfS;Ribosomal silencing factor RsfS;ribosome silencing factor;hypothetical protein;Ribosome-associated protein, iojap family;ribosome silencing factor;Ribosome-associated protein, iojap family;Conserved protein, DUF143 domain;Conserved protein, DUF143 domain;Ribosomal silenc…	rsfS;ybeB;rsfS;rsfS;rsfS;;PFREUD_08540;RM25_0812;BMR99_03790;CB129slpB_1344;PFREUD_08540;PFCIRM138_12105;ybeB;PFR_JS2_1386;PFR_JS10_1348;PFR_JS4_1174;PFR_J18_1240;PFR_JS8_1435;PFR_JS11_1381;PFR_JS12-2_1414;PFR_JS14_1378;PFR_JS22-1_1434;PFR_JS12-1_1416;PFR_JS7-1_1433;PFR_JS13-1_1381;PFR_JS7-2_1433;PFR_JS13-2_1370;PFR_JS21-1_1492;PFR_JS25-1_1355;PFR_JS9-1_1504;PFR_JS21-2_1491;PFR_JS15-1_843;PFR_JS9…	3	RM25_0812
UPI000542E7AF	rRNA (Guanine-N2-)-methyltransferase;Ribosomal RNA large subunit methyltransferase G;methyltransferase;Ribosomal RNA large subunit methyltransferase G;rRNA (guanine-N2-)-methyltransferase;;;;	rsmC;RM25_0288;;RM25_0288;rsmC;;rsmC;;	3	RM25_0288
UPI0001D5CDCA	Sec-independent protein translocase protein TatA;Sec-independent protein translocase protein TatA;Sec-independent protein translocase protein TatA;Sec-independent protein translocase protein TatA;twin-arginine translocase TatA/TatE family subunit;Redox protein export;Redox protein export;Hypothetical protein;hypothetical protein;Sec-independent protein translocase protein TatA;Redox protein expor…	tatA;tatA;tatA;tatA;;;PFREUD_13520;RM25_1288;BMR99_06175;tatA;PFREUD_13520;PFCIRM138_04945;tatA;PFR_JS2_941;PFR_JS10_876;PFR_JS4_678;PFR_J18_1704;PFR_JS8_962;PFR_JS11_925;PFR_JS12-2_919;PFR_JS14_917;PFR_JS22-1_965;PFR_JS12-1_921;PFR_JS7-1_974;PFR_JS13-1_925;PFR_JS7-2_974;PFR_JS13-2_914;PFR_JS21-1_1006;PFR_JS25-1_861;PFR_JS9-1_1016;PFR_JS21-2_1005;PFR_JS15-1_1317;PFR_JS9-2_1014;PFR_JS17-1_1008;PFR…	3	RM25_1288
UPI0001750930	SERINE/THREONINE PHOSPHATASE PPP;PPM-type phosphatase domain-containing protein;PPM-type phosphatase domain-containing protein;Putative SERINE/THREONINE PHOSPHATASE PPP;hypothetical protein;hypothetical protein;Putative SERINE/THREONINE PHOSPHATASE PPP;SERINE/THREONINE PHOSPHATASE PPP;hypothetical protein;Hypothetical protein;Putative SERINE/THREONINE PHOSPHATASE PPP;Putative SERINE/THREONINE PHO…	pf456;;pf456;RM25_1868;;pf456;RM25_1868;CB129slpB_0376;;pf456;PFR_J18_404;PFR_JS8_400;PFR_JS11_380;PFR_JS12-2_370;PFR_JS14_372;PFR_JS22-1_417;PFR_JS12-1_370;PFR_JS7-1_398;PFR_JS13-1_380;PFR_JS7-2_398;PFR_JS13-2_369;PFR_JS9-1_429;PFR_JS9-2_427;PFR_JS17-1_424;PFR_JS15-1_1869;PFR_JS23_346;PFR_JS20-1_1968;PFR_JS17-2_424;PFR_JS15-2_1869;PFR_JS20-2_1976;pf456;pf456;pf456;pf456;pf456;;pf456;pf456;pf456;…	3	RM25_1868
UPI0005D84917	TetR family transcriptional regulator	FEZ52_06480	3
UPI00049FB411	Thiredoxine like membrane protein	PFREUDJS001_000721	3
UPI0005434D95	Transketolase;Transketolase;transketolase;Transketolase;Transketolase;;;;	tkt;RM25_2117;;RM25_2117;tkt;;tkt;;	3	RM25_2117
UPI000543FB40	Trehalose synthase;Maltose alpha-D-glucosyltransferase;maltose alpha-D-glucosyltransferase;Maltose alpha-D-glucosyltransferase;Trehalose synthase;Trehalose synthase;Trehalose synthase;;;;;	treS;RM25_1112;;RM25_1112;treS;treS;treS;;treS;treS;treS;	3	RM25_1112
UPI0005631F13	tRNA (guanine-N(1)-)-methyltransferase (EC 2.1.1.228) (M1G-methyltransferase) (tRNA [GM37] methyltransferase)	trmD FEZ52_01385 PFR_JS10_814 PFR_JS23_837 PFR_JS2_879	3
UPI000542807C	tRNA/rRNA methyltransferase;RNA methyltransferase, TrmH family, group 3;RNA methyltransferase, TrmH family, group 3;tRNA/rRNA methyltransferase;23S rRNA (guanosine(2251)-2'-O)-methyltransferase RlmB;RNA methyltransferase, TrmH family, group 3;tRNA/rRNA methyltransferase;RNA methyltransferase, TrmH family, group 3 (Fragment);RNA methyltransferase, TrmH family, group 3;RNA methyltransferase, TrmH f…	PFCIRM138_05905;rlmB;PFR_JS10_383;PFCIRM118_10345;;RM25_1777;PFCIRM138_05905;rlmB;PFR_JS10_383;PFR_JS4_1815;PFR_J18_494;PFR_JS12-2_459;PFR_JS12-1_459;PFR_JS21-1_510;PFR_JS25-1_369;PFR_JS21-2_509;PFR_JS9-1_519;PFR_JS9-2_517;PFR_JS20-1_348;PFR_JS20-2_348;PFCIRM118_10345;PFCIRM121_00480;PFCIRM122_00800;PFCIRM123_12110;PFCIRM1025_11535;PFCIRM134_04830;PFCIRM125_01815;PFCIRM516_10860;PFCIRM508_12235;P…	3	RM25_1777
UPI0005442826	Tryptophan synthase alpha chain;Tryptophan synthase alpha chain;tryptophan synthase subunit alpha;Tryptophan synthase alpha chain;Tryptophan synthase alpha chain;Tryptophan synthase alpha chain (TrpA);;;;	trpA;trpA;;RM25_1003;PFR_J18_1556;trpA;;trpA;;	3	RM25_1003
UPI0005D83BF8	Two-component system response regulator	ORFNames: PFR_JS22-1_569, PFR_JS23_495	3
UPI0001D5CF2E	UDP-N-acetylmuramoyl-L-alanyl-D-glutamate--2,6-diaminopimelate ligase;UDP-N-acetylmuramoyl-L-alanyl-D-glutamate--2,6-diaminopimelate ligase;UDP-N-acetylmuramoyl-L-alanyl-D-glutamate--2,6-diaminopimelate ligase;UDP-N-acetylmuramoyl-L-alanyl-D-glutamate--2, 6-diaminopimelate ligase;UDP-N-acetylmuramyl peptide synthase;UDP-N-acetylmuramoylalanyl-D-glutamate--2, 6-diaminopimelate ligase;UDP-N-acetylm…	murE;murE;murE;;;murE;RM25_1474;CB129slpB_0711;murE;murE;PFR_JS2_760;PFR_JS4_494;PFR_J18_1884;PFR_JS8_781;PFR_JS11_720;PFR_JS12-2_715;PFR_JS14_736;PFR_JS22-1_777;PFR_JS12-1_717;PFR_JS7-1_794;PFR_JS13-1_720;PFR_JS7-2_794;PFR_JS13-2_709;PFR_JS21-1_825;PFR_JS25-1_680;PFR_JS21-2_824;PFR_JS15-1_1499;PFR_JS17-1_821;PFR_JS15-2_1500;PFR_JS23_711;PFR_JS17-2_820;murE;murE;murE;murE;murE;murE;murE;murE;murE…	3	RM25_1474
UPI0001D5CF22	Uncharacterized protein;DivIVA domain protein;DivIVA domain protein;Uncharacterized protein;hypothetical protein;hypothetical protein;DivIVA domain protein;DivIVA domain protein;Hypothetical protein;Hypothetical protein;DivIVA domain protein;DivIVA domain protein;DivIVA domain protein;DivIVA domain protein;DivIVA domain protein;DivIVA domain protein;DivIVA domain protein;DivIVA domain protein;Div…	PFCIRM138_01745;PFCIRM512_06535;PFREUDJS001_001465;PFREUD_15430;;PFREUD_15430;RM25_1462;CB129slpB_0723;PFREUD_15430;PFCIRM138_01745;PFREUDJS001_001465;PFR_JS2_772;PFR_JS10_705;PFR_JS4_506;PFR_JS8_793;PFR_JS11_732;PFR_JS12-2_727;PFR_JS14_748;PFR_JS22-1_789;PFR_JS12-1_729;PFR_JS7-1_806;PFR_JS13-1_732;PFR_JS7-2_806;PFR_JS13-2_721;PFR_JS21-1_837;PFR_JS25-1_692;PFR_JS21-2_836;PFR_JS15-1_1487;PFR_JS17-…	3	RM25_1462
UPI0001D5C556	Uncharacterized protein;Phosphoprotein 3-like protein;Phosphoprotein 3 (GPP34);Uncharacterized protein;Uncharacterized protein;hypothetical protein;hypothetical protein;hypothetical protein;Hypothetical protein;Hypothetical protein;Hypothetical protein;Phosphoprotein 3-like protein;Phosphoprotein 3 (GPP34);Phosphoprotein 3 (GPP34);Phosphoprotein 3 (GPP34);Phosphoprotein 3 (GPP34);Phosphoprotein 3…	PFCIRM138_05295;PFREUDJS001_000066;PFR_JS10_2139;PFREUD_01360;PFCIRM119_00340;;;PFREUD_01360;RM25_0145;PFREUD_01360;PFCIRM138_05295;PFREUDJS001_000066;PFR_JS10_2139;PFR_JS11_2022;PFR_JS14_1986;PFR_JS7-1_2239;PFR_JS13-1_2024;PFR_JS7-2_2182;PFR_JS13-2_2011;PFR_JS15-1_146;PFR_JS9-1_2238;PFR_JS9-2_2234;PFR_JS15-2_146;PFR_JS20-1_2196;PFR_JS20-2_2204;PFCIRM119_00340;PFCIRM121_06820;PFCIRM1025_11050;PFC…	3	RM25_0145
UPI0005439607	Uncharacterized protein;Uncharacterized protein;hypothetical protein;Hypothetical protein;Hypothetical protein;;;;	PFCIRM121_10150;RM25_1621;;RM25_1621;PFCIRM121_10150;;;;	3	RM25_1621
UPI0005442A38	Uncharacterized protein;Uncharacterized protein;hypothetical protein;Hypothetical protein;Hypothetical protein;;;;	PFCIRM121_02025;RM25_1958;;RM25_1958;PFCIRM121_02025;;;;	3	RM25_1958
UPI0001D5C826	Uncharacterized protein;Uncharacterized protein;Uncharacterized protein;DUF3618 domain-containing protein;hypothetical protein;hypothetical protein;Hypothetical protein;hypothetical protein;Hypothetical protein;Hypothetical protein;Hypothetical protein;Hypothetical protein;Hypothetical protein;Hypothetical protein;Hypothetical protein;Hypothetical protein;Hypothetical protein;Hypothetical protein…	PFCIRM138_11730;PFCIRM512_05520;PFREUD_07800;;;PFREUD_07800;RM25_0745;BMR99_03115;PFREUD_07800;PFCIRM138_11730;PFR_JS2_1453;PFR_JS10_1413;PFR_JS4_1241;PFR_J18_1166;PFR_JS8_1535;PFR_JS11_1483;PFR_JS12-2_1524;PFR_JS14_1443;PFR_JS22-1_1501;PFR_JS12-1_1526;PFR_JS13-1_1483;PFR_JS13-2_1470;PFR_JS21-1_1557;PFR_JS25-1_1418;PFR_JS9-1_1632;PFR_JS21-2_1556;PFR_JS15-1_776;PFR_JS9-2_1630;PFR_JS17-1_1572;PFR_J…	3	RM25_0745
UPI0005425EEF	Uncharacterized protein;Uncharacterized protein;Uncharacterized protein;hypothetical protein;Hypothetical protein;Hypothetical protein;Hypothetical protein;hypothetical protein;hypothetical protein;;	PFR_JS10_527;PFCIRM121_10215;RM25_1633;;RM25_1633;PFR_JS10_527;PFCIRM121_10215;MAJHIDBO_00751;MAJHIDBO_00751;;	3	RM25_1633
UPI000541F03C	Uncharacterized protein;Uncharacterized protein;Uncharacterized protein;hypothetical protein;Hypothetical protein;Hypothetical protein;Hypothetical protein;Hypothetical protein;Hypothetical protein;;;;;;	PFCIRM121_11340;RM25_0704;PFR_JS7-1_1573;;RM25_0704;PFR_JS7-1_1573;PFR_JS7-2_1573;PFCIRM121_11340;PFCIRM513_06765;;;;;;	3	RM25_0704
UPI0001D5CC00	Uncharacterized protein;Uncharacterized protein;Uncharacterized protein;hypothetical protein;hypothetical protein;Hypothetical protein;hypothetical protein;Hypothetical protein;Hypothetical protein;Hypothetical protein;Hypothetical protein;Hypothetical protein;Hypothetical protein;Hypothetical protein;Hypothetical protein;Hypothetical protein;Hypothetical protein;Hypothetical protein;Hypothetical…	PFCIRM138_00285;PFCIRM512_08475;PFREUD_17340;;PFREUD_17340;RM25_1650;BMR99_07970;CB129slpB_0552;PFREUD_17340;PFCIRM138_00285;PFR_JS2_586;PFR_JS4_282;PFR_J18_616;PFR_JS11_551;PFR_JS12-2_546;PFR_JS14_546;PFR_JS22-1_614;PFR_JS12-1_546;PFR_JS13-1_551;PFR_JS13-2_540;PFR_JS21-1_617;PFR_JS25-1_474;PFR_JS21-2_616;PFR_JS15-1_1675;PFR_JS17-1_612;PFR_JS23_541;PFR_JS15-2_1676;PFR_JS17-2_612;PFCIRM129_06080;P…	3	RM25_1650
UPI0001D5CEB5	Uncharacterized protein;Uncharacterized protein;Uncharacterized protein;hypothetical protein;hypothetical protein;hypothetical protein;Hypothetical protein;hypothetical protein;Hypothetical protein;Hypothetical protein;Hypothetical protein;Hypothetical protein;Hypothetical protein;Hypothetical protein;Hypothetical protein;Hypothetical protein;Hypothetical protein;Hypothetical protein;Hypothetical…	PFCIRM138_08640;PFCIRM512_01640;PFREUD_20750;;;PFREUD_20750;RM25_1978;BMR99_01145;CB129slpB_0274;PFREUD_20750;PFCIRM138_08640;PFR_JS2_286;PFR_JS10_1989;PFR_JS4_2019;PFR_J18_294;PFR_JS8_289;PFR_JS11_258;PFR_JS12-2_262;PFR_JS14_262;PFR_JS22-1_310;PFR_JS12-1_262;PFR_JS7-1_289;PFR_JS13-1_258;PFR_JS7-2_289;PFR_JS13-2_258;PFR_JS21-1_311;PFR_JS25-1_167;PFR_JS21-2_310;PFR_JS9-1_313;PFR_JS9-2_311;PFR_JS17…	3	RM25_1978
UPI0001D5C691	Uncharacterized protein;Uncharacterized protein;Uncharacterized protein;metallopeptidase family protein;hypothetical protein;Hypothetical protein;hypothetical protein;Hypothetical protein;Hypothetical protein;Hypothetical protein;Hypothetical protein;Hypothetical protein;Hypothetical protein;Hypothetical protein;Hypothetical protein;Hypothetical protein;Hypothetical protein;Hypothetical protein;H…	PFCIRM138_11510;PFCIRM512_10080;PFREUD_07380;;PFREUD_07380;RM25_0705;BMR99_02915;CB129slpB_1446;PFREUD_07380;PFCIRM138_11510;PFR_JS2_1493;PFR_JS10_1454;PFR_JS4_1282;PFR_J18_1123;PFR_JS8_1576;PFR_JS11_1523;PFR_JS12-2_1564;PFR_JS14_1484;PFR_JS22-1_1541;PFR_JS12-1_1566;PFR_JS13-1_1523;PFR_JS13-2_1510;PFR_JS21-1_1597;PFR_JS25-1_1458;PFR_JS9-1_1674;PFR_JS21-2_1596;PFR_JS15-1_736;PFR_JS9-2_1672;PFR_JS1…	3	RM25_0705
UPI0001D5CCBF	Uncharacterized protein;Uncharacterized protein;Uncharacterized protein;Uncharacterized protein;hypothetical protein;hypothetical protein;Hypothetical protein;hypothetical protein;Hypothetical protein;Hypothetical protein;Hypothetical protein;Hypothetical protein;Hypothetical protein;Hypothetical protein;Hypothetical protein;Hypothetical protein;Hypothetical protein;Hypothetical protein;Hypotheti…	PFCIRM138_08350;PFR_JS23_490;PFREUD_17930;PFCIRM119_05340;;PFREUD_17930;RM25_1702;BMR99_02435;CB129slpB_0505;PFREUD_17930;PFCIRM138_08350;PFR_JS4_232;PFR_J18_564;PFR_JS7-1_565;PFR_JS7-2_565;PFR_JS21-1_568;PFR_JS25-1_425;PFR_JS21-2_567;PFR_JS15-1_1724;PFR_JS17-1_564;PFR_JS23_490;PFR_JS15-2_1725;PFR_JS17-2_564;PFCIRM129_06360;PFCIRM119_05340;PFCIRM121_10600;PFCIRM122_09500;PFCIRM123_05575;PFCIRM102…	3	RM25_1702

## Sheet: Cluster_4
Protein_IDs	Protein.names	Gene.names	Cluster	Pfre_identifier
UPI0001D5C828	(Glutamine amidotransferase) (Adenosylcobyric acid synthase (Glutamine-hydrolysing));(Glutamine amidotransferase) (Adenosylcobyric acid synthase (Glutamine-hydrolysing));CobB/CobQ-like protein;(Glutamine amidotransferase) (Adenosylcobyric acid synthase (Glutamine-hydrolysing));hypothetical protein;glutamine amidotransferase;Cobyric acid synthase cobQ2;glutamine amidotransferase;CobB/CobQ-like glu…	cobB;cobB;PFREUDJS001_000677;cobB;;cobB/cobQ;RM25_0748;BMR99_03130;CB129slpB_1407;cobB/cobQ;cobB/cobQ;PFREUDJS001_000677;PFR_JS2_1451;PFR_JS10_1411;PFR_JS4_1239;PFR_J18_1168;PFR_JS8_1533;PFR_JS11_1481;PFR_JS22-1_1499;PFR_JS7-1_1530;PFR_JS13-1_1481;PFR_JS7-2_1530;PFR_JS13-2_1468;PFR_JS21-1_1555;PFR_JS25-1_1416;PFR_JS21-2_1554;PFR_JS15-1_778;PFR_JS17-1_1570;PFR_JS15-2_781;PFR_JS23_1503;PFR_JS17-2_1…	4	RM25_0748
UPI0001D5CC49	1-(5-phosphoribosyl)-5-[(5-phosphoribosylamino)methylideneamino] imidazole-4-carboxamide isomerase;1-(5-phosphoribosyl)-5-[(5-phosphoribosylamino)methylideneamino] imidazole-4-carboxamide isomerase;1-(5-phosphoribosyl)-5-[(5-phosphoribosylamino)methylideneamino] imidazole-4-carboxamide isomerase;1-(5-phosphoribosyl)-5-[(5-phosphoribosylamino)methylideneamino] imidazole-4-carboxamide isomerase;bif…	hisA;hisA;hisA;hisA;;hisA;RM25_1017;BMR99_05330;CB129slpB_1052;hisA;hisA;hisA;PFR_JS2_1099;PFR_JS10_1040;PFR_JS4_846;PFR_J18_1543;PFR_JS11_1085;PFR_JS14_1084;PFR_JS22-1_1127;PFR_JS7-1_1133;PFR_JS13-1_1085;PFR_JS7-2_1133;PFR_JS13-2_1074;PFR_JS21-1_1168;PFR_JS25-1_1023;PFR_JS21-2_1167;PFR_JS15-1_1153;PFR_JS17-1_1169;PFR_JS15-2_1154;PFR_JS23_1064;PFR_JS17-2_1168;hisA;hisA;hisA;hisA;hisA;hisA;hisA;hi…	4	RM25_1017
UPI000542B6AA	2,3-bisphosphoglycerate-dependent phosphoglycerate mutase;Phosphoglycerate mutase;2,3-bisphosphoglycerate-dependent phosphoglycerate mutase;phosphoglyceromutase;2,3-bisphosphoglycerate-dependent phosphoglycerate mutase;phosphoglyceromutase;2,3-bisphosphoglycerate-dependent phosphoglycerate mutase;2,3-bisphosphoglycerate-dependent phosphoglycerate mutase;2,3-bisphosphoglycerate-dependent phosphogl…	gpmA;gpm2;gpmA;;RM25_1789;BMR99_02080;PFR_JS17-1_500;PFR_JS23_424;PFR_JS17-2_500;gpm2;gpm2;gpm2;gpm2;;gpm2;gpm2;gpm2;gpm2;;	4	RM25_1789
UPI0001D5C3CA	30S ribosomal protein S17;30S ribosomal protein S17;30S ribosomal protein S17;30S ribosomal protein S17;30S ribosomal protein S17;30S ribosomal protein S17;30S ribosomal protein S17;30S ribosomal protein S17;30S ribosomal protein S17;30S ribosomal protein S17;30S ribosomal protein S17;30S ribosomal protein S17;30S ribosomal protein S17;30S ribosomal protein S17;30S ribosomal protein S17;30S ribos…	rpsQ;rpsQ;rpsQ;rpsQ;;rpsQ;RM25_0540;BMR99_08525;rpsQ;rpsQ;rpsQ;PFR_JS2_1648;PFR_JS10_1611;PFR_JS4_1444;PFR_J18_966;PFR_JS8_1734;PFR_JS11_1677;PFR_JS12-2_1722;PFR_JS14_1640;PFR_JS22-1_1697;PFR_JS12-1_1724;PFR_JS7-1_1728;PFR_JS13-1_1677;PFR_JS7-2_1728;PFR_JS13-2_1664;PFR_JS21-1_1759;PFR_JS25-1_1619;PFR_JS15-1_578;PFR_JS9-1_1835;PFR_JS21-2_1758;PFR_JS9-2_1833;PFR_JS17-1_1766;PFR_JS15-2_581;PFR_JS20-…	4	RM25_0540
UPI0001D5C3C5	30S ribosomal protein S19;30S ribosomal protein S19;30S ribosomal protein S19;30S ribosomal protein S19;30S ribosomal protein S19;30S ribosomal protein S19;30S ribosomal protein S19;30S ribosomal protein S19;30S ribosomal protein S19;30S ribosomal protein S19;30S ribosomal protein S19;30S ribosomal protein S19;30S ribosomal protein S19;30S ribosomal protein S19;30S ribosomal protein S19;30S ribos…	rpsS;rpsS;rpsS;rpsS;;rpsS;RM25_0535;BMR99_08550;CB129slpB_1588;rpsS;rpsS;rpsS;PFR_JS2_1653;PFR_JS10_1616;PFR_JS4_1449;PFR_J18_961;PFR_JS8_1739;PFR_JS11_1682;PFR_JS12-2_1727;PFR_JS14_1645;PFR_JS22-1_1702;PFR_JS12-1_1729;PFR_JS7-1_1733;PFR_JS13-1_1682;PFR_JS7-2_1733;PFR_JS13-2_1669;PFR_JS21-1_1764;PFR_JS25-1_1624;PFR_JS15-1_573;PFR_JS9-1_1840;PFR_JS21-2_1763;PFR_JS9-2_1838;PFR_JS17-1_1771;PFR_JS15-…	4	RM25_0535
UPI0003226DF0	30S ribosomal protein S6;30S ribosomal protein S6;30S ribosomal protein S6;30S ribosomal protein S6;30S ribosomal protein S6;30S ribosomal protein S6;30S ribosomal protein S6;30S ribosomal protein S6;30S ribosomal protein S6;30S ribosomal protein S6;30S ribosomal protein S6;30S ribosomal protein S6;30S ribosomal protein S6;30S ribosomal protein S6;30S ribosomal protein S6;30S ribosomal protein S6…	rpsF;rpsF;rpsF;;RM25_2247;BMR99_11310;rpsF;rpsF;PFR_JS2_2215;PFR_JS10_2263;PFR_JS4_2287;PFR_J18_2221;PFR_JS8_2261;PFR_JS11_2118;PFR_JS12-2_2188;PFR_JS14_2112;PFR_JS22-1_2254;PFR_JS12-1_2189;PFR_JS7-1_2351;PFR_JS13-1_2120;PFR_JS13-2_2107;PFR_JS7-2_2294;PFR_JS21-1_2175;PFR_JS25-1_2127;PFR_JS9-1_2323;PFR_JS21-2_2174;PFR_JS15-1_2250;PFR_JS9-2_2319;PFR_JS17-1_2387;PFR_JS20-1_2290;PFR_JS15-2_2248;PFR_J…	4	RM25_2247
UPI00054242DA	3-carboxymuconate cyclase;3-carboxymuconate cyclase (Precursor);beta-propeller fold lactonase family protein;3-carboxymuconate cyclase (Precursor);3-carboxymuconate cyclase;;;;	PFCIRM121_06930;RM25_0165;;RM25_0165;PFCIRM121_06930;;;;	4	RM25_0165
UPI00049F8FF0	3-phosphoshikimate 1-carboxyvinyltransferase;3-phosphoshikimate 1-carboxyvinyltransferase;3-phosphoshikimate 1-carboxyvinyltransferase;3-phosphoshikimate 1-carboxyvinyltransferase (Phosphoenolpyruvate:3-phosphoshikimate5-O-(1-carboxyvinyl)-transferase) (EPSP synthase);3-phosphoshikimate 1-carboxyvinyltransferase;3-phosphoshikimate 1-carboxyvinyltransferase;3-phosphoshikimate 1-carboxyvinyltransfe…	aroA;aroA;aroA;aroA;;;RM25_1156;CB129slpB_1195;aroA;aroA;PFR_JS2_1237;PFR_JS10_1180;PFR_JS8_1264;PFR_JS22-1_1275;PFR_JS7-1_1271;PFR_JS7-2_1271;PFR_JS17-1_1318;PFR_JS23_1214;PFR_JS17-2_1317;aroA;aroA;aroA;aroA;aroA;aroA;aroA;aroA;aroA;aroA;aroA;aroA;aroA;aroA;aroA;aroA;;aroA;aroA;aroA;aroA;aroA;aroA;aroA;aroA;aroA;aroA;aroA;aroA;aroA;aroA;aroA;;;;;;;;;;;;;;;;	4	RM25_1156
UPI0001D5CC53	4-diphosphocytidyl-2-C-methyl-D-erythritol kinase;4-diphosphocytidyl-2-C-methyl-D-erythritol kinase;4-diphosphocytidyl-2-C-methyl-D-erythritol kinase;4-diphosphocytidyl-2-C-methyl-D-erythritol kinase;4-(cytidine 5'-diphospho)-2-C-methyl-D-erythritol kinase;4-diphosphocytidyl-2-C-methyl-D-erythritol kinase;4-diphosphocytidyl-2-C-methyl-D-erythritol kinase;4-(cytidine 5'-diphospho)-2-C-methyl-D-ery…	ispE;ispE;ispE;ispE;;;ispE;RM25_1660;BMR99_08025;ispE;ispE;ispE;PFR_JS10_500;PFR_JS4_273;PFR_J18_606;PFR_JS8_598;PFR_JS7-1_604;PFR_JS7-2_604;PFR_JS21-1_608;PFR_JS25-1_465;PFR_JS21-2_607;PFR_JS9-1_650;PFR_JS15-1_1684;PFR_JS9-2_648;PFR_JS17-1_603;PFR_JS20-1_457;PFR_JS23_530;PFR_JS15-2_1685;PFR_JS17-2_603;PFR_JS20-2_457;ispE;ispE;ispE;ispE;ispE;ispE;ispE;;ispE;ispE;ispE;ispE;ispE;ispE;ispE;ispE;ispE…	4	RM25_1660
UPI0001D5C3C3	50S ribosomal protein L23;50S ribosomal protein L23;50S ribosomal protein L23;50S ribosomal protein L23;50S ribosomal protein L23;50S ribosomal protein L23;50S ribosomal protein L23;50S ribosomal protein L23;50S ribosomal protein L23;50S ribosomal protein L23;50S ribosomal protein L23;50S ribosomal protein L23;50S ribosomal protein L23;50S ribosomal protein L23;50S ribosomal protein L23;50S ribos…	rplW;rplW;rplW;rplW;;rplW;RM25_0533;BMR99_08560;rplW;rplW;rplW;PFR_JS2_1655;PFR_JS10_1618;PFR_JS4_1451;PFR_J18_959;PFR_JS8_1741;PFR_JS12-2_1729;PFR_JS14_1647;PFR_JS22-1_1704;PFR_JS12-1_1731;PFR_JS7-1_1735;PFR_JS7-2_1735;PFR_JS21-1_1766;PFR_JS25-1_1626;PFR_JS15-1_571;PFR_JS9-1_1842;PFR_JS21-2_1765;PFR_JS9-2_1840;PFR_JS17-1_1773;PFR_JS15-2_574;PFR_JS17-2_1772;PFR_JS23_1710;rplW;rplW;rplW;rplW;rplW;…	4	RM25_0533
UPI0001D5C8A9	50S ribosomal protein L27;50S ribosomal protein L27;50S ribosomal protein L27;50S ribosomal protein L27;50S ribosomal protein L27;50S ribosomal protein L27;50S ribosomal protein L27;50S ribosomal protein L27;50S ribosomal protein L27;50S ribosomal protein L27;50S ribosomal protein L27;50S ribosomal protein L27;50S ribosomal protein L27;50S ribosomal protein L27;50S ribosomal protein L27;50S ribos…	rpmA;rpmA;rpmA;rpmA;;rpmA;RM25_0806;rpmA;rpmA;rpmA;PFR_JS2_1392;PFR_JS10_1355;PFR_JS4_1180;PFR_J18_1234;PFR_JS8_1441;PFR_JS11_1387;PFR_JS12-2_1420;PFR_JS14_1384;PFR_JS22-1_1440;PFR_JS12-1_1422;PFR_JS7-1_1439;PFR_JS13-1_1387;PFR_JS7-2_1439;PFR_JS13-2_1376;PFR_JS21-1_1498;PFR_JS25-1_1361;PFR_JS9-1_1510;PFR_JS21-2_1497;PFR_JS15-1_837;PFR_JS9-2_1508;PFR_JS17-1_1511;PFR_JS20-1_993;PFR_JS15-2_840;PFR_J…	4	RM25_0806
UPI0001D5C3D3	50S ribosomal protein L30;50S ribosomal protein L30;50S ribosomal protein L30;50S ribosomal protein L30;50S ribosomal protein L30;50S ribosomal protein L30;Hypothetical protein;50S ribosomal protein L30;50S ribosomal protein L30;50S ribosomal protein L30;50S ribosomal protein L30;50S ribosomal protein L30;50S ribosomal protein L30;50S ribosomal protein L30;50S ribosomal protein L30;50S ribosomal …	rpmD;rpmD;rpmD;rpmD;;rpmD;RM25_0549;BMR99_08480;rpmD;rpmD;rpmD;PFR_JS2_1639;PFR_JS10_1602;PFR_JS4_1435;PFR_J18_975;PFR_JS8_1725;PFR_JS11_1668;PFR_JS12-2_1713;PFR_JS14_1631;PFR_JS22-1_1688;PFR_JS12-1_1715;PFR_JS7-1_1719;PFR_JS13-1_1668;PFR_JS7-2_1719;PFR_JS13-2_1655;PFR_JS21-1_1750;PFR_JS25-1_1610;PFR_JS15-1_587;PFR_JS9-1_1826;PFR_JS21-2_1749;PFR_JS9-2_1824;PFR_JS17-1_1757;PFR_JS15-2_590;PFR_JS20-…	4	RM25_0549
UPI0001D5CE0C	50S ribosomal protein L35;50S ribosomal protein L35;50S ribosomal protein L35;50S ribosomal protein L35;50S ribosomal protein L35;50S ribosomal protein L35;50S ribosomal protein L35;50S ribosomal protein L35;50S ribosomal protein L35;50S ribosomal protein L35;50S ribosomal protein L35;50S ribosomal protein L35;50S ribosomal protein L35;50S ribosomal protein L35;50S ribosomal protein L35;50S ribos…	rpmI;rpmI;rpmI;rpmI;;rpmI;RM25_1328;BMR99_06365;rpmI;rpmI;rpmI;PFR_JS2_904;PFR_JS10_839;PFR_JS4_639;PFR_J18_1742;PFR_JS8_925;PFR_JS11_888;PFR_JS12-2_882;PFR_JS14_880;PFR_JS22-1_928;PFR_JS12-1_884;PFR_JS7-1_937;PFR_JS13-1_888;PFR_JS7-2_937;PFR_JS13-2_877;PFR_JS21-1_968;PFR_JS25-1_823;PFR_JS9-1_979;PFR_JS21-2_967;PFR_JS15-1_1354;PFR_JS9-2_977;PFR_JS17-1_971;PFR_JS20-1_806;PFR_JS15-2_1355;PFR_JS23_8…	4	RM25_1328
UPI000542AD8E	ABC transporter ATP binding;VarM;ABC-F family ATP-binding cassette domain-containing protein;VarM;ABC transporter ATP binding;;	PFCIRM121_07125;RM25_0202;;RM25_0202;PFCIRM121_07125;;	4	RM25_0202
UPI0001D5D09D	ABC-type nitrate/sulfonate/bicarbonate transport system, periplasmic component (Precursor);Transporter;Putative sulfonate/nitrate/taurine transport system substrate-binding protein;ABC transporter substrate-binding protein;transporter;Putative sulfonate/nitrate/taurine transport system substrate-binding protein;ABC-type nitrate/sulfonate/bicarbonate transport system, periplasmic component (Precur…	PFCIRM512_04930;PFREUD_11020;RM25_1076;;PFREUD_11020;RM25_1076;CB129slpB_1124;PFREUD_11020;PFR_JS4_923;PFR_J18_1483;PFR_JS8_1182;PFR_JS11_1144;PFR_JS12-2_1140;PFR_JS14_1143;PFR_JS22-1_1197;PFR_JS12-1_1142;PFR_JS13-1_1144;PFR_JS13-2_1133;PFR_JS21-1_1243;PFR_JS25-1_1105;PFR_JS9-1_1254;PFR_JS21-2_1242;PFR_JS15-1_1082;PFR_JS9-2_1252;PFR_JS17-1_1240;PFR_JS15-2_1083;PFR_JS23_1135;PFR_JS17-2_1239;PFCIRM…	4	RM25_1076
UPI0005438BBC	Acetyltransferase family protein;Acetyltransferase, GNAT family;GNAT family N-acetyltransferase;Acetyltransferase, GNAT family;Acetyltransferase family protein;;;;	PFCIRM121_01650;RM25_1391;;RM25_1391;PFCIRM121_01650;;;;	4	RM25_1391
UPI000541DAE3	Alanine dehydrogenase;Alanine dehydrogenase;alanine dehydrogenase;Alanine dehydrogenase;Alanine dehydrogenase;Alanine dehydrogenase;Alanine dehydrogenase;Alanine dehydrogenase;Alanine dehydrogenase;Alanine dehydrogenase;;;;;;	ald;RM25_0045;;RM25_0045;PFR_JS9-1_38;PFR_JS9-2_38;PFR_JS20-1_36;PFR_JS20-2_36;ald;ald;;ald;ald;;;	4	RM25_0045
UPI000543308B	Aldo/keto reductase;Putative oxidoreductase YeaE, aldo/keto reductase family;YeaE protein;Putative oxidoreductase YeaE, aldo/keto reductase family;YeaE protein;Aldo/keto reductase;Aldo/keto reductase;Aldo/keto reductase;;;;;;;;;	PFCIRM121_07175;RM25_0212;CB129slpB_1865;RM25_0212;CB129slpB_1865;PFCIRM121_07175;PFCIRM134_09465;PFCIRM516_11130;;;;;;;;;	4	RM25_0212
UPI0005435F21	Aldo/keto reductases, related to diketogulonate reductase;Aldo/keto reductases, related to diketogulonate reductase;Aldo/keto reductase family protein;aldo/keto reductase;Putative glyoxal reductase;Aldo/keto reductases, related to diketogulonate reductase;Aldo/keto reductase family protein;Aldo/keto reductase of diketogulonate reductase family;Aldo/keto reductase of diketogulonate reductase famil…	PFCIRM512_07795;PFCIRM138_04715;PFREUDJS001_002250;;RM25_2308;PFCIRM138_04715;PFREUDJS001_002250;PFR_JS2_2259;PFR_JS10_2280;PFR_JS4_2318;PFR_J18_2314;PFR_JS11_2152;PFR_JS12-2_2229;PFR_JS14_2133;PFR_JS12-1_2230;PFR_JS7-1_2368;PFR_JS13-1_2154;PFR_JS7-2_2311;PFR_JS13-2_2141;PFR_JS21-1_2145;PFR_JS25-1_2157;PFR_JS9-1_2358;PFR_JS21-2_2144;PFR_JS9-2_2354;PFR_JS17-1_2405;PFR_JS20-1_2331;PFR_JS17-2_2405;P…	4	RM25_2308
UPI000541E080	Alpha-1,4-glucosidase;Alpha-glucosidase;Alpha amylase catalytic region;Alpha-1,4-glucosidase;Alpha-glucosidase aglA;Alpha-1,4-glucosidase;Alpha-glucosidase;Alpha amylase catalytic region;Alpha amylase catalytic region;Alpha amylase catalytic region;Alpha amylase catalytic region;Alpha amylase catalytic region;Alpha amylase catalytic region;Alpha amylase catalytic region;Alpha amylase catalytic re…	aglA;malZ;PFR_JS10_2282;aglA;RM25_2310;aglA;malZ;PFR_JS10_2282;PFR_J18_2316;PFR_JS11_2154;PFR_JS12-2_2231;PFR_JS14_2135;PFR_JS12-1_2232;PFR_JS7-1_2370;PFR_JS13-1_2156;PFR_JS7-2_2313;PFR_JS13-2_2143;PFR_JS9-1_2360;PFR_JS9-2_2356;PFR_JS20-1_2333;PFR_JS20-2_2341;aglA;aglA;aglA;aglA;aglA;aglA;malL;malL;;aglA;aglA;aglA;aglA;aglA;aglA;aglA;malZ;;;;;;;;;	4	RM25_2310
UPI0001D5CBF9	Amino acid permease-associated region;Amino acid permease-associated region;Putative amino acid transporter;Amino acid permease-associated region;APC family permease;amino acid permease;amino acid ABC transporter permease;Putative CATIONIC AMINO ACID TRANSPORT INTEGRAL MEMBRANE PROTEIN ROCE;amino acid permease;Amino acid permease-associated region;Amino acid permease-associated region;Putative am…	PFCIRM138_07665;PFCIRM512_08530;PFREUDJS001_001610;PFREUD_17240;;;PFREUD_17240;RM25_1638;BMR99_07920;PFREUD_17240;PFCIRM138_07665;PFREUDJS001_001610;PFR_JS2_598;PFR_JS10_522;PFR_J18_649;PFR_JS8_619;PFR_JS11_563;PFR_JS12-2_558;PFR_JS14_579;PFR_JS22-1_623;PFR_JS12-1_558;PFR_JS9-1_673;PFR_JS15-1_1666;PFR_JS9-2_671;PFR_JS17-1_621;PFR_JS23_550;PFR_JS15-2_1667;PFR_JS17-2_621;PFCIRM129_06025;PFCIRM118_0…	4	RM25_1638
UPI0005429434	Aminopeptidase C, Bleomycin hydrolase;Aminopeptidase C, Bleomycin hydrolase;Aminopeptidase C;Bleomycin hydrolase;Aminopeptidase C, Bleomycin hydrolase;Aminopeptidase C;Aminopeptidase C;Aminopeptidase C;Aminopeptidase C;Aminopeptidase C;Aminopeptidase C;Aminopeptidase C;Aminopeptidase C;Aminopeptidase C;Aminopeptidase C;Aminopeptidase C, Bleomycin hydrolase;Aminopeptidase C, Bleomycin hydrolase;Am…	pepC;pepC;PFR_JS13-1_1620;RM25_0598;pepC;PFR_J18_1024;PFR_JS8_1677;PFR_JS11_1620;PFR_JS12-2_1665;PFR_JS14_1582;PFR_JS12-1_1667;PFR_JS13-1_1620;PFR_JS13-2_1607;PFR_JS9-1_1777;PFR_JS9-2_1775;pepC;pepC;pepC;pepC;pepC;pepC;pepC;pepC;pepC;;pepC;pepC;pepC;pepC;pepC;pepC;pepC;pepC;pepC;pepC;;;;;;;;;;;	4	RM25_0598
UPI0005431679	Aminotransferase;Aminotransferase;pyridoxal phosphate-dependent aminotransferase;Methionine aminotransferase;Aminotransferase class I and II;Aminotransferase class I and II;Aminotransferase class I and II;Aminotransferase class I and II;Aminotransferase class I and II;Aminotransferase class I and II;Aminotransferase class I and II;Aminotransferase class I and II;Aminotransferase class I and II;Am…	aspC;RM25_2233;;RM25_2233;PFR_JS2_2201;PFR_JS4_2272;PFR_J18_2205;PFR_JS7-1_2337;PFR_JS21-1_62;PFR_JS7-2_2280;PFR_JS21-2_62;PFR_JS25-1_2112;PFR_JS20-1_2276;PFR_JS20-2_2284;aspC;aspC;aspC;aspC;aspC;aspC;aspC;aspC;aspC;aspC;aspC;aspC;aspC;FEZ52_12995;;aspC;aspC;aspC;aspC;aspC;aspC;aspC;aspC;aspC;aspC;aspC;aspC;aspC;;;;;;;;;;;;;;	4	RM25_2233
UPI0005D945F2	Antibiotic biosynthesis monooxygenase	PFR_JS23_907	4
UPI0005431D19	Aspartate-semialdehyde dehydrogenase (Semialdehyde dehydrogenase);Aspartate-semialdehyde dehydrogenase;aspartate-semialdehyde dehydrogenase;Aspartate-semialdehyde dehydrogenase;Aspartate-semialdehyde dehydrogenase (Semialdehyde dehydrogenase);Aspartate-semialdehyde dehydrogenase (Semialdehyde dehydrogenase);;;;;;	asd;asd;;RM25_1916;asd;asd;;asd;asd;;;	4	RM25_1916
UPI0001D5CA17	ATP-dependent dsDNA exonuclease SbcC;ATP-dependent dsDNA exonuclease SbcC;ATP-dependent dsDNA exonuclease SbcC;SMC family ATPase;ATP-dependent dsDNA exonuclease SbcC;ATP-dependent dsDNA exonuclease SbcC;ATP-dependent dsDNA exonuclease SbcC;ATP-dependent dsDNA exonuclease SbcC;ATP-dependent dsDNA exonuclease SbcC;ATP-dependent dsDNA exonuclease SbcC;ATP-dependent dsDNA exonuclease SbcC;ATP-depende…	sbcC;sbcC;RM25_0403;;sbcC;RM25_0403;sbcC;PFR_J18_834;PFR_JS15-1_440;PFR_JS15-2_443;sbcC;sbcC;sbcC;sbcC;;sbcC;sbcC;sbcC;sbcC;sbcC;;;;;;;	4	RM25_0403
UPI0001D5CD05	BFN domain-containing protein;Protein of hypothetical function DUF151;Conserved protein;BFN domain-containing protein;hypothetical protein;hypothetical protein;hypothetical protein;Protein of hypothetical function;hypothetical protein;Protein of hypothetical function DUF151;;Putative uncharacterized protein;conserved protein;Protein of hypothetical function DUF151;Protein of hypothetical function…	PFCIRM138_02920;PFCIRM512_04335;PFREUDJS001_001184;PFREUD_12320;;;PFREUD_12320;RM25_0959;BMR99_05605;CB129slpB_0998;PFREUD_12320;PFCIRM138_02920;PFREUDJS001_001184;PFR_JS2_1047;PFR_JS10_986;PFR_J18_1596;PFR_JS8_1070;PFR_JS11_1033;PFR_JS12-2_1029;PFR_JS14_1027;PFR_JS22-1_1074;PFR_JS12-1_1031;PFR_JS7-1_1081;PFR_JS13-1_1033;PFR_JS7-2_1081;PFR_JS13-2_1022;PFR_JS15-1_1205;PFR_JS17-1_1117;PFR_JS15-2_12…	4	RM25_0959
UPI0005D94AD6	Bifunctional PLP-dependent enzyme with beta-cystathionase and (Bifunctional PLP-dependent enzyme with beta-cystathionase and maltose regulon repressor activities)	PFR_JS10_101 PFR_JS23_93 PFR_JS2_99	4
UPI000542318E	Carboxylic ester hydrolase;Esterase/lipase/thioesterase family protein;alpha/beta hydrolase;Esterase/lipase/thioesterase family protein;Carboxylic ester hydrolase;Carboxylic ester hydrolase;;;;;;	pf1655;RM25_1731;;RM25_1731;pf1655;pf1655;;pf1655;pf1655;;;	4	RM25_1731
UPI0001D5CF56	Cold shock-like protein CspA;Cold shock-like protein CspA;Cold shock protein;Cold shock-like protein CspA;cold-shock protein;Cold shock-like protein CspA;Cold shock-like protein CspA;cold-shock protein;Cold shock-like protein CspA;Cold shock-like protein CspA;Cold shock protein;Cold shock-like protein CspA;Cold shock-like protein CspA;Cold shock-like protein CspA;Cold shock-like protein CspA;Cold…	cspA;cspA;cspA;cspA;;cspA;RM25_1192;BMR99_04405;cspA;cspA;cspA;PFR_JS2_1271;PFR_JS10_1213;PFR_JS4_1038;PFR_J18_1371;PFR_JS8_1298;PFR_JS11_1256;PFR_JS12-2_1251;PFR_JS14_1255;PFR_JS22-1_1308;PFR_JS12-1_1253;PFR_JS7-1_1305;PFR_JS13-1_1256;PFR_JS7-2_1305;PFR_JS13-2_1245;PFR_JS21-1_1356;PFR_JS25-1_1218;PFR_JS9-1_1368;PFR_JS21-2_1355;PFR_JS15-1_970;PFR_JS9-2_1366;PFR_JS17-1_1352;PFR_JS20-1_1112;PFR_JS1…	4	RM25_1192
UPI0003251C14	Cupin_2 domain-containing protein;Conserved protein, contains double-stranded beta-helix domain protein;Cupin 2 barrel domain protein;Conserved protein, contains double-stranded beta-helix domain protein;Hypothetical protein;Conserved protein, contains double-stranded beta-helix domain;Cupin domain protein;Conserved protein, contains double-stranded beta-helix domain protein;Conserved protein, co…	PFCIRM138_10675;PFCIRM512_00190;RM25_0200;CB129slpB_1927;PFCIRM138_10675;PFR_JS2_2048;PFR_JS4_209;PFR_J18_2064;PFR_JS8_2090;PFR_JS11_1969;PFR_JS12-2_2046;PFR_JS14_1934;PFR_JS22-1_2084;PFR_JS12-1_2047;PFR_JS7-1_2185;PFR_JS13-1_1971;PFR_JS7-2_2128;PFR_JS13-2_1958;PFR_JS21-1_2093;PFR_JS25-1_1958;PFR_JS15-1_214;PFR_JS9-1_2179;PFR_JS21-2_2092;PFR_JS9-2_2175;PFR_JS15-2_214;PFR_JS17-1_2169;PFR_JS20-1_21…	4	RM25_0200
UPI000323AE06	Diaminopimelate epimerase;Diaminopimelate epimerase;Diaminopimelate epimerase;Diaminopimelate epimerase;diaminopimelate epimerase;Diaminopimelate epimerase;Diaminopimelate epimerase;Diaminopimelate epimerase;Diaminopimelate epimerase;Diaminopimelate epimerase;Diaminopimelate epimerase;Diaminopimelate epimerase;Diaminopimelate epimerase;Diaminopimelate epimerase;Diaminopimelate epimerase;Diaminopi…	dapF;dapF;dapF;dapF;;RM25_0888;CB129slpB_0931;dapF;PFR_JS2_981;PFR_JS10_917;PFR_JS4_720;PFR_J18_1663;PFR_JS8_1003;PFR_JS12-2_962;PFR_JS22-1_1007;PFR_JS12-1_964;PFR_JS7-1_1014;PFR_JS7-2_1014;PFR_JS21-1_1046;PFR_JS25-1_901;PFR_JS21-2_1045;PFR_JS15-1_1275;PFR_JS17-1_1050;PFR_JS20-1_1437;PFR_JS15-2_1276;PFR_JS23_944;PFR_JS17-2_1049;PFR_JS20-2_1444;dapF;dapF;dapF;dapF;dapF;dapF;dapF;dapF;dapF;dapF;dap…	4	RM25_0888
UPI0003211971	Dihydrofolate reductase;Dihydrofolate reductase;Dihydrofolate reductase;dihydrofolate reductase;Dihydrofolate reductase;Dihydrofolate reductase;Dihydrofolate reductase;Dihydrofolate reductase;Dihydrofolate reductase;Dihydrofolate reductase;Dihydrofolate reductase;Dihydrofolate reductase;Dihydrofolate reductase;Dihydrofolate reductase;Dihydrofolate reductase;Dihydrofolate reductase;Dihydrofolate r…	folA (folA2);folA (folA2);folA;;RM25_0729;CB129slpB_1425;folA (folA2);folA;PFR_JS2_1469;PFR_JS10_1429;PFR_JS4_1257;PFR_J18_1150;PFR_JS8_1551;PFR_JS11_1499;PFR_JS12-2_1540;PFR_JS14_1460;PFR_JS22-1_1517;PFR_JS12-1_1542;PFR_JS7-1_1548;PFR_JS13-1_1499;PFR_JS7-2_1548;PFR_JS13-2_1486;PFR_JS21-1_1573;PFR_JS25-1_1434;PFR_JS9-1_1648;PFR_JS21-2_1572;PFR_JS15-1_760;PFR_JS9-2_1646;PFR_JS17-1_1588;PFR_JS20-1_…	4	RM25_0729
UPI000543AE92	Electron transfer flavoprotein (FixA protein);Putative electron transfer flavoprotein FixA;Electron transfer flavoprotein;electron transfer flavoprotein subunit alpha;Putative electron transfer flavoprotein FixA;Electron transfer flavoprotein;Electron transfer flavoprotein;Electron transfer flavoprotein;Electron transfer flavoprotein;Electron transfer flavoprotein (FixA protein);Electron transfer…	fixA (ydiQ);RM25_0226;PFR_JS20-1_1943;;RM25_0226;PFR_JS2_2022;PFR_JS8_2045;PFR_JS20-1_1943;PFR_JS20-2_1951;fixA (ydiQ);fixA (ydiQ);fixA (ydiQ);;fixA (ydiQ);fixA (ydiQ);fixA (ydiQ);;;;	4	RM25_0226
UPI00055D66EB	Elongation factor P (EF-P)	efp FEZ52_00295 PFR_JS10_1064 PFR_JS23_1088 PFR_JS2_1123	4
UPI0005441901	Endoribonuclease YbeY;Endoribonuclease YbeY;rRNA maturation RNase YbeY;putative rRNA maturation factor;Probable rRNA maturation factor;Probable rRNA maturation factor;Probable rRNA maturation factor;Probable rRNA maturation factor;Probable rRNA maturation factor;Probable rRNA maturation factor;Probable rRNA maturation factor;Probable rRNA maturation factor;Probable rRNA maturation factor;Probable…	ybeY;ybeY;;RM25_0843;PFR_JS4_1134;PFR_JS8_1406;PFR_JS11_1352;PFR_JS12-2_1344;PFR_JS14_1349;PFR_JS12-1_1346;PFR_JS7-1_1404;PFR_JS13-1_1352;PFR_JS7-2_1404;PFR_JS13-2_1341;PFR_JS21-1_1451;PFR_JS25-1_1316;PFR_JS21-2_1450;PFCIRM118_11670;PFCIRM121_12095;PFCIRM123_02365;PFCIRM1025_04215;PFCIRM134_12455;PFCIRM512_10940;PFCIRM508_05355;PFCIRM516_07990;PFCIRM456_00320;PFCIRM527_03250;PFCIRM513_12725;PFCIR…	4	RM25_0843
UPI0001D5C5DB	Fer4_19 domain-containing protein;Zinc finger CDGSH type superfamily protein;Fer4_19 domain-containing protein;Fer4_19 domain-containing protein;Uncharacterized protein;hypothetical protein;hypothetical protein;Hypothetical protein;Hypothetical protein;Hypothetical protein;Zinc finger CDGSH type superfamily protein;Hypothetical protein;Hypothetical protein;Hypothetical protein;Hypothetical protei…	PFCIRM138_10810;PFREUDJS001_000094;PFR_JS10_2111;PFREUD_01680;PFCIRM119_12260;;PFREUD_01680;RM25_0174;PFREUD_01680;PFCIRM138_10810;PFREUDJS001_000094;PFR_JS10_2111;PFR_J18_2089;PFR_JS8_2117;PFR_JS14_1960;PFR_JS22-1_2127;PFR_JS7-1_2211;PFR_JS7-2_2154;PFR_JS15-1_173;PFR_JS15-2_173;PFR_JS17-1_2214;PFR_JS17-2_2213;PFCIRM129_01025;PFCIRM119_12260;PFCIRM121_06975;PFCIRM122_03260;PFCIRM125_08050;PFCIRM1…	4	RM25_0174
UPI000012C5E3	Ferrochelatase;Ferrochelatase;Ferrochelatase;ferrochelatase;Ferrochelatase;ferrochelatase;Ferrochelatase (Protoheme ferro-lyase)(Heme synthetase);;;;	hemH;hemH;hemH;;RM25_1800;hemH;hemH;;hemH;;	4	RM25_1800
UPI0001D5D0B8	FrnE protein;Protein-disulfide isomerase (DSBA oxidoreductase);FrnE protein;DsbA family oxidoreductase;protein-disulfide isomerase;FrnE protein;protein-disulfide isomerase;FrnE protein;Protein-disulfide isomerase (DSBA oxidoreductase);FrnE protein;FrnE protein;FrnE protein;FrnE protein;FrnE protein;FrnE protein;FrnE protein;FrnE protein;FrnE protein;FrnE protein;FrnE protein;FrnE protein;FrnE pro…	frnE;frnE;RM25_1587;;frnE;RM25_1587;BMR99_07725;CB129slpB_0599;frnE;PFR_JS10_565;PFR_JS8_658;PFR_JS11_608;PFR_JS12-2_596;PFR_JS14_621;PFR_JS22-1_663;PFR_JS12-1_596;PFR_JS7-1_672;PFR_JS13-1_608;PFR_JS7-2_672;PFR_JS13-2_597;PFR_JS9-1_713;PFR_JS15-1_1624;PFR_JS9-2_711;PFR_JS17-1_665;PFR_JS15-2_1625;PFR_JS23_591;PFR_JS17-2_664;frnE;frnE;frnE;frnE;frnE;frnE;frnE;frnE;frnE;frnE;frnE;frnE;frnE;frnE;frnE…	4	RM25_1587
UPI00054437BB	Glucose-1-phosphate thymidylyltransferase;Glucose-1-phosphate thymidylyltransferase;glucose-1-phosphate thymidylyltransferase RfbA;Glucose-1-phosphate thymidylyltransferase;Glucose-1-phosphate thymidylyltransferase;;;;	rmlA (rfbA);RM25_0056;;RM25_0056;rmlA (rfbA);;rmlA (rfbA);;	4	RM25_0056
UPI0005424F07	Glycerate kinase GlxK/GarK;Glycerate kinase;glycerate kinase;Glycerate kinase;GlxK;Glycerate kinase GlxK/GarK;;;;	garK;RM25_1569;;RM25_1569;PFR_J18_704;glxK/garK;;glxK/garK;;	4	RM25_1569
UPI000541A279	Glycerol-3-phosphate dehydrogenase;Glycerol-3-phosphate dehydrogenase;glycerol-3-phosphate dehydrogenase;Glycerol-3-phosphate dehydrogenase [NAD(P)+];Glycerol-3-phosphate dehydrogenase [NAD(P)+] (NAD(P)H-dependent glycerol-3-phosphate dehydrogenase);;;;	gpsA;RM25_2196;;RM25_2196;gpsA;;gpsA;;	4	RM25_2196
UPI0001D5CD08	Glycine cleavage system H protein;Glycine cleavage system H protein;Glycine cleavage system H protein;Glycine cleavage system H protein;glycine cleavage system protein GcvH;glycine cleavage system protein H;Glycine cleavage system H protein;glycine cleavage system protein H;Glycine cleavage system H protein;Glycine cleavage H-protein (lipoate-binding);Glycine cleavage H-protein (lipoate-binding);…	gcvH;gcvH;gcvH;gcvH;;gcvH;RM25_0956;BMR99_05620;CB129slpB_0995;gcvH;gcvH;gcvH;PFR_JS2_1044;PFR_JS10_983;PFR_JS4_785;PFR_J18_1599;PFR_JS8_1067;PFR_JS11_1030;PFR_JS12-2_1026;PFR_JS14_1024;PFR_JS22-1_1071;PFR_JS12-1_1028;PFR_JS7-1_1078;PFR_JS13-1_1030;PFR_JS7-2_1078;PFR_JS13-2_1019;PFR_JS21-1_1109;PFR_JS25-1_964;PFR_JS21-2_1108;PFR_JS15-1_1208;PFR_JS17-1_1114;PFR_JS15-2_1209;PFR_JS23_1009;PFR_JS17-2…	4	RM25_0956
UPI00054455DB	Glycosyl transferase, family 2;dTDP-rhamnosyl transferase RfbF;dTDP-rhamnosyl transferase RfbF;glycosyltransferase;DTDP-rhamnosyl transferase RfbF;DTDP-rhamnosyl transferase RfbF;DTDP-rhamnosyl transferase RfbF;DTDP-rhamnosyl transferase RfbF;DTDP-rhamnosyl transferase RfbF;DTDP-rhamnosyl transferase RfbF;DTDP-rhamnosyl transferase RfbF;DTDP-rhamnosyl transferase RfbF;Glycosyl transferase, family…	gtfD;RM25_0073;PFR_JS17-1_89;;RM25_0073;PFR_JS4_73;PFR_J18_69;PFR_JS21-1_2202;PFR_JS25-1_2216;PFR_JS17-1_89;PFR_JS21-2_2201;PFR_JS17-2_89;gtfD;gtfD;gtfD;;gtfD;gtfD;gtfD;;;;	4	RM25_0073
UPI0005D95FBF	Glyoxalase II (Hydroxyacylglutathione hydrolase) (MBL fold metallo-hydrolase)	FEZ52_00355 PFR_JS10_1052 PFR_JS23_1076 PFR_JS2_1111	4
UPI0001D5CE30	Glyoxalase-like_dom domain-containing protein;Glycosyltransferase;Uncharacterized protein;Glyoxalase-like_dom domain-containing protein;Uncharacterized protein;Uncharacterized protein;VOC family protein;hypothetical protein;Hypothetical protein;glycosyltransferase;Hypothetical protein;Hypothetical protein;Glycosyltransferase;Hypothetical protein;Hypothetical protein;Hypothetical protein;Hypotheti…	PFCIRM138_08100;PFREUDJS001_000279;PFR_JS23_296;PFREUD_20140;PFCIRM119_06820;PFR_JS13-1_328;;PFREUD_20140;RM25_1920;BMR99_01435;PFREUD_20140;PFCIRM138_08100;PFREUDJS001_000279;PFR_JS2_344;PFR_JS8_347;PFR_JS11_328;PFR_JS13-1_328;PFR_JS13-2_317;PFR_JS17-1_372;PFR_JS15-1_1919;PFR_JS23_296;PFR_JS20-1_2017;PFR_JS17-2_372;PFR_JS15-2_1919;PFR_JS20-2_2025;PFCIRM129_01830;PFCIRM118_03190;PFCIRM119_06820;P…	4	RM25_1920
UPI0003231543	GTPase Era	era PFREUDJS001_000773	4
UPI00054410C1	Helicase;DEAD-like helicase;hypothetical protein;DEAD-like helicase;Helicase;;;;	PFCIRM121_07620;RM25_2303;;RM25_2303;PFCIRM121_07620;;;;	4	RM25_2303
UPI0001D5CF9E	Histidine triad (HIT) protein;Histidine triad (HIT) protein;Putative Histidine triad protein;Histidine triad (HIT) protein;HIT family protein;histidine triad (HIT) protein;Histidine triad protein;diadenosine tetraphosphate hydrolase;Histidine triad protein;Histidine triad (HIT) protein;Histidine triad (HIT) protein;Putative Histidine triad protein;Histidine triad protein;Histidine triad protein;H…	hit;hit;PFREUDJS001_000523;hit;;hit;RM25_2060;BMR99_10235;CB129slpB_0204;hit;hit;PFREUDJS001_000523;PFR_JS2_200;PFR_JS4_2106;PFR_J18_214;PFR_JS8_189;PFR_JS12-2_169;PFR_JS14_166;PFR_JS22-1_222;PFR_JS12-1_169;PFR_JS7-1_203;PFR_JS7-2_203;PFR_JS21-1_226;PFR_JS25-1_83;PFR_JS21-2_226;PFR_JS9-1_220;PFR_JS9-2_218;PFR_JS17-1_221;PFR_JS15-1_2082;PFR_JS20-1_194;PFR_JS17-2_221;PFR_JS15-2_2080;PFR_JS20-2_194;…	4	RM25_2060
UPI0001D5CE69	Hypoxanthine phosphoribosyltransferase;Hypoxanthine phosphoribosyltransferase;Hypoxanthine phosphoribosyltransferase;Hypoxanthine phosphoribosyltransferase;hypoxanthine phosphoribosyltransferase;hypoxanthine phosphoribosyltransferase;Hypoxanthine phosphoribosyltransferase;hypoxanthine phosphoribosyltransferase;Hypoxanthine phosphoribosyltransferase;hypoxanthine phosphoribosyltransferase;hypoxanth…	hpt;hpt;hprT;hpt;;hpt;RM25_1938;BMR99_01345;CB129slpB_0311;hpt;hpt;hprT, hpt;PFR_JS10_1950;PFR_JS4_1977;PFR_J18_333;PFR_JS8_329;PFR_JS11_310;PFR_JS14_302;PFR_JS22-1_350;PFR_JS13-1_310;PFR_JS13-2_299;PFR_JS21-1_350;PFR_JS25-1_208;PFR_JS21-2_349;PFR_JS15-1_1937;PFR_JS23_278;PFR_JS15-2_1937;hpt;hpt;hpt;hpt;hpt;hpt;hpt;hpt;hpt;hpt;hpt;hpt;hpt;hpt;hpt;hpt;hpt;;hpt;hpt;hpt;hpt;hpt;hpt;hpt;hpt;hpt;hpt;h…	4	RM25_1938
UPI000320CB5C	Inositol-phosphate phosphatase;Inositol monophosphatase family protein;Inositol-phosphate phosphatase;inositol monophosphatase;Inositol monophosphatase;Inositol monophosphatase family protein;inositol-phosphate phosphatase;Inositol monophosphatase family protein;Inositol monophosphatase family protein;Inositol monophosphatase family protein;Inositol monophosphatase family protein;Inositol monopho…	PFCIRM138_12210;PFR_JS10_1330;PFCIRM119_09435;;RM25_0832;CB129slpB_1326;PFCIRM138_12210;PFR_JS2_1368;PFR_JS10_1330;PFR_JS4_1146;PFR_J18_1258;PFR_JS22-1_1416;PFR_JS7-1_1415;PFR_JS7-2_1415;PFR_JS21-1_1462;PFR_JS25-1_1327;PFR_JS21-2_1461;PFR_JS15-1_861;PFR_JS17-1_1457;PFR_JS15-2_864;PFR_JS23_1353;PFR_JS17-2_1456;PFCIRM129_06695;PFCIRM119_09435;PFCIRM121_12035;PFCIRM122_02910;PFCIRM123_02305;PFCIRM10…	4	RM25_0832
UPI0001D5CCCD	Isochorismatase hydrolase;Isochorismatase family protein;Isochorismatase family protein;Isochorismatase hydrolase;hydrolase;isochorismatase hydrolase;Isochorismatase hydrolase;hydrolase;Isochorismatase family protein;Isochorismatase hydrolase;Isochorismatase hydrolase;Isochorismatase family protein;Isochorismatase family protein;Isochorismatase family protein;Isochorismatase family protein;Isocho…	PFCIRM138_00720;PFCIRM512_12170;PFREUDJS001_000843;PFREUD_18100;;PFREUD_18100;RM25_1730;BMR99_02355;CB129slpB_0493;PFREUD_18100;PFCIRM138_00720;PFREUDJS001_000843;PFR_JS2_523;PFR_JS10_426;PFR_JS4_1772;PFR_J18_537;PFR_JS7-1_528;PFR_JS7-2_528;PFR_JS21-1_553;PFR_JS25-1_411;PFR_JS21-2_552;PFR_JS15-1_1739;PFR_JS17-1_551;PFR_JS23_476;PFR_JS15-2_1739;PFR_JS17-2_551;PFCIRM129_06450;PFCIRM118_06030;PFCIRM…	4	RM25_1730
UPI0005434728	Isoprenyl transferase;Isoprenyl transferase;Isoprenyl transferase;Isoprenyl transferase;di-trans,poly-cis-decaprenylcistransferase;Isoprenyl transferase 1;Undecaprenyl pyrophosphate synthase (di-trans,poly-cis-decaprenylcistransferase);Isoprenyl transferase 2;Isoprenyl transferase 2;Isoprenyl transferase 2;Isoprenyl transferase 2;Isoprenyl transferase 2;Isoprenyl transferase 2;Isoprenyl transfera…	uppS;PFR_JS22-1_646;uppS;PFR_JS20-1_505;;RM25_1615;uppS;PFR_JS2_621;PFR_JS4_318;PFR_J18_672;PFR_JS12-2_581;PFR_JS14_602;PFR_JS22-1_646;PFR_JS12-1_581;PFR_JS7-1_648;PFR_JS7-2_648;PFR_JS21-1_652;PFR_JS25-1_509;PFR_JS21-2_651;PFR_JS9-1_696;PFR_JS9-2_694;PFR_JS20-1_505;PFR_JS20-2_505;uppS;uppS;uppS;uppS;uppS;uppS;uppS;uppS;uppS;uppS;uppS;uppS;uppS;;uppS;uppS;uppS;uppS;uppS;uppS;uppS;uppS;uppS;uppS;up…	4	RM25_1615
UPI0001D5D01A	L-arabinose utilization protein;Arabinose operon protein AraM;L-arabinose utilization protein;L-arabinose utilization protein;sn-glycerol-1-phosphate dehydrogenase;L-arabinose utilization protein;Sn-glycerol-1-phosphate dehydrogenase;sn-glycerol-1-phosphate dehydrogenase;Arabinose operon protein AraM;L-arabinose utilization protein;L-arabinose utilization protein;Arabinose operon protein AraM;Ara…	araM;PFR_JS22-1_145;araM;araM;;araM;RM25_2119;BMR99_00555;CB129slpB_0161;araM;araM;PFR_JS22-1_145;PFR_JS9-1_161;PFR_JS9-2_159;PFR_JS15-1_2137;PFR_JS20-1_138;PFR_JS23_113;PFR_JS15-2_2135;PFR_JS20-2_138;araM;araM;araM;araM;araM;araM;araM;DBX96_00620;;araM;araM;araM;araM;araM;araM;araM;araM;araM;;;;;;;;;	4	RM25_2119
UPI0001D5CE38	L-cysteine:1D-myo-inositol 2-amino-2-deoxy-alpha-D-glucopyranoside ligase;L-cysteine:1D-myo-inositol 2-amino-2-deoxy-alpha-D-glucopyranoside ligase;L-cysteine:1D-myo-inositol 2-amino-2-deoxy-alpha-D-glucopyranoside ligase;cysteine--1-D-myo-inosityl 2-amino-2-deoxy-alpha-D-glucopyranoside ligase;cysteinyl-tRNA synthetase;L-cysteine:1D-myo-inositol 2-amino-2-deoxy-alpha-D-glucopyranoside ligase;Cys…	cysS1;cysS1;cysS1;;cysS1;RM25_1334;cysS1;cysS1;PFR_JS2_898;PFR_JS4_633;PFR_J18_1748;PFR_JS8_919;PFR_JS22-1_922;PFR_JS7-1_931;PFR_JS7-2_931;PFR_JS21-1_962;PFR_JS25-1_817;PFR_JS9-1_973;PFR_JS21-2_961;PFR_JS15-1_1360;PFR_JS9-2_971;PFR_JS20-1_800;PFR_JS15-2_1361;PFR_JS20-2_804;cysS1;cysS1;cysS1;cysS1;cysS1;cysS1;cysS1;cysS1;cysS1;cysS1;cysS1;cysS1;cysS1;FEZ52_01280;;cysS1;cysS1;cysS1;cysS1;cysS1;cysS…	4	RM25_1334
UPI0001D5C82C	Metal dependent phosphohydrolase;Phosphohydrolase;Metal dependent phosphohydrolase;Putative GTP pyrophosphokinase;bifunctional (p)ppGpp synthetase/guanosine-3',5'-bis(diphosphate) 3'-pyrophosphohydrolase;metal dependent phosphohydrolase;putative GTP pyrophosphokinase;phosphohydrolase;Metal dependent phosphohydrolase;Metal dependent phosphohydrolase;Phosphohydrolase;Metal dependent phosphohydrolas…	PFCIRM512_05555;PFREUDJS001_000681;PFREUD_07870;RM25_0752;;PFREUD_07870;RM25_0752;BMR99_03150;CB129slpB_1403;PFREUD_07870;PFREUDJS001_000681;PFR_JS10_1407;PFR_JS4_1235;PFR_J18_1172;PFR_JS8_1529;PFR_JS11_1477;PFR_JS22-1_1495;PFR_JS7-1_1526;PFR_JS13-1_1477;PFR_JS7-2_1526;PFR_JS13-2_1464;PFR_JS21-1_1551;PFR_JS25-1_1412;PFR_JS21-2_1550;PFR_JS15-1_782;PFR_JS17-1_1566;PFR_JS15-2_785;PFR_JS23_1499;PFR_J…	4	RM25_0752
UPI000542ABCE	Metallophosphoesterase;Putative metallophosphoesterase;hypothetical protein;Putative metallophosphoesterase;Metallophosphoesterase;;;;	PFCIRM121_07365;RM25_0250;;RM25_0250;PFCIRM121_07365;;;;	4	RM25_0250
UPI0001D5CFE0	Methionine aminopeptidase;Methionine aminopeptidase;Methionine aminopeptidase;type I methionyl aminopeptidase;type I methionyl aminopeptidase;methionine aminopeptidase;Methionyl aminopeptidase;Methionine aminopeptidase (MAP) (Peptidase M);Methionine aminopeptidase (MAP) (Peptidase M);Methionyl aminopeptidase;Methionyl aminopeptidase;Methionyl aminopeptidase;Methionyl aminopeptidase;Methionyl amin…	map;map;map;;;map;RM25_1522;map, mapB;map, mapB;PFR_JS10_645;PFR_J18_1932;PFR_JS22-1_728;PFR_JS7-1_746;PFR_JS7-2_746;PFR_JS15-1_1547;PFR_JS17-1_773;PFR_JS15-2_1548;PFR_JS17-2_772;map, mapB;map, mapB;map, mapB;map, mapB;map, mapB;map, mapB;map, mapB;map, mapB;map, mapB;map, mapB;map, mapB;map, mapB;map_2;map_2;;map, mapB;map, mapB;map, mapB;map, mapB;map, mapB;map, mapB;map, mapB;map, mapB;map, ma…	4	RM25_1522
UPI000542DA5A	Methyltransferase type 11;Methyltransferase;CheR methyltransferase SAM binding domain-containing protein;class I SAM-dependent methyltransferase;CheR methyltransferase SAM binding domain-containing protein;Methyltransferase type 11;Methyltransferase type 11;Methyltransferase type 11;Methyltransferase type 11;Methyltransferase type 11;Methyltransferase type 11;Methyltransferase type 11;Methyltrans…	PFR_JS22-1_2080;PFCIRM121_07135;RM25_0204;;RM25_0204;PFR_JS8_2086;PFR_JS11_1965;PFR_JS12-2_2042;PFR_JS14_1930;PFR_JS22-1_2080;PFR_JS12-1_2043;PFR_JS7-1_2175;PFR_JS13-1_1967;PFR_JS7-2_2118;PFR_JS13-2_1954;PFR_JS9-1_2175;PFR_JS9-2_2171;PFCIRM121_07135;PFCIRM122_09885;PFCIRM127_01260;PFCIRM139_09320;PFCIRM516_03320;PFCIRM456_04635;PFCIRM513_00555;PFCIRM514_07970;FEZ52_07590;;;;;;;;;;;;;;;;;;	4	RM25_0204
UPI0005419AB1	Molybdenum cofactor synthesis domain;Molybdopterin biosynthesis protein moeA1;molybdopterin molybdotransferase MoeA;Molybdopterin biosynthesis protein moeA1;Molybdenum cofactor synthesis domain;;;;	moeA1;RM25_1721;;RM25_1721;moeA1;;moeA1;;	4	RM25_1721
UPI0001D5CBE5	Mycothiol S-conjugate amidase;Mycothiol S-conjugate amidase;Mycothiol S-conjugate amidase;Mycothiol S-conjugate amidase;mycothiol conjugate amidase Mca;LMBE-related protein;Mycothiol conjugate amidase Mca;mycothiol conjugate amidase Mca;Mycothiol conjugate amidase Mca;LMBE-related protein;LMBE-related protein;Mycothiol S-conjugate amidase;Mycothiol conjugate amidase Mca;Mycothiol conjugate amidas…	mca;mca;mca;mca;;PFREUD_17040;RM25_1618;BMR99_07825;CB129slpB_0581;PFREUD_17040;PFCIRM138_07770;mca;PFR_JS2_618;PFR_JS10_543;PFR_JS4_314;PFR_J18_669;PFR_JS8_641;PFR_JS11_583;PFR_JS12-2_578;PFR_JS14_599;PFR_JS22-1_643;PFR_JS12-1_578;PFR_JS13-1_583;PFR_JS13-2_572;PFR_JS21-1_649;PFR_JS25-1_506;PFR_JS21-2_648;PFR_JS15-1_1646;PFR_JS17-1_641;PFR_JS20-1_502;PFR_JS23_570;PFR_JS15-2_1647;PFR_JS17-2_641;PF…	4	RM25_1618
UPI0005CBB885			4
UPI0005CBD016			4
UPI0005D743A4			4
UPI0005D8F0A6			4
UPI0005D9CAEA			4
UPI0005DA26F4			4
UPI0001D5C6A2	Nicotinate phosphoribosyltransferase;Nicotinate phosphoribosyltransferase;Nicotinate phosphoribosyltransferase;Nicotinate phosphoribosyltransferase;nicotinate phosphoribosyltransferase;Nicotinate phosphoribosyltransferase;Nicotinate phosphoribosyltransferase;nicotinate phosphoribosyltransferase;Nicotinate phosphoribosyltransferase;Nicotinate phosphoribosyltransferase;Nicotinate phosphoribosyltran…	pncB;PFR_JS22-1_1524;pncB;pncB;;pncB;RM25_0722;BMR99_03000;pncB;pncB;PFR_JS2_1476;PFR_JS4_1264;PFR_J18_1143;PFR_JS22-1_1524;PFR_JS21-1_1580;PFR_JS25-1_1441;PFR_JS21-2_1579;PFR_JS15-1_753;PFR_JS17-1_1595;PFR_JS15-2_756;PFR_JS23_1528;PFR_JS17-2_1594;pncB;pncB;pncB;pncB;pncB;pncB;pncB;pncB;pncB;pncB;DBX96_07485;FEZ52_06630;;pncB;pncB;pncB;pncB;pncB;pncB;pncB;pncB;pncB;pncB;pncB;pncB;;;;;;;;;;;;;;	4	RM25_0722
UPI0001D5CE3F	Nitro_FeMo-Co domain-containing protein;Nitro_FeMo-Co domain-containing protein;Nitro_FeMo-Co domain-containing protein;Uncharacterized protein;hypothetical protein;hypothetical protein;Hypothetical protein;hypothetical protein;Hypothetical protein;Hypothetical protein;Hypothetical protein;Hypothetical protein;Hypothetical protein;Hypothetical protein;Hypothetical protein;Hypothetical protein;Hyp…	PFCIRM138_01125;PFR_JS10_827;PFREUD_14210;PFCIRM119_01765;;PFREUD_14210;RM25_1341;BMR99_06440;CB129slpB_0844;PFREUD_14210;PFCIRM138_01125;PFR_JS2_892;PFR_JS10_827;PFR_JS4_627;PFR_J18_1754;PFR_JS8_913;PFR_JS11_875;PFR_JS12-2_870;PFR_JS14_867;PFR_JS22-1_916;PFR_JS12-1_872;PFR_JS7-1_925;PFR_JS13-1_875;PFR_JS7-2_925;PFR_JS13-2_864;PFR_JS21-1_956;PFR_JS25-1_811;PFR_JS9-1_967;PFR_JS21-2_955;PFR_JS15-1_…	4	RM25_1341
UPI0001D5C3B1	Nitroreductase;Nitroreductase;Nitroreductase;Nitroreductase;Nitroreductase;nitroreductase;nitroreductase;Nitroreductase;Nitroreductase;Nitroreductase;Nitroreductase;Nitroreductase;Nitroreductase;Nitroreductase;Nitroreductase;Nitroreductase;Nitroreductase;Nitroreductase;Nitroreductase;Nitroreductase;Nitroreductase;nitroreductase;nitroreductase;;;;;;;;;;;;;;;;;;;;;	PFCIRM138_03715;PFREUD_00420;PFCIRM118_00905;PFR_JS15-1_43;PFR_JS20-1_42;;PFREUD_00420;RM25_0051;CB129slpB_0040;PFREUD_00420;PFCIRM138_03715;PFR_JS15-1_43;PFR_JS20-1_42;PFR_JS15-2_43;PFR_JS20-2_42;PFCIRM129_03575;PFCIRM118_00905;PFCIRM121_05700;PFCIRM1025_00885;PFCIRM127_09910;PFCIRM508_11145;DBX96_06640;FEZ52_04500;;;;;;;;;;;;;;;;;;;;;	4	RM25_0051
UPI0001D5CD1A	NUDIX hydrolase;NUDIX hydrolase;NUDIX hydrolase;NUDIX hydrolase;NUDIX hydrolase;NUDIX domain-containing protein;NUDIX hydrolase;MutT/NUDIX family protein;NUDIX hydrolase;NUDIX hydrolase;NUDIX hydrolase;NUDIX hydrolase;NUDIX hydrolase;NUDIX hydrolase;NUDIX hydrolase;NUDIX hydrolase;NUDIX hydrolase;NUDIX hydrolase;NUDIX hydrolase;NUDIX hydrolase;NUDIX hydrolase;NUDIX hydrolase;NUDIX hydrolase;NUDIX…	PFCIRM138_05195;PFREUDJS001_000823;PFR_JS10_405;PFREUD_18300;PFCIRM119_07870;;PFREUD_18300;RM25_1751;BMR99_02260;CB129slpB_0477;PFREUD_18300;PFCIRM138_05195;PFREUDJS001_000823;PFR_JS2_504;PFR_JS10_405;PFR_JS4_1793;PFR_JS11_487;PFR_JS12-2_481;PFR_JS14_482;PFR_JS22-1_533;PFR_JS12-1_481;PFR_JS7-1_510;PFR_JS13-1_487;PFR_JS7-2_510;PFR_JS13-2_476;PFR_JS21-1_532;PFR_JS25-1_391;PFR_JS21-2_531;PFR_JS9-1_5…	4	RM25_1751
UPI0004A1135E	Oligoribonuclease;Oligoribonuclease;Oligoribonuclease;Oligoribonuclease;Oligoribonuclease;Oligoribonuclease;Oligoribonuclease;Oligoribonuclease;Oligoribonuclease;Oligoribonuclease;Oligoribonuclease;Oligoribonuclease;Oligoribonuclease;Oligoribonuclease;Oligoribonuclease;Oligoribonuclease;Oligoribonuclease;Oligoribonuclease;Oligoribonuclease;Oligoribonuclease;Oligoribonuclease;Oligoribonuclease;;;;…	orn;orn;orn;orn;RM25_0753;CB129slpB_1401;PFR_JS2_1446;PFR_JS4_1234;PFR_JS14_1435;PFR_JS22-1_1494;PFR_JS21-1_1550;PFR_JS25-1_1411;PFR_JS21-2_1549;PFR_JS15-1_783;PFR_JS17-1_1565;PFR_JS15-2_786;PFR_JS23_1498;PFR_JS17-2_1564;orn;orn;orn;orn;;orn;orn;orn;orn;;;;;;;;;;	4	RM25_0753
UPI0001D5CD95	Orotate phosphoribosyltransferase;Orotate phosphoribosyltransferase;Orotate phosphoribosyltransferase;Orotate phosphoribosyltransferase;orotate phosphoribosyltransferase;orotate phosphoribosyltransferase;Orotate phosphoribosyltransferase;orotate phosphoribosyltransferase;Orotate phosphoribosyltransferase;Orotate phosphoribosyltransferase (OPRT) (OPRTase);Orotate phosphoribosyltransferase (OPRT) (…	pyrE;pyrE;pyrE;pyrE;;pyrE;RM25_1829;BMR99_01885;pyrE;pyrE;pyrE;pyrE;PFR_JS2_430;PFR_JS10_332;PFR_JS4_1868;PFR_J18_442;PFR_JS8_437;PFR_JS11_414;PFR_JS12-2_408;PFR_JS14_409;PFR_JS12-1_408;PFR_JS7-1_435;PFR_JS13-1_414;PFR_JS7-2_435;PFR_JS13-2_403;PFR_JS21-1_458;PFR_JS25-1_317;PFR_JS21-2_457;PFR_JS9-1_468;PFR_JS9-2_466;PFR_JS17-1_460;PFR_JS15-1_1831;PFR_JS20-1_296;PFR_JS23_384;PFR_JS17-2_460;PFR_JS15…	4	RM25_1829
UPI0001D5CCEF	OsmC protein;OsmC protein;OsmC-like protein;OsmC protein;OsmC family protein;OsmC protein;OsmC family protein;oxidoreductase;redox protein, regulator of disulfide bond formation;OsmC protein;OsmC protein;OsmC-like protein;Putative redox protein, regulator of disulfide;Putative redox protein, regulator of disulfide bond formation;Putative redox protein, regulator of disulfide bond formation;Putati…	osmC;osmC;PFREUDJS001_002370;osmC;;osmC;RM25_2346;BMR99_11610;CB129slpB_2136;osmC;osmC;PFREUDJS001_002370;PFR_JS2_2301;PFR_JS10_2321;PFR_JS4_2359;PFR_JS8_2315;PFR_JS11_2192;PFR_JS12-2_2266;PFR_JS14_2173;PFR_JS22-1_2317;PFR_JS12-1_2267;PFR_JS7-1_2405;PFR_JS13-1_2194;PFR_JS13-2_2181;PFR_JS7-2_2348;PFR_JS21-1_2323;PFR_JS25-1_2329;PFR_JS9-1_2397;PFR_JS21-2_2322;PFR_JS15-1_2313;PFR_JS9-2_2393;PFR_JS17…	4	RM25_2346
UPI000541B45E	Oxidoreductase;Trans-1,2-dihydrobenzene-1,2-diol dehydrogenase;Gfo/Idh/MocA family oxidoreductase;Trans-1,2-dihydrobenzene-1,2-diol dehydrogenase;oxidoreductase;;;;	PFCIRM121_02905;RM25_0364;;RM25_0364;PFCIRM121_02905;;;;	4	RM25_0364
UPI000543569E	Peptidase M23B family / metalloendopeptidase;Peptidase M23B family / metalloendopeptidase;Peptidase M23B family / metalloendopeptidase;M23 family metallopeptidase;Peptidase M23B family / metalloendopeptidase;Peptidase M23B family / metalloendopeptidase;Peptidase M23B family / metalloendopeptidase;Peptidase M23B family / metalloendopeptidase;Peptidase M23B family / metalloendopeptidase;Peptidase M…	PFCIRM121_01110;RM25_1492;PFR_JS13-1_702;;RM25_1492;PFR_JS8_763;PFR_JS11_702;PFR_JS12-2_697;PFR_JS14_718;PFR_JS12-1_699;PFR_JS13-1_702;PFR_JS13-2_691;PFCIRM121_01110;PFCIRM122_11535;PFCIRM134_04010;PFCIRM516_01355;PFCIRM456_08000;;;;;;;;;;;;	4	RM25_1492
UPI0005443B02	Peptidyl-prolyl cis-trans isomerase;Peptidyl-prolyl cis-trans isomerase;Peptidyl-prolyl cis-trans isomerase;FKBP-type peptidyl-prolyl cis-trans isomerase;Peptidyl-prolyl cis-trans isomerase;peptidylprolyl isomerase;Peptidyl-prolyl cis-trans isomerase;Peptidylprolyl isomerase;Peptidylprolyl isomerase;Peptidylprolyl isomerase;Peptidylprolyl isomerase;Peptidylprolyl isomerase;Peptidylprolyl isomeras…	fkbP;PFREUDJS001_000095;RM25_0175;;RM25_0175;BMR99_10685;PFREUDJS001_000095;PFR_JS2_2074;PFR_JS10_2110;PFR_J18_2088;PFR_JS11_1994;PFR_JS12-2_2070;PFR_JS14_1959;PFR_JS12-1_2071;PFR_JS7-1_2210;PFR_JS13-1_1996;PFR_JS7-2_2153;PFR_JS13-2_1983;PFR_JS9-1_2219;PFR_JS9-2_2215;PFR_JS20-1_2256;PFR_JS23_2137;PFR_JS20-2_2264;fkbP;fkbP;fkbP;fkbP;fkbP;fkbP;fkbP;fkbP;fkbP;fkbP;fkbP;fkbP;fkbP_1;fkbP_1;FEZ52_11930…	4	RM25_0175
UPI00054399FF	Peptidyl-prolyl cis-trans isomerase;Peptidyl-prolyl cis-trans isomerase;peptidylprolyl isomerase;Peptidyl-prolyl cis-trans isomerase;Probable peptidyl-prolyl cis-trans isomerase A;Peptidylprolyl isomerase;Peptidylprolyl isomerase;Peptidylprolyl isomerase;Peptidylprolyl isomerase;Peptidylprolyl isomerase;Peptidylprolyl isomerase;Peptidylprolyl isomerase;Peptidylprolyl isomerase;Peptidylprolyl isom…	ppiA (cypB);ppiA (cypB);;RM25_1494;ppiA (cypB);PFR_JS4_474;PFR_J18_1904;PFR_JS8_761;PFR_JS11_700;PFR_JS12-2_695;PFR_JS14_716;PFR_JS12-1_697;PFR_JS13-1_700;PFR_JS13-2_689;PFR_JS21-1_805;PFR_JS25-1_660;PFR_JS21-2_804;ppiA (cypB);ppiA (cypB);ppiA (cypB);ppiA (cypB);ppiA (cypB);ppiA (cypB);ppiA (cypB);ppiA (cypB);ppiA (cypB);ppiA (cypB);ppiA (cypB);ppiA (cypB);;ppiA (cypB);ppiA (cypB);ppiA (cypB);ppi…	4	RM25_1494
UPI0001D5CDCD	Phosphocarrier, HPr family;Phosphocarrier protein HPr;Phosphocarrier, HPr family;Phosphocarrier protein, HPr family 8.A.8.1.1;Phosphocarrier, HPr family;HPr family phosphocarrier protein;HPr family phosphocarrier protein;Phosphocarrier, HPr family;Phosphocarrier, HPr family;Phosphocarrier, HPr family;Phosphocarrier protein HPr;Phosphocarrier protein HPr;Phosphocarrier protein HPr;Phosphocarrier p…	PFREUDJS001_001771;PFR_JS10_304;PFREUD_19480;PFCIRM121_04365;RM25_1857;;PFREUD_19480;RM25_1857;PFREUD_19480;PFREUDJS001_001771;PFR_JS10_304;PFR_JS4_1897;PFR_JS11_388;PFR_JS12-2_378;PFR_JS14_380;PFR_JS22-1_431;PFR_JS12-1_378;PFR_JS7-1_408;PFR_JS13-1_388;PFR_JS7-2_408;PFR_JS13-2_377;PFR_JS21-1_429;PFR_JS25-1_288;PFR_JS21-2_428;PFR_JS9-1_441;PFR_JS9-2_439;PFR_JS15-1_1859;PFR_JS20-1_268;PFR_JS15-2_18…	4	RM25_1857
UPI0001D5CE6F	Phosphoglycerate mutase family protein;Phosphohistidine phosphatase;Phosphoglycerate mutase family protein;phosphohistidine phosphatase;phosphohistidine phosphatase;phosphohistidine phosphatase;Phosphoglycerate mutase family protein;hypothetical protein;phosphohistidine phosphatase;Phosphoglycerate mutase family protein;Phosphoglycerate mutase family protein;Phosphoglycerate mutase family protein…	sixA;sixA;RM25_1945;;;sixA;RM25_1945;BMR99_01315;sixA;PFR_JS7-1_323;PFR_JS7-2_323;PFR_JS15-1_1943;PFR_JS23_272;PFR_JS15-2_1943;sixA;sixA;sixA;sixA;sixA;sixA;sixA;sixA;sixA;;sixA;sixA;sixA;sixA;sixA;sixA;sixA;sixA;sixA;sixA;;;;;;;;;;;;	4	RM25_1945
UPI000541E032	Phosphomannomutase (PMM);Eukaryotic phosphomannomutase;HAD-IIB family hydrolase;Eukaryotic phosphomannomutase;Phosphomannomutase (PMM);;;;	pmm;RM25_0707;;RM25_0707;pmm;;pmm;;	4	RM25_0707
UPI0004A14664	Phosphopantetheine adenylyltransferase;Phosphopantetheine adenylyltransferase;Phosphopantetheine adenylyltransferase;Phosphopantetheine adenylyltransferase;pantetheine-phosphate adenylyltransferase;Pantetheine-phosphate adenylyltransferase;pantetheine-phosphate adenylyltransferase;Pantetheine-phosphate adenylyltransferase;Pantetheine-phosphate adenylyltransferase;Pantetheine-phosphate adenylyltra…	coaD;coaD;coaD;coaD;;RM25_1369;BMR99_06570;CB129slpB_0819;PFR_JS2_865;PFR_JS10_800;PFR_JS8_886;PFR_JS22-1_889;PFR_JS7-1_898;PFR_JS7-2_898;PFR_JS17-1_932;PFR_JS23_823;PFR_JS17-2_931;coaD;coaD;coaD;coaD;coaD;coaD;coaD;coaD;coaD;coaD;coaD;;coaD;coaD;coaD;coaD;coaD;coaD;coaD;coaD;;;;;;;;;;;;;;;;	4	RM25_1369
UPI0005D953EA	Phosphoribosylamine--glycine ligase (EC 6.3.4.13) (GARS) (Glycinamide ribonucleotide synthetase) (Phosphoribosylglycinamide synthetase)	purD PFREUDJS001_002115	4
UPI0001D5CFD0	Phosphoserine phosphatase/homoserine phosphotransferase bifunctional protein;Phosphoserine phosphatase/homoserine phosphotransferase;Phosphoserine phosphatase/homoserine phosphotransferase bifunctional protein;Phosphoserine phosphatase/homoserine phosphotransferase bifunctional protein;Phosphoserine phosphatase/homoserine phosphotransferase bifunctional protein;bifunctional phosphoserine phosphat…	serB;thrH;PFR_JS10_1166;serB;serB;;serB/thrH;RM25_1143;serB/thrH;serB/thrH;thrH;PFR_JS2_1224;PFR_JS10_1166;PFR_JS4_990;PFR_J18_1418;PFR_JS8_1250;PFR_JS11_1209;PFR_JS12-2_1205;PFR_JS12-1_1207;PFR_JS7-1_1258;PFR_JS13-1_1209;PFR_JS7-2_1258;PFR_JS13-2_1198;PFR_JS21-1_1309;PFR_JS25-1_1171;PFR_JS9-1_1322;PFR_JS21-2_1308;PFR_JS15-1_1016;PFR_JS9-2_1320;PFR_JS20-1_1158;PFR_JS15-2_1017;PFR_JS20-2_1164;serB…	4	RM25_1143
UPI0005433AD8	Porphobilinogen deaminase;Porphobilinogen deaminase (PBG) (Hydroxymethylbilane synthase) (HMBS) (Pre-uroporphyrinogen synthase);Porphobilinogen deaminase;hydroxymethylbilane synthase;Hydroxymethylbilane synthase;hydroxymethylbilane synthase;Porphobilinogen deaminase 1;Porphobilinogen deaminase 1;Porphobilinogen deaminase 1;Porphobilinogen deaminase 1;Porphobilinogen deaminase 1;Porphobilinogen de…	hemC;hemC;hemC;;RM25_1804;BMR99_02005;PFR_JS4_1841;PFR_J18_467;PFR_JS11_439;PFR_JS12-2_433;PFR_JS14_434;PFR_JS12-1_433;PFR_JS7-1_460;PFR_JS13-1_439;PFR_JS7-2_460;PFR_JS13-2_428;PFR_JS21-1_484;PFR_JS25-1_343;PFR_JS21-2_483;PFR_JS9-1_493;PFR_JS9-2_491;PFR_JS20-1_322;PFR_JS23_409;PFR_JS20-2_322;hemC;hemC;hemC;hemC;hemC;hemC;hemC;hemC;hemC;hemC;hemC;;hemC;hemC;hemC;hemC;hemC;hemC;hemC;hemC;hemC;hemC;…	4	RM25_1804
UPI00000BDD32	Precorrin 8X methylmutase CbiC;Precorrin-8X methylmutase;Precorrin 8X methylmutase CbiC;CbiC;Precorrin 8X methylmutase CbiC;precorrin-8X methylmutase;Precorrin 8X methylmutase CbiC;CbiC;Precorrin-8X methylmutase;precorrin-8X methylmutase;Precorrin-8X methylmutase;Precorrin 8X methylmutase CbiC;Precorrin 8X methylmutase CbiC;Precorrin-8X methylmutase;Precorrin-8X methylmutase;Precorrin-8X methylmu…	cbiC;PFR_JS10_1418;cbiC;cbiC;cbiC;;cbiC;cbiC;RM25_0740;cobH;CB129slpB_1415;cbiC;cbiC;cobH, cbiC;PFR_JS2_1458;PFR_JS10_1418;PFR_J18_1161;PFR_JS8_1540;PFR_JS11_1488;PFR_JS12-2_1529;PFR_JS14_1449;PFR_JS22-1_1506;PFR_JS12-1_1531;PFR_JS7-1_1537;PFR_JS13-1_1488;PFR_JS7-2_1537;PFR_JS13-2_1475;PFR_JS9-1_1637;PFR_JS15-1_771;PFR_JS9-2_1635;PFR_JS17-1_1577;PFR_JS20-1_891;PFR_JS15-2_774;PFR_JS23_1510;PFR_JS1…	4	RM25_0740
UPI0001D5CC47	Probable transcriptional regulatory protein PFCIRM138_03225;Probable transcriptional regulatory protein PFCIRM512_04630;Probable transcriptional regulatory protein PFREUDJS001_001127;Probable transcriptional regulatory protein PFREUD_11730;YebC/PmpR family DNA-binding transcriptional regulator;hypothetical protein;putative transcriptional regulatory protein;transcriptional regulator;putative tran…	PFCIRM138_03225;PFCIRM512_04630;PFREUDJS001_001127;PFREUD_11730;;PFREUD_11730;RM25_1019;BMR99_05320;CB129slpB_1054;PFREUD_11730;PFCIRM138_03225;PFREUDJS001_001127;PFR_JS2_1101;PFR_JS10_1042;PFR_JS4_848;PFR_J18_1541;PFR_JS8_1125;PFR_JS11_1087;PFR_JS12-2_1083;PFR_JS14_1086;PFR_JS22-1_1129;PFR_JS12-1_1085;PFR_JS7-1_1135;PFR_JS13-1_1087;PFR_JS7-2_1135;PFR_JS13-2_1076;PFR_JS21-1_1170;PFR_JS25-1_1025;P…	4	RM25_1019
UPI00049F289E	Protein of hypothetical function DUF488;Uncharacterized protein;Protein of hypothetical function DUF488;DUF488 domain-containing protein;Protein of hypothetical function DUF488;Protein of hypothetical function DUF488;Hypothetical protein;Hypothetical protein;Hypothetical protein;Hypothetical protein;Hypothetical protein;DUF488 domain-containing protein;;;;;;;;;;	RM25_0850;PFCIRM119_09335;CB129slpB_1309;;RM25_0850;CB129slpB_1309;PFCIRM129_06595;PFCIRM119_09335;PFCIRM121_12130;PFCIRM456_00355;PFCIRM514_03830;FEZ52_08305;;;;;;;;;;	4	RM25_0850
UPI0001D5C5E8	Protein of hypothetical function DUF77;Thiamine_BP domain-containing protein;Protein of hypothetical function DUF77;thiamine-binding protein;hypothetical protein;Protein of hypothetical function DUF77;hypothetical protein;Protein of hypothetical function DUF77;Hypothetical protein;Protein of hypothetical function DUF77;Protein of hypothetical function DUF77;Protein of hypothetical function DUF77;…	PFCIRM512_00290;PFREUD_01810;RM25_0184;;PFREUD_01810;RM25_0184;BMR99_10630;CB129slpB_1952;PFREUD_01810;PFR_JS2_2064;PFR_JS10_2100;PFR_JS4_193;PFR_J18_2080;PFR_JS8_2106;PFR_JS22-1_2114;PFR_JS7-1_2201;PFR_JS7-2_2144;PFR_JS21-1_2109;PFR_JS15-1_184;PFR_JS25-1_1974;PFR_JS9-1_2195;PFR_JS21-2_2108;PFR_JS9-2_2191;PFR_JS15-2_184;PFR_JS17-1_2200;PFR_JS20-1_2175;PFR_JS17-2_2199;PFR_JS23_2125;PFR_JS20-2_2183…	4	RM25_0184
UPI0005442EB7	Putative carboxylic ester hydrolase;Esterase YbfF;alpha/beta fold hydrolase;Esterase YbfF;Putative carboxylic ester hydrolase;;;;	pf1509;RM25_1123;;RM25_1123;pf1509;;pf1509;;	4	RM25_1123
UPI0005437BE3	Putative glucose-6-phosphate 1-epimerase;Putative glucose-6-phosphate 1-epimerase;Putative glucose-6-phosphate 1-epimerase;D-hexose-6-phosphate mutarotase;Aldose 1-epimerase;Aldose 1-epimerase;Aldose 1-epimerase family protein;Aldose 1-epimerase family protein;Aldose 1-epimerase family protein;Aldose 1-epimerase family protein;Aldose 1-epimerase family protein;Aldose 1-epimerase family protein;Al…	PFCIRM512_11755;PFREUDJS001_000467;RM25_2114;;RM25_2114;PFREUDJS001_000467;PFR_JS2_152;PFR_JS10_155;PFR_JS4_2156;PFR_JS8_135;PFR_JS11_122;PFR_JS12-2_119;PFR_JS14_117;PFR_JS12-1_119;PFR_JS7-1_148;PFR_JS13-1_122;PFR_JS7-2_148;PFR_JS13-2_122;PFR_JS21-1_176;PFR_JS25-1_32;PFR_JS21-2_176;PFCIRM118_01330;PFCIRM119_05615;PFCIRM121_05505;PFCIRM122_10625;PFCIRM123_03760;PFCIRM1025_09670;PFCIRM134_02730;PFC…	4	RM25_2114
UPI0001D5C4F1	Regulatory protein, LuxR:Response regulator receiver;Regulatory protein, LuxR:Response regulator receiver;Putative response regulator;Regulatory protein, LuxR:Response regulator receiver;response regulator transcription factor;LuxR family transcriptional regulator;Two component transcriptional regulator, LuxR family;DNA-binding response regulator;Response regulator;Regulatory protein, LuxR:Respon…	luxR;luxR;PFREUDJS001_001859;luxR;;luxR;RM25_0634;BMR99_02595;CB129slpB_1503;luxR;luxR;PFREUDJS001_001859;PFR_JS2_1556;PFR_JS10_1520;PFR_JS4_1349;PFR_J18_1059;PFR_JS8_1640;PFR_JS11_1586;PFR_JS12-2_1633;PFR_JS14_1549;PFR_JS22-1_1605;PFR_JS12-1_1635;PFR_JS7-1_1635;PFR_JS13-1_1586;PFR_JS7-2_1635;PFR_JS13-2_1573;PFR_JS21-1_1664;PFR_JS25-1_1525;PFR_JS9-1_1742;PFR_JS15-1_672;PFR_JS21-2_1663;PFR_JS9-2_1…	4	RM25_0634
UPI00005B73C0	Ribose 5-phosphate isomerase;Ribose-5-phosphate isomerase 2;Ribose-5-phosphate isomerase 2;Ribose 5-phosphate isomerase;Ribose-5-phosphate isomerase 2;ribose-5-phosphate isomerase;ribose-5-phosphate isomerase 2;Ribose 5-phosphate isomerase;ribose-5-phosphate isomerase;ribose 5-phosphate isomerase;ribose-5-phosphate isomerase 2;Ribose-5-phosphate isomerase 2;Putative ribose 5-phosphate isomerase;P…	PFR_JS22-1_141;rpiB2;rpiB2;RM25_2123;rpiB2;;rpiB2;RM25_2123;BMR99_00535;CB129slpB_0157;rpiB2;rpiB2;PFR_J18_149;PFR_JS8_126;PFR_JS22-1_141;PFR_JS9-1_157;PFR_JS17-1_148;PFR_JS9-2_155;PFR_JS15-1_2141;PFR_JS20-1_134;PFR_JS23_109;PFR_JS17-2_148;PFR_JS15-2_2139;PFR_JS20-2_134;rpiB2;rpiB2;rpiB2;rpiB2;rpiB2;rpiB2;rpiB2;rpiB2;rpiB2;rpiB2;DBX96_00640;;;rpiB2;rpiB2;rpiB2;rpiB2;rpiB2;rpiB2;rpiB2;rpiB2;rpiB2;…	4	RM25_2123
UPI0005440311	Ribose-5-phosphate isomerase 1;Ribose-5-phosphate isomerase B;Ribose-5-phosphate isomerase B;ribose 5-phosphate isomerase B;Ribose-5-phosphate isomerase B;Ribose-5-phosphate isomerase B;Ribose-5-phosphate isomerase B;Ribose-5-phosphate isomerase B;Ribose-5-phosphate isomerase B;Ribose-5-phosphate isomerase B;Ribose-5-phosphate isomerase B;Ribose-5-phosphate isomerase B;Ribose-5-phosphate isomeras…	rpiB1;RM25_0113;PFR_JS13-1_98;;RM25_0113;PFR_JS2_100;PFR_JS4_112;PFR_J18_101;PFR_JS11_98;PFR_JS12-2_95;PFR_JS12-1_95;PFR_JS13-1_98;PFR_JS13-2_98;PFR_JS21-1_2240;PFR_JS9-1_111;PFR_JS25-1_2178;PFR_JS9-2_109;PFR_JS21-2_2239;PFR_JS20-1_87;PFR_JS20-2_87;rpiB1;rpiB1;rpiB1;rpiB1;rpiB1;rpiB1;rpiB1;rpiB1;rpiB1;;rpiB1;rpiB1;rpiB1;rpiB1;rpiB1;rpiB1;rpiB1;rpiB1;rpiB1;;;;;;;;;;	4	RM25_0113
UPI00005B73C1	Ribose-5-phosphate isomerase 3;Ribose-5-phosphate isomerase 3;Ribose-5-phosphate isomerase 3;Ribose 5-phosphate isomerase B;ribose 5-phosphate isomerase B;ribose-5-phosphate isomerase 3;Ribose-5-phosphate isomerase B;ribose 5-phosphate isomerase B;Ribose-5-phosphate isomerase B;ribose-5-phosphate isomerase 3;Ribose-5-phosphate isomerase 3;Ribose-5-phosphate isomerase 3;Ribose 5-phosphate isomeras…	rpiB3;rpiB3;rpiB3;rpiB3;;rpiB3;RM25_2036;BMR99_10160;CB129slpB_0218;rpiB3;rpiB3;rpiB3;rpiB;PFR_JS10_228;PFR_JS22-1_243;PFR_JS17-1_242;PFR_JS15-1_2068;PFR_JS17-2_242;PFR_JS15-2_2066;PFR_JS23_2026;rpiB3;rpiB3;rpiB3;rpiB3;rpiB3;rpiB3;rpiB3;rpiB3;rpiB3;rpiB3;rpiB3;rpiB3;rpiB3;rpiB3;rpiB_1;rpiB_1;rpiB;;;rpiB3;rpiB3;rpiB3;rpiB3;rpiB3;rpiB3;rpiB3;rpiB3;rpiB3;rpiB3;rpiB3;rpiB3;rpiB3;rpiB3;rpiB3;rpiB3;rpi…	4	RM25_2036
UPI0001D5CE8F	Ribosome maturation factor RimP;Ribosome maturation factor RimP;Ribosome maturation factor RimP;ribosome maturation factor RimP;hypothetical protein;Ribosome maturation factor RimP;ribosome maturation factor RimP;Ribosome maturation factor RimP;Hypothetical protein;Hypothetical protein;Ribosome maturation factor RimP;Ribosome maturation factor RimP;Ribosome maturation factor RimP;Ribosome maturat…	rimP;rimP;rimP;;PFREUD_14670;RM25_1388;BMR99_06665;CB129slpB_0802;PFREUD_14670;PFCIRM138_01355;PFR_JS2_846;PFR_JS4_580;PFR_J18_1799;PFR_JS8_867;PFR_JS11_829;PFR_JS12-2_824;PFR_JS14_821;PFR_JS22-1_870;PFR_JS12-1_826;PFR_JS13-1_829;PFR_JS13-2_818;PFR_JS21-1_910;PFR_JS25-1_765;PFR_JS9-1_919;PFR_JS21-2_909;PFR_JS15-1_1412;PFR_JS9-2_917;PFR_JS17-1_913;PFR_JS20-1_749;PFR_JS15-2_1413;PFR_JS23_804;PFR_JS…	4	RM25_1388
UPI0001D5CE8B	Ribosome-binding factor A;Ribosome-binding factor A;Ribosome-binding factor A;Ribosome-binding factor A;30S ribosome-binding factor RbfA;ribosome-binding factor A;Ribosome-binding factor A;ribosome-binding factor A;Ribosome-binding factor A;Ribosome-binding factor A;Ribosome-binding factor A;Ribosome-binding factor A;Ribosome-binding factor A;Ribosome-binding factor A;Ribosome-binding factor A;Ri…	rbfA;rbfA;rbfA;rbfA;;rbfA;RM25_1384;BMR99_06645;CB129slpB_0805;rbfA;rbfA;rbfA;PFR_JS2_850;PFR_JS10_784;PFR_JS4_584;PFR_JS8_871;PFR_JS11_833;PFR_JS12-2_828;PFR_JS14_825;PFR_JS22-1_874;PFR_JS12-1_830;PFR_JS7-1_883;PFR_JS13-1_833;PFR_JS7-2_883;PFR_JS13-2_822;PFR_JS21-1_914;PFR_JS25-1_769;PFR_JS21-2_913;PFR_JS15-1_1408;PFR_JS17-1_917;PFR_JS15-2_1409;PFR_JS23_808;PFR_JS17-2_916;rbfA;rbfA;rbfA;rbfA;rbf…	4	RM25_1384
UPI0001D5CE97	Ribosome-recycling factor;Ribosome-recycling factor;Ribosome-recycling factor;Ribosome-recycling factor;ribosome recycling factor;ribosome recycling factor;Ribosome-recycling factor;Ribosome recycling factor;Ribosome recycling factor (Ribosome-releasing factor) (RRF);Ribosome-recycling factor;Ribosome recycling factor;Ribosome recycling factor;Ribosome recycling factor;Ribosome recycling factor;R…	frr;frr;frr;frr;;frr;RM25_1396;CB129slpB_0794;frr;frr;PFR_JS10_771;PFR_J18_1807;PFR_JS8_859;PFR_JS11_821;PFR_JS14_813;PFR_JS22-1_862;PFR_JS13-1_821;PFR_JS13-2_810;PFR_JS9-1_911;PFR_JS15-1_1420;PFR_JS9-2_909;PFR_JS17-1_905;PFR_JS20-1_741;PFR_JS15-2_1421;PFR_JS23_796;PFR_JS17-2_904;PFR_JS20-2_745;frr;frr;frr;frr;frr;frr;frr;frr;frr;frr;frr;frr;frr;frr;frr;frr;frr;frr;;frr;frr;frr;frr;frr;frr;frr;fr…	4	RM25_1396
UPI0001D5CE0A	RNA 2'-O ribose methyltransferase substrate binding protein;RNA methyltransferase;rRNA methylase;Putative 23S rRNA methyltransferase tsnR;RNA methyltransferase;rRNA methylase;Putative 23S rRNA methyltransferase tsnR;rRNA methyltransferase;RNA 2'-O ribose methyltransferase substrate binding protein;rRNA methylase;RNA methyltransferase;RNA 2'-O ribose methyltransferase substrate binding;RNA 2'-O ri…	spoU1;spoU;spoU1;RM25_1326;;spoU1;RM25_1326;BMR99_06355;CB129slpB_0856;spoU1;spoU;PFR_JS2_906;PFR_JS10_841;PFR_JS8_927;PFR_JS11_890;PFR_JS12-2_884;PFR_JS14_882;PFR_JS22-1_930;PFR_JS12-1_886;PFR_JS7-1_939;PFR_JS13-1_890;PFR_JS7-2_939;PFR_JS13-2_879;PFR_JS15-1_1352;PFR_JS17-1_973;PFR_JS15-2_1353;PFR_JS23_864;PFR_JS17-2_972;spoU1;spoU1;spoU1;spoU1;spoU1;spoU1;spoU1;spoU1;spoU1;spoU1;spoU1;spoU1;spoU…	4	RM25_1326
UPI000541C2D1	Sensory transduction histidine kinase;Putative sensor histidine kinase pdtaS;Sensor histidine kinase;ATPase;Putative sensor histidine kinase pdtaS;Sensor histidine kinase;Sensor histidine kinase;Sensor histidine kinase;Sensor histidine kinase;Sensor histidine kinase;Sensor histidine kinase;Sensor histidine kinase;Sensor histidine kinase;Sensor histidine kinase;Sensor histidine kinase;Sensor histi…	PFCIRM118_02210;RM25_1152;PFR_JS13-1_1218;;RM25_1152;PFR_J18_1409;PFR_JS8_1260;PFR_JS11_1218;PFR_JS13-1_1218;PFR_JS13-2_1207;PFR_JS21-1_1317;PFR_JS25-1_1179;PFR_JS9-1_1331;PFR_JS21-2_1316;PFR_JS9-2_1329;PFR_JS20-1_1149;PFR_JS20-2_1155;PFCIRM118_02210;PFCIRM121_00155;PFCIRM122_09415;PFCIRM508_04450;PFCIRM516_08825;PFCIRM527_09090;PFCIRM514_06285;;;;;;;;;;;;;;;;	4	RM25_1152
UPI0005443038	Shikimate 5-dehydrogenase;Shikimate dehydrogenase;shikimate dehydrogenase;Shikimate dehydrogenase;Shikimate dehydrogenase;Shikimate dehydrogenase;Shikimate dehydrogenase;Shikimate dehydrogenase;Shikimate dehydrogenase;Shikimate dehydrogenase;Shikimate 5-dehydrogenase;Shikimate 5-dehydrogenase;Shikimate 5-dehydrogenase;Shikimate 5-dehydrogenase;Shikimate 5-dehydrogenase;shikimate dehydrogenase;;;;…	aroE;RM25_0164;;RM25_0164;PFR_JS4_172;PFR_JS7-1_2221;PFR_JS7-2_2164;PFR_JS21-1_2129;PFR_JS25-1_1994;PFR_JS21-2_2128;aroE;aroE;aroE;aroE;aroE;FEZ52_10925;;aroE;aroE;aroE;aroE;aroE;;;;;;	4	RM25_0164
UPI0001D5C695	SIS regulatory protein;Phospho-glucose isomerase C-terminal domain protein;bact-PGI_C domain-containing protein;Phospho-glucose isomerase C-terminal domain protein;hypothetical protein;hypothetical protein;Phospho-glucose isomerase C-terminal domain protein;hypothetical protein;Hypothetical protein;Phospho-glucose isomerase C-terminal domain protein;SIS regulatory protein;SIS regulatory protein;S…	PFCIRM512_10100;PFREUDJS001_000638;PFREUD_07420;RM25_0709;;PFREUD_07420;RM25_0709;BMR99_02935;PFREUD_07420;PFREUDJS001_000638;PFR_JS2_1489;PFR_JS10_1450;PFR_JS8_1572;PFR_JS11_1519;PFR_JS14_1480;PFR_JS22-1_1537;PFR_JS7-1_1568;PFR_JS13-1_1519;PFR_JS7-2_1568;PFR_JS13-2_1506;PFR_JS15-1_740;PFR_JS17-1_1608;PFR_JS15-2_743;PFR_JS23_1541;PFR_JS17-2_1607;PFCIRM129_07365;PFCIRM118_07375;PFCIRM119_10510;PFC…	4	RM25_0709
UPI0001D5C55D	Thiol peroxidase;Thiol peroxidase;Thiol peroxidase;Thiol peroxidase;thiol peroxidase;thiol peroxidase;putative thiol peroxidase;lipid hydroperoxide peroxidase;thiol peroxidase;Probable thiol peroxidase;Probable thiol peroxidase;Probable thiol peroxidase;Probable thiol peroxidase;Probable thiol peroxidase;Probable thiol peroxidase;Probable thiol peroxidase;Probable thiol peroxidase;Probable thiol …	tpx;tpx;tpx;tpx;;tpx;RM25_0151;BMR99_10810;tpx;tpx;PFR_JS2_2097;PFR_JS10_2133;PFR_J18_2110;PFR_JS8_2140;PFR_JS11_2016;PFR_JS14_1980;PFR_JS13-1_2018;PFR_JS13-2_2005;PFR_JS15-1_152;PFR_JS9-1_2232;PFR_JS9-2_2228;PFR_JS15-2_152;PFR_JS17-1_2236;PFR_JS20-1_2190;PFR_JS17-2_2235;PFR_JS23_2159;PFR_JS20-2_2198;tpx;tpx;tpx;tpx;tpx;tpx;tpx;tpx;tpx;tpx;FEZ52_08960;;tpx;tpx;tpx;tpx;tpx;tpx;tpx;tpx;tpx;tpx;;;;;…	4	RM25_0151
UPI0001D5CCC0	Thioredoxin	trxA FEZ52_07915 PFR_JS23_489	4
UPI000542E8CC	Thioredoxin;Thioredoxin TrxA;tetratricopeptide repeat protein;Thioredoxin TrxA;Thioredoxin;;;;	trxA3;RM25_1117;;RM25_1117;trxA3;;trxA3;;	4	RM25_1117
UPI000542ABEE	Thioredoxin;Thioredoxin;thioredoxin;Thioredoxin;Thioredoxin;;;;	trxA1;RM25_2345;;RM25_2345;trxA1;;trxA1;;	4	RM25_2345
UPI0001D5CCD0	Thioredoxin;Thioredoxin;Thioredoxin;Thioredoxin;thioredoxin;thiredoxine;Thioredoxin;Thioredoxin;thiredoxine;Thioredoxine;Thioredoxin;Thioredoxin;Thioredoxin;Thioredoxin;Thioredoxin;Thioredoxin;Thioredoxin;Thioredoxin;Thioredoxin;Thioredoxin;Thioredoxin;Thioredoxin;Thioredoxin;Thioredoxin;Thioredoxin;Thioredoxin;Thioredoxin;Thioredoxin;Thioredoxin;Thioredoxin;Thioredoxin;Thioredoxin;Thioredoxin;Th…	trxA4;trxA4;trxA;trxA4;;trxA4;RM25_1733;CB129slpB_0491;trxA4;trxA4;trxA;PFR_JS2_520;PFR_JS10_423;PFR_JS4_1775;PFR_J18_532;PFR_JS8_526;PFR_JS11_500;PFR_JS12-2_494;PFR_JS14_495;PFR_JS22-1_548;PFR_JS12-1_494;PFR_JS7-1_525;PFR_JS13-1_500;PFR_JS7-2_525;PFR_JS13-2_489;PFR_JS21-1_550;PFR_JS25-1_408;PFR_JS21-2_549;PFR_JS9-1_571;PFR_JS9-2_569;PFR_JS15-1_1742;PFR_JS17-1_548;PFR_JS20-1_385;PFR_JS15-2_1742;P…	4	RM25_1733
UPI0005437BFA	Transcription termination/antitermination protein NusG;Transcription termination/antitermination protein NusG;Transcription termination/antitermination protein NusG;transcription termination/antitermination protein NusG;Transcription antitermination protein nusG;Transcription antitermination protein nusG;Transcription antitermination protein nusG;Transcription antitermination protein nusG;Transcr…	nusG;nusG;nusG;;RM25_0512;PFR_JS10_1639;PFR_JS8_1763;PFR_JS12-2_1750;PFR_JS12-1_1752;PFR_JS7-1_1756;PFR_JS7-2_1756;PFR_JS9-1_1864;PFR_JS9-2_1862;nusG;nusG;nusG;nusG;nusG;nusG;nusG;;nusG;nusG;nusG;nusG;nusG;nusG;nusG;;;;;;;;	4	RM25_0512
UPI0001D5CF7D	Transcriptional regulator, AsnC family;Transcriptional regulator, AsnC family;AsnC family transcriptional regulator;Transcriptional regulator, AsnC family;Lrp/AsnC family transcriptional regulator;AsnC family transcriptional regulator;Transcriptional regulator, AsnC family;AsnC family transcriptional regulator;transcriptional regulator, AsnC family;transcriptional regulator, AsnC family;AsnC fami…	PFCIRM138_01915;PFCIRM512_06365;PFREUDJS001_001496;PFREUD_15760;;PFREUD_15760;RM25_1493;BMR99_07225;PFREUD_15760;PFCIRM138_01915;PFREUDJS001_001496;PFR_JS2_741;PFR_JS10_674;PFR_JS4_475;PFR_J18_1903;PFR_JS8_762;PFR_JS11_701;PFR_JS12-2_696;PFR_JS14_717;PFR_JS22-1_758;PFR_JS12-1_698;PFR_JS7-1_775;PFR_JS13-1_701;PFR_JS7-2_775;PFR_JS13-2_690;PFR_JS21-1_806;PFR_JS25-1_661;PFR_JS21-2_805;PFR_JS9-1_815;P…	4	RM25_1493
UPI00049EE33B	Transferase;Methyltransferase small domain protein;rRNA or tRNA methyltransferase;Transferase;rRNA or tRNA methyltransferase;methyltransferase;RRNA or tRNA methyltransferase;transferase;RRNA or tRNA methyltransferase;transferase;Methyltransferase small domain protein;RRNA or tRNA methyltransferase;RRNA or tRNA methyltransferase;RRNA or tRNA methyltransferase;RRNA or tRNA methyltransferase;RRNA or…	PFCIRM138_08315;PFREUDJS001_000237;PFR_JS10_1971;PFCIRM121_02015;PFR_JS10_1971;;RM25_1960;BMR99_01235;CB129slpB_0290;PFCIRM138_08315;PFREUDJS001_000237;PFR_JS2_305;PFR_JS10_1971;PFR_JS4_1999;PFR_JS14_280;PFR_JS22-1_328;PFR_JS7-1_308;PFR_JS7-2_308;PFR_JS21-1_329;PFR_JS25-1_187;PFR_JS21-2_328;PFR_JS9-1_333;PFR_JS9-2_331;PFR_JS23_256;PFCIRM129_00955;PFCIRM121_02015;PFCIRM127_11630;PFCIRM125_00565;PF…	4	RM25_1960
UPI000541E237	Trehalose 6-phosphate phosphatase;Trehalose 6-phosphate phosphatase;Trehalose 6-phosphate phosphatase;trehalose-phosphatase;Trehalose-6-phosphate phosphatase;Trehalose-phosphatase OtsB;Trehalose-phosphatase OtsB;Trehalose-phosphatase OtsB;Trehalose-phosphatase OtsB;Trehalose-phosphatase OtsB;Trehalose-phosphatase (Trehalose 6-phosphate phosphatase);Trehalose-phosphatase (Trehalose 6-phosphate pho…	otsB;RM25_0976;PFR_JS13-1_1048;;RM25_0976;PFR_JS11_1048;PFR_JS12-2_1044;PFR_JS12-1_1046;PFR_JS13-1_1048;PFR_JS13-2_1037;otsB;otsB;otsB;otsB;;otsB;otsB;otsB;otsB;	4	RM25_0976
UPI0001D5CD47	Trk system potassium uptake protein TrkA (K(+)-uptake protein TrkA);TrkA N-terminal domain protein;Trk system potassium uptake protein TrkA (K(+)-uptake protein TrkA);Trk system potassium uptake protein ceoC;TrkA family potassium uptake protein;Trk system potassium uptake protein TrkA;Trk system potassium uptake protein ceoC;potassium transporter TrkA;TrkB;Trk system potassium uptake protein TrkA…	trkA (ceoC);trkA;trkA (ceoC);RM25_0922;;trkA;RM25_0922;BMR99_05785;CB129slpB_0963;trkA (ceoC);trkA;PFR_JS2_1014;PFR_JS10_952;PFR_JS8_1036;PFR_JS11_1000;PFR_JS12-2_995;PFR_JS14_993;PFR_JS22-1_1041;PFR_JS12-1_997;PFR_JS7-1_1047;PFR_JS13-1_1000;PFR_JS7-2_1047;PFR_JS13-2_989;PFR_JS9-1_1093;PFR_JS15-1_1238;PFR_JS9-2_1091;PFR_JS17-1_1084;PFR_JS15-2_1239;PFR_JS23_979;PFR_JS17-2_1083;trkA (ceoC);trkA (ce…	4	RM25_0922
UPI0001D5CD46	Trk system potassium uptake protein TrkA;Trk system potassium uptake protein TrkA;TrkA N-terminal domain protein;Trk system potassium uptake protein TrkA;potassium transporter TrkA;Trk system potassium uptake protein TrkA;Trk family potassium (K+) transporter, NAD+ binding protein;Trk system potassium uptake protein TrkA;Trk system potassium uptake protein TrkA;Trk system potassium uptake protein…	TrkA;TrkA;trkA;TrkA;;TrkA;RM25_0923;CB129slpB_0964;TrkA;TrkA;trkA;PFR_JS2_1015;PFR_JS10_953;PFR_JS4_756;PFR_J18_1629;PFR_JS8_1037;PFR_JS11_1001;PFR_JS12-2_996;PFR_JS14_994;PFR_JS22-1_1042;PFR_JS12-1_998;PFR_JS7-1_1048;PFR_JS13-1_1001;PFR_JS7-2_1048;PFR_JS13-2_990;PFR_JS21-1_1080;PFR_JS25-1_935;PFR_JS9-1_1094;PFR_JS21-2_1079;PFR_JS15-1_1237;PFR_JS9-2_1092;PFR_JS17-1_1085;PFR_JS20-1_1401;PFR_JS15-2…	4	RM25_0923
UPI00001B05F5	Two component system response regulator;DNA-binding response regulator TrcR;Two component system response regulator;Putative two-component system regulatory protein;response regulator transcription factor;two component system response regulator;Two component system transcriptional regulator trcR;DNA-binding response regulator;DNA-binding response regulator TrcR;putative two-component system regul…	PFCIRM138_06690;PFCIRM512_02445;PFREUD_03270;PFREUDJS001_000324;;PFREUD_03270;RM25_0297;BMR99_09705;CB129slpB_1789;;;PFREUD_03270;;PFCIRM138_06690;PFREUDJS001_000324;PFR_JS2_1948;PFR_JS4_1680;PFR_J18_744;PFR_JS8_1982;PFR_JS11_1887;PFR_JS12-2_1949;PFR_JS14_1853;PFR_JS22-1_1916;PFR_JS12-1_1950;PFR_JS7-1_2069;PFR_JS13-1_1889;PFR_JS7-2_2011;PFR_JS13-2_1876;PFR_JS21-1_1993;PFR_JS25-1_1855;PFR_JS15-1_3…	4	RM25_0297
UPI0001D5CFAE	Two component transcriptional regulator, LuxR family;Response regulator receiver domain protein;DNA-binding response regulator, LuxR family;Two component transcriptional regulator, LuxR family;response regulator transcription factor;two component transcriptional regulator, LuxR family;Two-component system response regulator;DNA-binding response regulator;Response regulator receiver domain protein…	PFCIRM138_04390;PFCIRM512_11930;PFREUDJS001_000507;PFREUD_21980;;PFREUD_21980;RM25_2078;BMR99_10340;CB129slpB_0201;PFREUD_21980;PFCIRM138_04390;PFREUDJS001_000507;PFR_JS2_185;PFR_JS10_195;PFR_JS4_2123;PFR_J18_191;PFR_JS8_173;PFR_JS14_150;PFR_JS22-1_205;PFR_JS7-1_187;PFR_JS7-2_187;PFR_JS21-1_209;PFR_JS25-1_65;PFR_JS21-2_209;PFR_JS9-1_200;PFR_JS17-1_205;PFR_JS9-2_198;PFR_JS15-1_2098;PFR_JS20-1_176;…	4	RM25_2078
UPI000542CA7D	Two-component response regulator LuxR;Two-component system response regulator;response regulator transcription factor;Two-component system response regulator;Response regulator receiver domain protein;Response regulator receiver domain protein;Response regulator receiver domain protein;Response regulator receiver domain protein;Response regulator receiver domain protein;Response regulator receive…	PFCIRM512_00370;RM25_0169;;RM25_0169;PFR_JS2_2081;PFR_J18_2094;PFR_JS11_2001;PFR_JS12-2_2077;PFR_JS14_1965;PFR_JS12-1_2078;PFR_JS13-1_2003;PFR_JS13-2_1990;PFR_JS21-1_2124;PFR_JS25-1_1989;PFR_JS9-1_2206;PFR_JS21-2_2123;PFR_JS20-1_228;PFR_JS9-2_2202;PFR_JS20-2_228;PFCIRM118_10885;PFCIRM121_06950;PFCIRM123_02705;PFCIRM127_01460;PFCIRM1025_11180;PFCIRM134_08425;PFCIRM512_00370;PFCIRM516_03515;PFCIRM5…	4	RM25_0169
UPI0005419D90	UDP-galactopyranose mutase;UDP-galactopyranose mutase;UDP-galactopyranose mutase glf;UDP-galactopyranose mutase;UDP-galactopyranose mutase;UDP-galactopyranose mutase glf;UDP-galactopyranose mutase glf;UDP-galactopyranose mutase glf;UDP-galactopyranose mutase;UDP-galactopyranose mutase;UDP-galactopyranose mutase;UDP-galactopyranose mutase;;;;;;;;;;	glf;RM25_0067;PFR_JS7-1_65;;RM25_0067;PFR_J18_63;PFR_JS7-1_65;PFR_JS7-2_65;glf, rfb;glf, rfb;glf, rfb;glf, rfb;;glf, rfb;glf, rfb;glf, rfb;glf, rfb;;;;;	4	RM25_0067
UPI0004A0C98A	Uncharacterized conserved protein UCP033563;PF06245 family protein;Uncharacterized conserved protein UCP033563;DUF1015 domain-containing protein;Uncharacterized conserved protein UCP033563;hypothetical protein;Hypothetical protein;PF06245 family protein;Uncharacterized conserved protein UCP033563;Uncharacterized conserved protein UCP033563;Uncharacterized conserved protein UCP033563;Uncharacteriz…	PFCIRM512_11630;PFREUDJS001_000310;RM25_0281;;RM25_0281;BMR99_09775;CB129slpB_1803;PFREUDJS001_000310;PFR_JS10_1901;PFR_JS4_1695;PFR_J18_730;PFR_JS21-1_2008;PFR_JS25-1_1870;PFR_JS9-1_2092;PFR_JS21-2_2007;PFR_JS9-2_2089;PFR_JS20-1_1893;PFR_JS23_1947;PFR_JS20-2_1901;PFCIRM129_01445;PFCIRM118_09140;PFCIRM121_04875;PFCIRM119_04750;PFCIRM122_07495;PFCIRM127_10825;PFCIRM134_06695;PFCIRM125_03325;PFCIRM…	4	RM25_0281
UPI0005D88620	Uncharacterized protein	PFR_JS23_1034 PFR_JS2_1069	4
UPI0001D5CD70	Uncharacterized protein;Deoxyribose-phosphate aldolase superfamily protein;Uncharacterized protein;hypothetical protein;hypothetical protein;Deoxyribose-phosphate aldolase;deoxyribose-phosphate aldolase;Deoxyribose-phosphate aldolase superfamily protein;Hypothetical protein;Hypothetical protein;Deoxyribose-phosphate aldolase superfamily protein;Deoxyribose-phosphate aldolase superfamily protein;D…	PFCIRM138_05715;PFCIRM512_00795;PFREUD_19070;;PFREUD_19070;RM25_1815;BMR99_01950;CB129slpB_0419;PFREUD_19070;PFCIRM138_05715;PFR_JS2_444;PFR_JS10_346;PFR_JS4_1853;PFR_J18_456;PFR_JS8_451;PFR_JS22-1_474;PFR_JS21-1_473;PFR_JS25-1_332;PFR_JS21-2_472;PFR_JS9-1_482;PFR_JS9-2_480;PFR_JS17-1_474;PFR_JS15-1_1817;PFR_JS20-1_311;PFR_JS23_398;PFR_JS15-2_1817;PFR_JS17-2_474;PFR_JS20-2_311;PFCIRM129_10405;PFC…	4	RM25_1815
UPI0001D5D04B	Uncharacterized protein;Peptidyl-tRNA hydrolase PTH2;Uncharacterized protein;hypothetical protein;hypothetical protein;Peptidyl-tRNA hydrolase PTH2;Peptidyl-tRNA hydrolase PTH2;Hypothetical protein;Hypothetical protein;Peptidyl-tRNA hydrolase PTH2;Peptidyl-tRNA hydrolase PTH2;Peptidyl-tRNA hydrolase PTH2;Peptidyl-tRNA hydrolase PTH2;Peptidyl-tRNA hydrolase PTH2;Peptidyl-tRNA hydrolase PTH2;Peptid…	PFCIRM138_09460;PFCIRM512_09105;PFREUD_16460;;PFREUD_16460;RM25_1566;CB129slpB_0626;PFREUD_16460;PFCIRM138_09460;PFR_JS2_669;PFR_J18_707;PFR_JS8_689;PFR_JS11_630;PFR_JS12-2_619;PFR_JS14_643;PFR_JS22-1_686;PFR_JS12-1_621;PFR_JS7-1_704;PFR_JS13-1_630;PFR_JS7-2_704;PFR_JS13-2_619;PFR_JS15-1_1589;PFR_JS17-1_696;PFR_JS17-1_731;PFR_JS20-1_569;PFR_JS15-2_1590;PFR_JS23_622;PFR_JS17-2_695;PFR_JS17-2_730;P…	4	RM25_1566
UPI0001D5CBFD	Uncharacterized protein;Septum formation initiator family protein;PF04417 family protein;Uncharacterized protein;Uncharacterized protein;DUF501 domain-containing protein;hypothetical protein;PF04417 family protein;hypothetical protein;Hypothetical protein;Hypothetical protein;Septum formation initiator family protein;PF04417 family protein;PF04417 family protein;PF04417 family protein;PF04417 fam…	PFCIRM138_00310;PFREUDJS001_001618;PFR_JS10_514;PFREUD_17300;PFCIRM118_05025;;PFREUD_17300;RM25_1646;BMR99_07950;PFREUD_17300;PFCIRM138_00310;PFREUDJS001_001618;PFR_JS2_590;PFR_JS10_514;PFR_JS4_286;PFR_J18_620;PFR_JS8_611;PFR_JS11_555;PFR_JS12-2_550;PFR_JS14_550;PFR_JS12-1_550;PFR_JS7-1_617;PFR_JS13-1_555;PFR_JS7-2_617;PFR_JS13-2_544;PFR_JS21-1_621;PFR_JS25-1_478;PFR_JS21-2_620;PFR_JS9-1_664;PFR_…	4	RM25_1646
UPI0001D5CC5B	Uncharacterized protein;Twin-arginine translocation pathway signal and cupin region containing protein;Uncharacterized protein;hypothetical protein;hypothetical protein;hypothetical protein;hypothetical protein;Hypothetical protein;hypothetical protein;Twin-arginine translocation pathway signal and cupin region containing protein;Hypothetical protein;Hypothetical protein;Twin-arginine translocati…	PFCIRM138_00185;PFCIRM512_08375;PFREUD_17540;;;;PFREUD_17540;RM25_1668;BMR99_08065;CB129slpB_0534;PFREUD_17540;PFCIRM138_00185;PFR_JS2_568;PFR_JS10_491;PFR_JS4_265;PFR_JS8_590;PFR_JS11_534;PFR_JS12-2_529;PFR_JS14_529;PFR_JS12-1_529;PFR_JS7-1_596;PFR_JS13-1_534;PFR_JS7-2_596;PFR_JS13-2_523;PFR_JS21-1_600;PFR_JS25-1_457;PFR_JS21-2_599;PFR_JS9-1_642;PFR_JS15-1_1692;PFR_JS9-2_640;PFR_JS17-1_595;PFR_J…	4	RM25_1668
UPI0001D5C941	Uncharacterized protein;Uncharacterized protein;Conserved protein;Uncharacterized protein;hypothetical protein;hypothetical protein;Hypothetical protein;hypothetical protein;Hypothetical protein;Hypothetical protein;conserved protein;Hypothetical protein;Hypothetical protein;Hypothetical protein;Hypothetical protein;Hypothetical protein;Hypothetical protein;Hypothetical protein;Hypothetical prote…	PFCIRM138_10120;PFCIRM512_03320;PFREUDJS001_000940;PFREUD_09720;;PFREUD_09720;RM25_1200;BMR99_04365;PFREUD_09720;PFCIRM138_10120;PFREUDJS001_000940;PFR_JS10_1221;PFR_JS4_1046;PFR_J18_1362;PFR_JS8_1306;PFR_JS11_1264;PFR_JS12-2_1259;PFR_JS14_1263;PFR_JS22-1_1316;PFR_JS12-1_1261;PFR_JS13-1_1264;PFR_JS13-2_1253;PFR_JS21-1_1364;PFR_JS25-1_1226;PFR_JS9-1_1376;PFR_JS21-2_1363;PFR_JS15-1_961;PFR_JS9-2_13…	4	RM25_1200
UPI000542E1CF	Uncharacterized protein;Uncharacterized protein;DNA polymerase III subunit gamma and tau;Hypothetical protein;Hypothetical protein;;;	PFCIRM121_02930;RM25_0359;;RM25_0359;PFCIRM121_02930;;;	4	RM25_0359
UPI0001D5CAA5	Uncharacterized protein;Uncharacterized protein;Uncharacterized protein;DUF3073 domain-containing protein;hypothetical protein;Hypothetical protein;hypothetical protein;Hypothetical protein;Hypothetical protein;Hypothetical protein;Hypothetical protein;Hypothetical protein;Hypothetical protein;Hypothetical protein;Hypothetical protein;Hypothetical protein;Hypothetical protein;Hypothetical protein…	PFCIRM138_02350;PFCIRM512_02780;PFREUD_04800;;PFREUD_04800;RM25_0445;BMR99_09025;PFREUD_04800;PFCIRM138_02350;PFR_JS2_1738;PFR_JS10_1700;PFR_JS4_1537;PFR_J18_876;PFR_JS8_1827;PFR_JS11_1766;PFR_JS12-2_1810;PFR_JS14_1728;PFR_JS22-1_1787;PFR_JS12-1_1812;PFR_JS7-1_1875;PFR_JS13-1_1766;PFR_JS7-2_1817;PFR_JS13-2_1753;PFR_JS21-1_1850;PFR_JS25-1_1712;PFR_JS15-1_483;PFR_JS9-1_1927;PFR_JS21-2_1849;PFR_JS9-…	4	RM25_0445
UPI0005430106	Uncharacterized protein;Uncharacterized protein;Uncharacterized protein;hypothetical protein;Hypothetical protein;Hypothetical protein;Hypothetical protein;Hypothetical protein;Hypothetical protein;;;;;;	PFCIRM138_09500;PFCIRM121_00770;PFR_JS2_676;;RM25_1558;PFCIRM138_09500;PFR_JS2_676;PFR_JS8_696;PFCIRM121_00770;;;;;;	4	RM25_1558
UPI0001D5CCCA	Uncharacterized protein;Uncharacterized protein;Uncharacterized protein;hypothetical protein;hypothetical protein;hypothetical protein;Hypothetical protein;Hypothetical protein;Hypothetical protein;Hypothetical protein;Hypothetical protein;Hypothetical protein;Hypothetical protein;Hypothetical protein;Hypothetical protein;Hypothetical protein;Hypothetical protein;Hypothetical protein;Hypothetical…	PFCIRM138_00700;PFCIRM512_12150;PFREUD_18060;;;PFREUD_18060;RM25_1726;PFREUD_18060;PFCIRM138_00700;PFR_JS2_526;PFR_JS10_429;PFR_JS4_221;PFR_JS8_533;PFR_JS22-1_554;PFR_JS7-1_531;PFR_JS7-2_531;PFR_JS21-1_557;PFR_JS25-1_414;PFR_JS21-2_556;PFR_JS15-1_1735;PFR_JS17-1_554;PFR_JS23_479;PFR_JS15-2_1736;PFR_JS17-2_554;PFCIRM129_06430;PFCIRM118_06050;PFCIRM119_05405;PFCIRM121_08130;PFCIRM122_09075;PFCIRM12…	4	RM25_1726
UPI0001D5CF60	Uncharacterized protein;Uncharacterized protein;Uncharacterized protein;hypothetical protein;hypothetical protein;Hypothetical protein;Hypothetical protein;Hypothetical protein;Hypothetical protein;Hypothetical protein;Hypothetical protein;Hypothetical protein;Hypothetical protein;Hypothetical protein;Hypothetical protein;Hypothetical protein;Hypothetical protein;Hypothetical protein;Hypothetical…	PFCIRM138_10210;PFCIRM512_03405;PFREUD_09900;;PFREUD_09900;RM25_1183;PFREUD_09900;PFCIRM138_10210;PFR_JS2_1262;PFR_JS10_1204;PFR_JS4_1029;PFR_J18_1380;PFR_JS8_1289;PFR_JS11_1247;PFR_JS12-2_1242;PFR_JS14_1246;PFR_JS22-1_1299;PFR_JS12-1_1244;PFR_JS7-1_1296;PFR_JS13-1_1247;PFR_JS7-2_1296;PFR_JS13-2_1236;PFR_JS21-1_1347;PFR_JS25-1_1209;PFR_JS9-1_1359;PFR_JS21-2_1346;PFR_JS15-1_979;PFR_JS9-2_1357;PFR_…	4	RM25_1183
UPI000542F2E4	Uridine phosphorylase;Phosphorylase, Pnp/Udp family;nucleoside phosphorylase;Phosphorylase, Pnp/Udp family;Uridine phosphorylase;;;;	PFCIRM121_01335;RM25_1451;;RM25_1451;PFCIRM121_01335;;;;	4	RM25_1451
UPI00049F7BF7	UTP--glucose-1-phosphate uridylyltransferase;UDP-glucose pyrophosphorylase 2;UTP--glucose-1-phosphate uridylyltransferase;UTP--glucose-1-phosphate uridylyltransferase;UTP--glucose-1-phosphate uridylyltransferase;UDP-glucose pyrophosphorylase 2;UTP--glucose-1-phosphate uridylyltransferase;UDP-glucose pyrophosphorylase 2;UTP--glucose-1-phosphate uridylyltransferase;UTP--glucose-1-phosphate uridylyl…	ugpA;PFR_JS10_428;ugpA;;RM25_1727;CB129slpB_0495;ugpA;PFR_JS10_428;ugpA;ugpA;ugpA;ugpA;ugpA;ugpA;ugpA;ugpA;MAJHIDBO_00463;MAJHIDBO_00463;FEZ52_05700;;ugpA;ugpA;ugpA;ugpA;ugpA;ugpA;ugpA;ugpA;ugpA;;;;;;;;;;	4	RM25_1727
UPI0001D5CF17	UvrABC system protein B;UvrABC system protein B;UvrABC system protein B;excinuclease ABC subunit UvrB;excinuclease ABC subunit B;UvrABC system protein B;excinuclease ABC subunit B;UvrABC system protein B;UvrABC system protein B (Protein uvrB) (Excinuclease ABC subunit B);UvrABC system protein B;UvrABC system protein B;UvrABC system protein B;UvrABC system protein B;UvrABC system protein B;UvrABC …	uvrB;uvrB;uvrB;;uvrB;RM25_1449;BMR99_07005;CB129slpB_0736;uvrB;PFR_JS4_519;PFR_JS11_744;PFR_JS22-1_802;PFR_JS13-1_744;PFR_JS13-2_733;PFR_JS21-1_849;PFR_JS25-1_704;PFR_JS21-2_848;PFR_JS15-1_1475;PFR_JS15-2_1476;PFR_JS23_735;uvrB;uvrB;uvrB;uvrB;uvrB;uvrB;uvrB;uvrB;uvrB;uvrB;uvrB;uvrB;uvrB;;uvrB;uvrB;uvrB;uvrB;uvrB;uvrB;uvrB;uvrB;uvrB;uvrB;uvrB;uvrB;uvrB;;;;;;;;;;;;;;;	4	RM25_1449
UPI0001D5CF15	Zn-dependent hydrolases;Beta-lactamase-like;Metallo-beta-lactamase domain protein;Beta-lactamase-like;MBL fold metallo-hydrolase;beta-lactamase-like protein;Metallo-beta-lactamase domain protein;Zn-dependent hydrolase;Zn-dependent hydrolase;Beta-lactamase-like;Zn-dependent hydrolases;Zn-dependent hydrolases;Zn-dependent hydrolases;Zn-dependent hydrolases;Zn-dependent hydrolases;Zn-dependent hydro…	PFR_JS22-1_804;PFREUD_15280;RM25_1447;PFCIRM118_04045;;PFREUD_15280;RM25_1447;BMR99_06995;CB129slpB_0738;PFREUD_15280;PFR_JS12-2_741;PFR_JS22-1_804;PFR_JS12-1_743;PFR_JS15-1_1473;PFR_JS17-1_847;PFR_JS15-2_1474;PFR_JS23_737;PFR_JS17-2_846;PFCIRM129_11380;PFCIRM118_04045;PFCIRM135_10690;PFCIRM508_09560;PFCIRM516_01115;FEZ52_01850;;;;;;;;;;;;;;;;;;;;;;	4	RM25_1447

## Sheet: Cluster_5
Protein_IDs	Protein.names	Gene.names	Cluster	Pfre_identifier
UPI0001D5C46F	10 kDa chaperonin;10 kDa chaperonin;10 kDa chaperonin;10 kDa chaperonin;co-chaperone GroES;heat shock protein 10;10 kDa chaperonin;co-chaperone GroES;10 kDa chaperonin 1 (Protein Cpn10 1) (groES protein 1) (Heat shock 10 1);10 kDa chaperonin 1 (Protein Cpn10 1) (groES protein 1) (Heat shock 10 1);Heat shock protein 60 family co-chaperone GroES;10 kDa chaperonin;10 kDa chaperonin;10 kDa chaperonin…	groS1(groES1) (hsp10);groS1(groES1) (hsp10);groES;groS1(groES1) (hsp10);;groS1;RM25_0606;BMR99_02475;groS1(groES1) (hsp10);groS1(groES1) (hsp10);groES;PFR_JS2_1583;PFR_JS10_1545;PFR_JS4_1378;PFR_J18_1032;PFR_JS8_1669;PFR_JS11_1612;PFR_JS12-2_1657;PFR_JS14_1574;PFR_JS12-1_1659;PFR_JS7-1_1661;PFR_JS13-1_1612;PFR_JS7-2_1661;PFR_JS13-2_1599;PFR_JS21-1_1693;PFR_JS25-1_1553;PFR_JS9-1_1769;PFR_JS15-1_64…	5	RM25_0606
UPI00001B05F7	2,5-diketo-D-gluconate reductase A;2,5-diketo-D-gluconate reductase A;2,5-diketo-D-gluconate reductase A;Putative aldo-keto reductase;aldo/keto reductase;2,5-diketo-D-gluconate reductase A;2,5-diketo-D-gluconic acid reductase A;oxidoreductase;2,5-diketo-D-gluconic acid reductase A;putative aldo-keto reductase;2,5-diketo-D-gluconate reductase A;2,5-diketo-D-gluconate reductase A;2,5-diketo-D-gluco…	dkgA;dkgA;dkgA;;;dkgA;RM25_0166;BMR99_10730;CB129slpB_1969;;dkgA;dkgA;PFR_JS11_2004;PFR_JS12-2_2080;PFR_JS22-1_2135;PFR_JS12-1_2081;PFR_JS7-1_2219;PFR_JS13-1_2006;PFR_JS7-2_2162;PFR_JS13-2_1993;PFR_JS15-1_165;PFR_JS15-2_165;PFR_JS23_2146;dkgA;dkgA;dkgA;dkgA;dkgA;dkgA;dkgA;dkgA;dkgA;dkgA;dkgA;FEZ52_10915;;;dkgA;dkgA;dkgA;dkgA;dkgA;dkgA;dkgA;dkgA;dkgA;dkgA;dkgA;dkgA;dkgA;;;;;;;;;;;;;;;;	5	RM25_0166
UPI0001D5C80A	2-deoxy-D-gluconate 3-dehydrogenase;2-deoxy-D-gluconate 3-dehydrogenase KduD;2-deoxy-D-gluconate 3-dehydrogenase;2-deoxy-D-gluconate 3-dehydrogenase;2-deoxy-D-gluconate 3-dehydrogenase KduD;SDR family oxidoreductase;2-deoxy-D-gluconate 3-dehydrogenase;Putative 2-deoxy-D-gluconate 3-dehydrogenase;2-deoxy-D-gluconate 3-dehydrogenase;2-deoxy-D-gluconate 3-dehydrogenase KduD;2-deoxy-D-gluconate 3-deh…	kduD;PFR_JS10_1903;kduD;kduD;PFR_JS10_1903;;kduD;RM25_0279;BMR99_09785;CB129slpB_1805;kduD;kduD;PFR_JS2_1964;PFR_JS10_1903;PFR_JS4_1697;PFR_J18_728;PFR_JS12-2_1965;PFR_JS14_1869;PFR_JS22-1_1932;PFR_JS12-1_1966;PFR_JS7-1_2085;PFR_JS7-2_2027;PFR_JS21-1_2010;PFR_JS25-1_1872;PFR_JS15-1_316;PFR_JS21-2_2009;PFR_JS15-2_316;PFR_JS23_1949;kduD;kduD;kduD;kduD;kduD;kduD;kduD;kduD;kduD;kduD;kduD;DBX96_02585;…	5	RM25_0279
UPI0001D5C3C0	30S ribosomal protein S10;30S ribosomal protein S10;30S ribosomal protein S10;30S ribosomal protein S10;30S ribosomal protein S10;30S ribosomal protein S10;30S ribosomal protein S10;30S ribosomal protein S10;30S ribosomal protein S10;30S ribosomal protein S10;30S ribosomal protein S10;30S ribosomal protein S10;30S ribosomal protein S10;30S ribosomal protein S10;30S ribosomal protein S10;30S ribos…	rpsJ;rpsJ;rpsJ;rpsJ;;rpsJ;RM25_0530;BMR99_08575;rpsJ;rpsJ;rpsJ;PFR_JS2_1658;PFR_JS10_1621;PFR_JS4_1454;PFR_J18_956;PFR_JS8_1744;PFR_JS11_1687;PFR_JS12-2_1732;PFR_JS14_1650;PFR_JS22-1_1707;PFR_JS12-1_1734;PFR_JS7-1_1738;PFR_JS13-1_1687;PFR_JS7-2_1738;PFR_JS13-2_1674;PFR_JS21-1_1769;PFR_JS25-1_1629;PFR_JS15-1_568;PFR_JS9-1_1845;PFR_JS21-2_1768;PFR_JS9-2_1843;PFR_JS17-1_1776;PFR_JS15-2_571;PFR_JS20-…	5	RM25_0530
UPI0001D5C3E3	30S ribosomal protein S11;30S ribosomal protein S11;30S ribosomal protein S11;30S ribosomal protein S11;30S ribosomal protein S11;30S ribosomal protein S11;30S ribosomal protein S11;30S ribosomal protein S11;30S ribosomal protein S11;30S ribosomal protein S11;30S ribosomal protein S11;30S ribosomal protein S11;30S ribosomal protein S11;30S ribosomal protein S11;30S ribosomal protein S11;30S ribos…	rpsK;rpsK;rpsK;rpsK;;rpsK;RM25_0566;BMR99_08405;CB129slpB_1564;rpsK;rpsK;rpsK;PFR_JS2_1623;PFR_JS10_1585;PFR_JS4_1419;PFR_J18_991;PFR_JS8_1709;PFR_JS11_1652;PFR_JS12-2_1697;PFR_JS14_1615;PFR_JS22-1_1671;PFR_JS12-1_1699;PFR_JS7-1_1703;PFR_JS13-1_1652;PFR_JS7-2_1703;PFR_JS13-2_1639;PFR_JS21-1_1734;PFR_JS25-1_1594;PFR_JS9-1_1809;PFR_JS15-1_603;PFR_JS21-2_1733;PFR_JS9-2_1807;PFR_JS17-1_1741;PFR_JS15-…	5	RM25_0566
UPI0001D5CBB5	30S ribosomal protein S12;30S ribosomal protein S12;30S ribosomal protein S12;30S ribosomal protein S12;30S ribosomal protein S12;30S ribosomal protein S12;30S ribosomal protein S12;30S ribosomal protein S12;30S ribosomal protein S12;30S ribosomal protein S12;30S ribosomal protein S12;30S ribosomal protein S12;30S ribosomal protein S12;30S ribosomal protein S12;30S ribosomal protein S12;30S ribos…	rpsL;rpsL;rpsL;;rpsL;RM25_0522;BMR99_08620;CB129slpB_1600;rpsL;rpsL;PFR_JS2_1667;PFR_JS10_1629;PFR_JS4_1463;PFR_J18_948;PFR_JS8_1753;PFR_JS11_1696;PFR_JS12-2_1740;PFR_JS14_1658;PFR_JS22-1_1716;PFR_JS12-1_1742;PFR_JS7-1_1746;PFR_JS13-1_1696;PFR_JS7-2_1746;PFR_JS13-2_1683;PFR_JS21-1_1777;PFR_JS25-1_1637;PFR_JS15-1_559;PFR_JS9-1_1854;PFR_JS21-2_1776;PFR_JS9-2_1852;PFR_JS17-1_1785;PFR_JS15-2_562;PFR_…	5	RM25_0522
UPI0001D5C3E2	30S ribosomal protein S13;30S ribosomal protein S13;30S ribosomal protein S13;30S ribosomal protein S13;30S ribosomal protein S13;30S ribosomal protein S13;30S ribosomal protein S13;30S ribosomal protein S13;30S ribosomal protein S13;30S ribosomal protein S13;30S ribosomal protein S13;30S ribosomal protein S13;30S ribosomal protein S13;30S ribosomal protein S13;30S ribosomal protein S13;30S ribos…	rpsM;rpsM;rpsM;rpsM;;rpsM;RM25_0565;BMR99_08410;CB129slpB_1565;rpsM;rpsM;rpsM;PFR_JS2_1624;PFR_JS10_1586;PFR_JS4_1420;PFR_J18_990;PFR_JS8_1710;PFR_JS11_1653;PFR_JS12-2_1698;PFR_JS14_1616;PFR_JS22-1_1672;PFR_JS12-1_1700;PFR_JS7-1_1704;PFR_JS13-1_1653;PFR_JS7-2_1704;PFR_JS13-2_1640;PFR_JS21-1_1735;PFR_JS25-1_1595;PFR_JS9-1_1810;PFR_JS15-1_602;PFR_JS21-2_1734;PFR_JS9-2_1808;PFR_JS17-1_1742;PFR_JS15-…	5	RM25_0565
UPI0001D5CE86	30S ribosomal protein S15;30S ribosomal protein S15;30S ribosomal protein S15;30S ribosomal protein S15;30S ribosomal protein S15;30S ribosomal protein S15;30S ribosomal protein S15;30S ribosomal protein S15;30S ribosomal protein S15;30S ribosomal protein S15;30S ribosomal protein S15;30S ribosomal protein S15;30S ribosomal protein S15;30S ribosomal protein S15;30S ribosomal protein S15;30S ribos…	rpsO;rpsO;rpsO;rpsO;;rpsO;RM25_1379;BMR99_06620;rpsO;rpsO;rpsO;PFR_JS2_855;PFR_JS10_790;PFR_JS4_589;PFR_J18_1791;PFR_JS8_876;PFR_JS11_838;PFR_JS12-2_833;PFR_JS14_830;PFR_JS22-1_879;PFR_JS12-1_835;PFR_JS7-1_888;PFR_JS13-1_838;PFR_JS7-2_888;PFR_JS13-2_827;PFR_JS21-1_919;PFR_JS25-1_774;PFR_JS9-1_928;PFR_JS21-2_918;PFR_JS15-1_1403;PFR_JS9-2_926;PFR_JS17-1_922;PFR_JS20-1_758;PFR_JS15-2_1404;PFR_JS23_8…	5	RM25_1379
UPI0001D5CE4E	30S ribosomal protein S16;30S ribosomal protein S16;30S ribosomal protein S16;30S ribosomal protein S16;30S ribosomal protein S16;30S ribosomal protein S16;30S ribosomal protein S16;30S ribosomal protein S16;30S ribosomal protein S16;30S ribosomal protein S16;30S ribosomal protein S16;30S ribosomal protein S16;30S ribosomal protein S16;30S ribosomal protein S16;30S ribosomal protein S16;30S ribos…	rpsP;rpsP;rpsP;rpsP;;rpsP;RM25_1357;BMR99_06520;CB129slpB_0828;rpsP;rpsP;rpsP;PFR_JS2_876;PFR_JS10_811;PFR_JS4_611;PFR_J18_1770;PFR_JS8_897;PFR_JS11_859;PFR_JS12-2_854;PFR_JS14_851;PFR_JS22-1_900;PFR_JS12-1_856;PFR_JS13-1_859;PFR_JS13-2_848;PFR_JS21-1_940;PFR_JS25-1_795;PFR_JS9-1_951;PFR_JS21-2_939;PFR_JS15-1_1382;PFR_JS9-2_949;PFR_JS17-1_943;PFR_JS20-1_779;PFR_JS15-2_1383;PFR_JS23_834;PFR_JS17-2…	5	RM25_1357
UPI0001D5CC23	30S ribosomal protein S18;30S ribosomal protein S18;30S ribosomal protein S18;30S ribosomal protein S18;30S ribosomal protein S18;30S ribosomal protein S18;Hypothetical protein;30S ribosomal protein S18;30S ribosomal protein S18;30S ribosomal protein S18;30S ribosomal protein S18;30S ribosomal protein S18;30S ribosomal protein S18;30S ribosomal protein S18;30S ribosomal protein S18;30S ribosomal …	rpsR;rpsR;rpsR;rpsR;;rpsR;RM25_2245;BMR99_11300;rpsR;rpsR;rpsR;PFR_JS2_2213;PFR_JS10_2261;PFR_JS4_2285;PFR_J18_2219;PFR_JS8_2259;PFR_JS11_2116;PFR_JS12-2_2186;PFR_JS14_2110;PFR_JS22-1_2252;PFR_JS12-1_2187;PFR_JS7-1_2349;PFR_JS13-1_2118;PFR_JS13-2_2105;PFR_JS7-2_2292;PFR_JS21-1_2177;PFR_JS25-1_2125;PFR_JS9-1_2321;PFR_JS21-2_2176;PFR_JS15-1_2248;PFR_JS9-2_2317;PFR_JS17-1_2385;PFR_JS20-1_2288;PFR_JS…	5	RM25_2245
UPI0001D5CE9A	30S ribosomal protein S2;30S ribosomal protein S2;30S ribosomal protein S2;30S ribosomal protein S2;30S ribosomal protein S2;30S ribosomal protein S2;30S ribosomal protein S2;30S ribosomal protein S2;30S ribosomal protein S2;30S ribosomal protein S2;30S ribosomal protein S2;30S ribosomal protein S2;30S ribosomal protein S2;30S ribosomal protein S2;30S ribosomal protein S2;30S ribosomal protein S2…	rpsB;rpsB;rpsB;rpsB;rpsB;;rpsB;RM25_1399;BMR99_06720;rpsB;rpsB;rpsB;PFR_JS2_835;PFR_JS10_768;PFR_J18_1810;PFR_JS8_856;PFR_JS11_818;PFR_JS14_810;PFR_JS22-1_859;PFR_JS7-1_868;PFR_JS13-1_818;PFR_JS7-2_868;PFR_JS13-2_807;PFR_JS21-1_899;PFR_JS25-1_754;PFR_JS9-1_908;PFR_JS21-2_898;PFR_JS15-1_1423;PFR_JS9-2_906;PFR_JS17-1_902;PFR_JS20-1_738;PFR_JS15-2_1424;PFR_JS23_793;PFR_JS17-2_901;PFR_JS20-2_742;rpsB…	5	RM25_1399
UPI0001D5C5F6	30S ribosomal protein S20;30S ribosomal protein S20;30S ribosomal protein S20;30S ribosomal protein S20;30S ribosomal protein S20;30S ribosomal protein S20;30S ribosomal protein S20;30S ribosomal protein S20;30S Ribosomal protein S20p;30S Ribosomal protein S20p;30S ribosomal protein S20;30S ribosomal protein S20;30S ribosomal protein S20;30S ribosomal protein S20;30S ribosomal protein S20;30S rib…	rpsT;rpsT;rpsT;rpsT;;rpsT;RM25_0826;BMR99_03860;rpsT;rpsT;rpsT;PFR_JS2_1373;PFR_JS10_1335;PFR_JS4_1151;PFR_J18_1253;PFR_JS8_1422;PFR_JS11_1368;PFR_JS12-2_1360;PFR_JS14_1365;PFR_JS22-1_1421;PFR_JS12-1_1362;PFR_JS7-1_1420;PFR_JS13-1_1368;PFR_JS7-2_1420;PFR_JS13-2_1357;PFR_JS21-1_1467;PFR_JS25-1_1332;PFR_JS9-1_1462;PFR_JS21-2_1466;PFR_JS15-1_856;PFR_JS9-2_1460;PFR_JS17-1_1462;PFR_JS20-1_1012;PFR_JS1…	5	RM25_0826
UPI000542EB8C	30S ribosomal protein S4;30S ribosomal protein S4;30S ribosomal protein S4;30S ribosomal protein S4;30S ribosomal protein S4;30S ribosomal protein S4;30S ribosomal protein S4;30S ribosomal protein S4;30S ribosomal protein S4;30S ribosomal protein S4;30S ribosomal protein S4;30S ribosomal protein S4;30S ribosomal protein S4;30S ribosomal protein S4;30S ribosomal protein S4;30S ribosomal protein S4…	rpsD;rpsD;rpsD;;RM25_0567;rpsD;PFR_JS4_1418;PFR_J18_992;PFR_JS11_1651;PFR_JS12-2_1696;PFR_JS14_1614;PFR_JS22-1_1670;PFR_JS12-1_1698;PFR_JS13-1_1651;PFR_JS13-2_1638;PFR_JS21-1_1733;PFR_JS25-1_1593;PFR_JS9-1_1808;PFR_JS21-2_1732;PFR_JS9-2_1806;PFR_JS17-1_1740;PFR_JS17-2_1739;rpsD;rpsD;rpsD;rpsD;rpsD;rpsD;rpsD;rpsD;rpsD;;rpsD;rpsD;rpsD;rpsD;rpsD;rpsD;rpsD;rpsD;rpsD;rpsD;;;;;;;;;;;	5	RM25_0567
UPI0003228218	30S ribosomal protein S5;30S ribosomal protein S5;30S ribosomal protein S5;30S ribosomal protein S5;30S ribosomal protein S5;30S ribosomal protein S5;30S ribosomal protein S5;30S ribosomal protein S5;30S ribosomal protein S5;30S ribosomal protein S5;30S ribosomal protein S5;30S ribosomal protein S5;30S ribosomal protein S5;30S ribosomal protein S5;30S ribosomal protein S5;30S ribosomal protein S5…	rpsE;rpsE;rpsE;rpsE;;RM25_0548;BMR99_08485;CB129slpB_1578;rpsE;rpsE;PFR_JS2_1640;PFR_JS10_1603;PFR_JS4_1436;PFR_JS8_1726;PFR_JS11_1669;PFR_JS12-2_1714;PFR_JS14_1632;PFR_JS22-1_1689;PFR_JS12-1_1716;PFR_JS7-1_1720;PFR_JS13-1_1669;PFR_JS7-2_1720;PFR_JS13-2_1656;PFR_JS21-1_1751;PFR_JS25-1_1611;PFR_JS15-1_586;PFR_JS21-2_1750;PFR_JS17-1_1758;PFR_JS15-2_589;PFR_JS17-2_1757;PFR_JS23_1695;rpsE;rpsE;rpsE;r…	5	RM25_0548
UPI0001D5CBB6	30S ribosomal protein S7;30S ribosomal protein S7;30S ribosomal protein S7;30S ribosomal protein S7;30S ribosomal protein S7;30S ribosomal protein S7;30S ribosomal protein S7;30S ribosomal protein S7;30S ribosomal protein S7;30S ribosomal protein S7;30S ribosomal protein S7;30S ribosomal protein S7;30S ribosomal protein S7;30S ribosomal protein S7;30S ribosomal protein S7;30S ribosomal protein S7…	rpsG;rpsG;rpsG;;rpsG;RM25_0523;CB129slpB_1599;rpsG;rpsG;PFR_JS2_1666;PFR_JS10_1628;PFR_JS4_1462;PFR_J18_949;PFR_JS8_1752;PFR_JS11_1695;PFR_JS12-2_1739;PFR_JS14_1657;PFR_JS22-1_1715;PFR_JS12-1_1741;PFR_JS7-1_1745;PFR_JS13-1_1695;PFR_JS7-2_1745;PFR_JS13-2_1682;PFR_JS21-1_1776;PFR_JS25-1_1636;PFR_JS15-1_560;PFR_JS9-1_1853;PFR_JS21-2_1775;PFR_JS9-2_1851;PFR_JS17-1_1784;PFR_JS15-2_563;PFR_JS20-1_1651;…	5	RM25_0523
UPI0001D5C3CF	30S ribosomal protein S8;30S ribosomal protein S8;30S ribosomal protein S8;30S ribosomal protein S8;30S ribosomal protein S8;30S ribosomal protein S8;30S ribosomal protein S8;30S ribosomal protein S8;30S ribosomal protein S8;30S ribosomal protein S8;30S ribosomal protein S8;30S ribosomal protein S8;30S ribosomal protein S8;30S ribosomal protein S8;30S ribosomal protein S8;30S ribosomal protein S8…	rpsH;rpsH;rpsH;rpsH;;rpsH;RM25_0545;BMR99_08500;CB129slpB_1581;rpsH;rpsH;rpsH;PFR_JS2_1643;PFR_JS10_1606;PFR_JS4_1439;PFR_J18_971;PFR_JS8_1729;PFR_JS12-2_1717;PFR_JS14_1635;PFR_JS22-1_1692;PFR_JS12-1_1719;PFR_JS7-1_1723;PFR_JS7-2_1723;PFR_JS21-1_1754;PFR_JS25-1_1614;PFR_JS15-1_583;PFR_JS9-1_1830;PFR_JS21-2_1753;PFR_JS9-2_1828;PFR_JS17-1_1761;PFR_JS15-2_586;PFR_JS20-1_1628;PFR_JS17-2_1760;PFR_JS23…	5	RM25_0545
UPI0001D5C45A	30S ribosomal protein S9;30S ribosomal protein S9;30S ribosomal protein S9;30S ribosomal protein S9;30S ribosomal protein S9;30S ribosomal protein S9;30S ribosomal protein S9;30S ribosomal protein S9;30S ribosomal protein S9;30S ribosomal protein S9;30S ribosomal protein S9;30S ribosomal protein S9;30S ribosomal protein S9;30S ribosomal protein S9;30S ribosomal protein S9;30S ribosomal protein S9…	rspI;rspI;rspI;;rspI;RM25_0585;CB129slpB_1545;rspI;rspI;PFR_JS2_1604;PFR_JS10_1566;PFR_JS4_1400;PFR_J18_1010;PFR_JS8_1690;PFR_JS11_1633;PFR_JS12-2_1678;PFR_JS14_1595;PFR_JS12-1_1680;PFR_JS7-1_1683;PFR_JS13-1_1633;PFR_JS7-2_1683;PFR_JS13-2_1620;PFR_JS21-1_1715;PFR_JS25-1_1575;PFR_JS9-1_1790;PFR_JS15-1_622;PFR_JS21-2_1714;PFR_JS9-2_1788;PFR_JS17-1_1722;PFR_JS15-2_625;PFR_JS20-1_1586;PFR_JS17-2_1721…	5	RM25_0585
UPI000543B2B0	3-dehydroquinate synthase / shikimate kinase, bifunctionnal enzyme;Multifunctional fusion protein;Multifunctional fusion protein;3-dehydroquinate synthase;hypothetical protein;3-dehydroquinate synthase;Bifunctional shikimate kinase/3-dehydroquinate synthase;Bifunctional shikimate kinase/3-dehydroquinate synthase;Bifunctional shikimate kinase/3-dehydroquinate synthase;3-dehydroquinate synthase / s…	aroB;aroK;aroB;;;RM25_1040;PFR_JS8_1146;PFR_JS17-1_1192;PFR_JS17-2_1191;aroB;aroB;aroB;aroB;aroB;aroB;;aroB;aroB;aroB;aroB;aroB;aroB;;;;;;;	5	RM25_1040
UPI000541D949	50S ribosomal protein L1;50S ribosomal protein L1;50S ribosomal protein L1;50S ribosomal protein L1;50S ribosomal protein L1;50S ribosomal protein L1;50S ribosomal protein L1;50S ribosomal protein L1;50S ribosomal protein L1;50S ribosomal protein L1;50S ribosomal protein L1;50S ribosomal protein L1;50S ribosomal protein L1;50S ribosomal protein L1;50S ribosomal protein L1;50S ribosomal protein L1…	rplA;rplA;rplA;rplA;;RM25_0514;rplA;PFR_JS8_1761;PFR_JS12-2_1748;PFR_JS12-1_1750;PFR_JS7-1_1754;PFR_JS7-2_1754;rplA;rplA;rplA;rplA;rplA;rplA;rplA;rplA;rplA;;rplA;rplA;rplA;rplA;rplA;rplA;rplA;rplA;;;;;;;;;	5	RM25_0514
UPI0001D5CBAC	50S ribosomal protein L11;50S ribosomal protein L11;50S ribosomal protein L11;50S ribosomal protein L11;50S ribosomal protein L11;50S ribosomal protein L11;50S ribosomal protein L11;50S ribosomal protein L11;50S ribosomal protein L11;50S ribosomal protein L11;50S ribosomal protein L11;50S ribosomal protein L11;50S ribosomal protein L11;50S ribosomal protein L11;50S ribosomal protein L11;50S ribos…	rplK;rplK;rplK;rplK;;rplK;RM25_0513;CB129slpB_1609;rplK;rplK;rplK;PFR_JS2_1676;PFR_JS10_1638;PFR_JS4_1472;PFR_J18_939;PFR_JS8_1762;PFR_JS11_1705;PFR_JS12-2_1749;PFR_JS14_1667;PFR_JS22-1_1725;PFR_JS12-1_1751;PFR_JS7-1_1755;PFR_JS13-1_1705;PFR_JS7-2_1755;PFR_JS13-2_1692;PFR_JS21-1_1786;PFR_JS25-1_1646;PFR_JS15-1_548;PFR_JS9-1_1863;PFR_JS21-2_1785;PFR_JS9-2_1861;PFR_JS17-1_1794;PFR_JS15-2_551;PFR_JS…	5	RM25_0513
UPI0001D5C459	50S ribosomal protein L13;50S ribosomal protein L13;50S ribosomal protein L13;50S ribosomal protein L13;50S ribosomal protein L13;50S ribosomal protein L13;50S ribosomal protein L13;50S ribosomal protein L13;50S ribosomal protein L13;50S ribosomal protein L13;50S ribosomal protein L13;50S ribosomal protein L13;50S ribosomal protein L13;50S ribosomal protein L13;50S ribosomal protein L13;50S ribos…	rplM;rplM;rplM;rplM;rplM;rplM;;rplM;RM25_0584;BMR99_08315;CB129slpB_1546;rplM;rplM;rplM;PFR_JS2_1605;PFR_JS10_1567;PFR_JS4_1401;PFR_J18_1009;PFR_JS8_1691;PFR_JS11_1634;PFR_JS12-2_1679;PFR_JS14_1596;PFR_JS22-1_1653;PFR_JS12-1_1681;PFR_JS7-1_1684;PFR_JS13-1_1634;PFR_JS7-2_1684;PFR_JS13-2_1621;PFR_JS21-1_1716;PFR_JS25-1_1576;PFR_JS9-1_1791;PFR_JS15-1_621;PFR_JS21-2_1715;PFR_JS9-2_1789;PFR_JS17-1_172…	5	RM25_0584
UPI0001D5C3CB	50S ribosomal protein L14;50S ribosomal protein L14;50S ribosomal protein L14;50S ribosomal protein L14;50S ribosomal protein L14;50S ribosomal protein L14;50S ribosomal protein L14;50S ribosomal protein L14;50S ribosomal protein L14;50S ribosomal protein L14;50S ribosomal protein L14;50S ribosomal protein L14;50S ribosomal protein L14;50S ribosomal protein L14;50S ribosomal protein L14;50S ribos…	rplN;rplN;rplN;rplN;;rplN;RM25_0541;BMR99_08520;CB129slpB_1584;rplN;rplN;rplN;PFR_JS2_1647;PFR_JS10_1610;PFR_JS4_1443;PFR_J18_967;PFR_JS8_1733;PFR_JS11_1676;PFR_JS12-2_1721;PFR_JS14_1639;PFR_JS22-1_1696;PFR_JS12-1_1723;PFR_JS7-1_1727;PFR_JS13-1_1676;PFR_JS7-2_1727;PFR_JS13-2_1663;PFR_JS21-1_1758;PFR_JS25-1_1618;PFR_JS15-1_579;PFR_JS9-1_1834;PFR_JS21-2_1757;PFR_JS9-2_1832;PFR_JS17-1_1765;PFR_JS15-…	5	RM25_0541
UPI0001D5C3D4	50S ribosomal protein L15;50S ribosomal protein L15;50S ribosomal protein L15;50S ribosomal protein L15;50S ribosomal protein L15;50S ribosomal protein L15;50S ribosomal protein L15;50S ribosomal protein L15;50S ribosomal protein L15;50S ribosomal protein L15;50S ribosomal protein L15;50S ribosomal protein L15;50S ribosomal protein L15;50S ribosomal protein L15;50S ribosomal protein L15;50S ribos…	rplO;rplO;rplO;rplO;;rplO;RM25_0550;BMR99_08475;CB129slpB_1577;rplO;rplO;rplO;PFR_JS2_1638;PFR_JS10_1601;PFR_JS4_1434;PFR_JS8_1724;PFR_JS11_1667;PFR_JS12-2_1712;PFR_JS14_1630;PFR_JS22-1_1687;PFR_JS12-1_1714;PFR_JS7-1_1718;PFR_JS13-1_1667;PFR_JS7-2_1718;PFR_JS13-2_1654;PFR_JS21-1_1749;PFR_JS25-1_1609;PFR_JS15-1_588;PFR_JS9-1_1825;PFR_JS21-2_1748;PFR_JS9-2_1823;PFR_JS17-1_1756;PFR_JS15-2_591;PFR_JS…	5	RM25_0550
UPI0001D5C3C8	50S ribosomal protein L16;50S ribosomal protein L16;50S ribosomal protein L16;50S ribosomal protein L16;50S ribosomal protein L16;50S ribosomal protein L16;50S ribosomal protein L16;50S ribosomal protein L16;50S ribosomal protein L16;50S ribosomal protein L16;50S ribosomal protein L16;50S ribosomal protein L16;50S ribosomal protein L16;50S ribosomal protein L16;50S ribosomal protein L16;50S ribos…	rplP;rplP;rplP;rplP;;rplP;RM25_0538;BMR99_08535;CB129slpB_1585;rplP;rplP;rplP;PFR_JS2_1650;PFR_JS10_1613;PFR_JS4_1446;PFR_J18_964;PFR_JS8_1736;PFR_JS11_1679;PFR_JS12-2_1724;PFR_JS14_1642;PFR_JS22-1_1699;PFR_JS12-1_1726;PFR_JS7-1_1730;PFR_JS13-1_1679;PFR_JS7-2_1730;PFR_JS13-2_1666;PFR_JS21-1_1761;PFR_JS25-1_1621;PFR_JS15-1_576;PFR_JS9-1_1837;PFR_JS21-2_1760;PFR_JS9-2_1835;PFR_JS17-1_1768;PFR_JS15-…	5	RM25_0538
UPI0001D5C3E6	50S ribosomal protein L17;50S ribosomal protein L17;50S ribosomal protein L17;50S ribosomal protein L17;50S ribosomal protein L17;50S ribosomal protein L17;50S ribosomal protein L17;50S ribosomal protein L17;50S ribosomal protein L17;50S ribosomal protein L17;50S ribosomal protein L17;50S ribosomal protein L17;50S ribosomal protein L17;50S ribosomal protein L17;50S ribosomal protein L17;50S ribos…	rplQ;rplQ;rplQ;rplQ;;rplQ;RM25_0569;BMR99_08390;rplQ;rplQ;rplQ;PFR_JS2_1620;PFR_JS10_1582;PFR_JS4_1416;PFR_J18_994;PFR_JS8_1706;PFR_JS12-2_1694;PFR_JS14_1612;PFR_JS22-1_1668;PFR_JS12-1_1696;PFR_JS7-1_1700;PFR_JS7-2_1700;PFR_JS21-1_1731;PFR_JS25-1_1591;PFR_JS9-1_1806;PFR_JS15-1_606;PFR_JS21-2_1730;PFR_JS9-2_1804;PFR_JS17-1_1738;PFR_JS15-2_609;PFR_JS20-1_1602;PFR_JS17-2_1737;PFR_JS23_1675;PFR_JS20-…	5	RM25_0569
UPI0001D5C3D1	50S ribosomal protein L18;50S ribosomal protein L18;50S ribosomal protein L18;50S ribosomal protein L18;50S ribosomal protein L18;50S ribosomal protein L18;50S ribosomal protein L18;50S ribosomal protein L18;50S ribosomal protein L18;Ribosomal protein L18;Ribosomal protein L18;50S ribosomal protein L18;50S ribosomal protein L18;50S ribosomal protein L18;50S ribosomal protein L18;50S ribosomal pro…	rplR;rplR;rplR;rplR;;rplR;RM25_0547;BMR99_08490;CB129slpB_1579;rplR;rplR;rplR;PFR_JS2_1641;PFR_JS10_1604;PFR_JS4_1437;PFR_J18_973;PFR_JS8_1727;PFR_JS11_1670;PFR_JS12-2_1715;PFR_JS14_1633;PFR_JS22-1_1690;PFR_JS12-1_1717;PFR_JS13-1_1670;PFR_JS13-2_1657;PFR_JS21-1_1752;PFR_JS25-1_1612;PFR_JS15-1_585;PFR_JS9-1_1828;PFR_JS21-2_1751;PFR_JS9-2_1826;PFR_JS17-1_1759;PFR_JS15-2_588;PFR_JS20-1_1626;PFR_JS17…	5	RM25_0547
UPI0001D5CE47	50S ribosomal protein L19;50S ribosomal protein L19;50S ribosomal protein L19;50S ribosomal protein L19;50S ribosomal protein L19;50S ribosomal protein L19;50S ribosomal protein L19;50S ribosomal protein L19;50S ribosomal protein L19;50S ribosomal protein L19;50S ribosomal protein L19;50S ribosomal protein L19;50S ribosomal protein L19;50S ribosomal protein L19;50S ribosomal protein L19;50S ribos…	rplS;rplS;rplS;;rplS;RM25_1349;BMR99_06480;CB129slpB_0836;rplS;rplS;PFR_JS2_884;PFR_JS10_819;PFR_JS4_619;PFR_J18_1762;PFR_JS8_905;PFR_JS11_867;PFR_JS12-2_862;PFR_JS14_859;PFR_JS22-1_908;PFR_JS12-1_864;PFR_JS7-1_917;PFR_JS13-1_867;PFR_JS7-2_917;PFR_JS13-2_856;PFR_JS21-1_948;PFR_JS25-1_803;PFR_JS9-1_959;PFR_JS21-2_947;PFR_JS15-1_1374;PFR_JS9-2_957;PFR_JS17-1_951;PFR_JS20-1_787;PFR_JS15-2_1375;PFR_J…	5	RM25_1349
UPI0001D5C3C4	50S ribosomal protein L2;50S ribosomal protein L2;50S ribosomal protein L2;50S ribosomal protein L2;50S ribosomal protein L2;50S ribosomal protein L2;50S ribosomal protein L2;50S ribosomal protein L2;50S ribosomal protein L2;50S ribosomal protein L2;50S ribosomal protein L2;50S ribosomal protein L2;50S ribosomal protein L2;50S ribosomal protein L2;50S ribosomal protein L2;50S ribosomal protein L2…	rplB;rplB;rplB;rplB;;rplB;RM25_0534;BMR99_08555;CB129slpB_1589;rplB;rplB;rplB;PFR_JS2_1654;PFR_JS10_1617;PFR_JS4_1450;PFR_J18_960;PFR_JS8_1740;PFR_JS11_1683;PFR_JS12-2_1728;PFR_JS14_1646;PFR_JS22-1_1703;PFR_JS12-1_1730;PFR_JS7-1_1734;PFR_JS13-1_1683;PFR_JS7-2_1734;PFR_JS13-2_1670;PFR_JS21-1_1765;PFR_JS25-1_1625;PFR_JS15-1_572;PFR_JS9-1_1841;PFR_JS21-2_1764;PFR_JS9-2_1839;PFR_JS17-1_1772;PFR_JS15-…	5	RM25_0534
UPI0004A094EA	50S ribosomal protein L20;50S ribosomal protein L20;50S ribosomal protein L20;50S ribosomal protein L20;50S ribosomal protein L20;50S ribosomal protein L20;50S ribosomal protein L20;50S ribosomal protein L20;50S ribosomal protein L20;50S ribosomal protein L20;50S ribosomal protein L20;50S ribosomal protein L20;50S ribosomal protein L20;50S ribosomal protein L20;50S ribosomal protein L20;50S ribos…	rplT;rplT;rplT;;RM25_1327;BMR99_06360;CB129slpB_0855;rplT;rplT;PFR_JS2_905;PFR_JS10_840;PFR_JS4_640;PFR_J18_1741;PFR_JS8_926;PFR_JS11_889;PFR_JS12-2_883;PFR_JS14_881;PFR_JS22-1_929;PFR_JS12-1_885;PFR_JS7-1_938;PFR_JS13-1_889;PFR_JS7-2_938;PFR_JS13-2_878;PFR_JS21-1_969;PFR_JS25-1_824;PFR_JS9-1_980;PFR_JS21-2_968;PFR_JS9-2_978;PFR_JS17-1_972;PFR_JS20-1_807;PFR_JS23_863;PFR_JS17-2_971;PFR_JS20-2_811…	5	RM25_1327
UPI0001D5C3C6	50S ribosomal protein L22;50S ribosomal protein L22;50S ribosomal protein L22;50S ribosomal protein L22;50S ribosomal protein L22;50S ribosomal protein L22;50S ribosomal protein L22;50S ribosomal protein L22;50S ribosomal protein L22;50S ribosomal protein L22;50S ribosomal protein L22;50S ribosomal protein L22;50S ribosomal protein L22;50S ribosomal protein L22;50S ribosomal protein L22;50S ribos…	rplV;rplV;rplV;rplV;;rplV;RM25_0536;BMR99_08545;CB129slpB_1587;rplV;rplV;PFR_JS2_1652;PFR_JS10_1615;PFR_JS4_1448;PFR_J18_962;PFR_JS8_1738;PFR_JS11_1681;PFR_JS12-2_1726;PFR_JS14_1644;PFR_JS22-1_1701;PFR_JS12-1_1728;PFR_JS7-1_1732;PFR_JS13-1_1681;PFR_JS7-2_1732;PFR_JS13-2_1668;PFR_JS21-1_1763;PFR_JS25-1_1623;PFR_JS15-1_574;PFR_JS9-1_1839;PFR_JS21-2_1762;PFR_JS9-2_1837;PFR_JS17-1_1770;PFR_JS15-2_577…	5	RM25_0536
UPI0001D5C3CC	50S ribosomal protein L24;50S ribosomal protein L24;50S ribosomal protein L24;50S ribosomal protein L24;50S ribosomal protein L24;50S ribosomal protein L24;50S ribosomal protein L24;50S ribosomal protein L24;50S ribosomal protein L24;50S ribosomal protein L24;50S ribosomal protein L24;50S ribosomal protein L24;50S ribosomal protein L24;50S ribosomal protein L24;50S ribosomal protein L24;50S ribos…	rplX;rplX;rplX;rplX;;rplX;RM25_0542;BMR99_08515;CB129slpB_1583;rplX;rplX;rplX;PFR_JS2_1646;PFR_JS10_1609;PFR_JS4_1442;PFR_J18_968;PFR_JS8_1732;PFR_JS11_1675;PFR_JS14_1638;PFR_JS22-1_1695;PFR_JS7-1_1726;PFR_JS13-1_1675;PFR_JS7-2_1726;PFR_JS13-2_1662;PFR_JS21-1_1757;PFR_JS25-1_1617;PFR_JS15-1_580;PFR_JS9-1_1833;PFR_JS21-2_1756;PFR_JS9-2_1831;PFR_JS17-1_1764;PFR_JS15-2_583;PFR_JS20-1_1631;PFR_JS17-2…	5	RM25_0542
UPI00056B5007	50S ribosomal protein L3	rplC PFREUDJS001_001958	5
UPI0001D5CFD2	50S ribosomal protein L31;50S ribosomal protein L31;50S ribosomal protein L31;50S ribosomal protein L31;50S ribosomal protein L31;50S ribosomal protein L31;50S ribosomal protein L31;50S ribosomal protein L31;50S ribosomal protein L31;50S ribosomal protein L31;50S ribosomal protein L31;50S ribosomal protein L31;50S ribosomal protein L31;50S ribosomal protein L31;50S ribosomal protein L31;50S ribos…	rpmE;rpmE;rpmE;rpmE;;rpmE;RM25_1141;BMR99_04660;rpmE;rpmE;rpmE;PFR_JS2_1222;PFR_JS10_1164;PFR_JS4_988;PFR_J18_1420;PFR_JS8_1248;PFR_JS11_1207;PFR_JS12-2_1203;PFR_JS14_1207;PFR_JS22-1_1260;PFR_JS12-1_1205;PFR_JS7-1_1256;PFR_JS13-1_1207;PFR_JS7-2_1256;PFR_JS13-2_1196;PFR_JS21-1_1307;PFR_JS25-1_1169;PFR_JS9-1_1320;PFR_JS21-2_1306;PFR_JS15-1_1018;PFR_JS9-2_1318;PFR_JS17-1_1303;PFR_JS20-1_1160;PFR_JS1…	5	RM25_1141
UPI0001D5C3C2	50S ribosomal protein L4;50S ribosomal protein L4;50S ribosomal protein L4;50S ribosomal protein L4;50S ribosomal protein L4;50S ribosomal protein L4;50S ribosomal protein L4;50S ribosomal protein L4;50S ribosomal protein L4;50S ribosomal protein L4;50S ribosomal protein L4;50S ribosomal protein L4;50S ribosomal protein L4;50S ribosomal protein L4;50S ribosomal protein L4;50S ribosomal protein L4…	rplD;rplD;rplD;rplD;;rplD;RM25_0532;BMR99_08565;CB129slpB_1590;rplD;rplD;rplD;PFR_JS2_1656;PFR_JS10_1619;PFR_JS4_1452;PFR_J18_958;PFR_JS8_1742;PFR_JS11_1685;PFR_JS12-2_1730;PFR_JS14_1648;PFR_JS22-1_1705;PFR_JS12-1_1732;PFR_JS7-1_1736;PFR_JS13-1_1685;PFR_JS7-2_1736;PFR_JS13-2_1672;PFR_JS21-1_1767;PFR_JS25-1_1627;PFR_JS15-1_570;PFR_JS9-1_1843;PFR_JS21-2_1766;PFR_JS9-2_1841;PFR_JS15-2_573;PFR_JS20-1…	5	RM25_0532
UPI0001D5C3CD	50S ribosomal protein L5;50S ribosomal protein L5;50S ribosomal protein L5;50S ribosomal protein L5;50S ribosomal protein L5;50S ribosomal protein L5;50S ribosomal protein L5;50S ribosomal protein L5;50S ribosomal protein L5;50S ribosomal protein L5;50S ribosomal protein L5;50S ribosomal protein L5;50S ribosomal protein L5;50S ribosomal protein L5;50S ribosomal protein L5;50S ribosomal protein L5…	rplE;rplE;rplE;rplE;;rplE;RM25_0543;CB129slpB_1582;rplE;rplE;rplE;PFR_JS2_1645;PFR_JS10_1608;PFR_JS4_1441;PFR_J18_969;PFR_JS8_1731;PFR_JS11_1674;PFR_JS12-2_1719;PFR_JS14_1637;PFR_JS22-1_1694;PFR_JS12-1_1721;PFR_JS7-1_1725;PFR_JS13-1_1674;PFR_JS7-2_1725;PFR_JS13-2_1661;PFR_JS21-1_1756;PFR_JS25-1_1616;PFR_JS15-1_581;PFR_JS9-1_1832;PFR_JS21-2_1755;PFR_JS9-2_1830;PFR_JS17-1_1763;PFR_JS15-2_584;PFR_JS…	5	RM25_0543
UPI0001D5C3D0	50S ribosomal protein L6;50S ribosomal protein L6;50S ribosomal protein L6;50S ribosomal protein L6;50S ribosomal protein L6;50S ribosomal protein L6;50S ribosomal protein L6;50S ribosomal protein L6;50S ribosomal protein L6;50S ribosomal protein L6;50S ribosomal protein L6;50S ribosomal protein L6;50S ribosomal protein L6;50S ribosomal protein L6;50S ribosomal protein L6;50S ribosomal protein L6…	rplF;rplF;rplF;;rplF;RM25_0546;BMR99_08495;CB129slpB_1580;rplF;rplF;PFR_JS2_1642;PFR_JS4_1438;PFR_JS8_1728;PFR_JS11_1671;PFR_JS12-2_1716;PFR_JS14_1634;PFR_JS22-1_1691;PFR_JS12-1_1718;PFR_JS7-1_1722;PFR_JS13-1_1671;PFR_JS7-2_1722;PFR_JS13-2_1658;PFR_JS21-1_1753;PFR_JS25-1_1613;PFR_JS15-1_584;PFR_JS9-1_1829;PFR_JS21-2_1752;PFR_JS9-2_1827;PFR_JS17-1_1760;PFR_JS15-2_587;PFR_JS20-1_1627;PFR_JS17-2_175…	5	RM25_0546
UPI0001D5CBB1	50S ribosomal protein L7/L12;50S ribosomal protein L7/L12;50S ribosomal protein L7/L12;50S ribosomal protein L7/L12;50S ribosomal protein L7/L12;50S ribosomal protein L7/L12;50S ribosomal protein L7/L12;50S ribosomal protein L7/L12;LSU ribosomal protein L7/L12 (P1/P2);50S ribosomal protein L7/L12;50S ribosomal protein L7/L12;50S ribosomal protein L7/L12;LSU ribosomal protein L7/L12 (P1/P2);LSU ri…	rplL;rplL;rplL;rplL;;rplL;RM25_0518;BMR99_08640;CB129slpB_1604;rplL;rplL;rplL;PFR_JS2_1671;PFR_JS10_1633;PFR_JS4_1467;PFR_J18_944;PFR_JS8_1757;PFR_JS11_1700;PFR_JS12-2_1744;PFR_JS14_1662;PFR_JS22-1_1720;PFR_JS12-1_1746;PFR_JS7-1_1750;PFR_JS13-1_1700;PFR_JS7-2_1750;PFR_JS13-2_1687;PFR_JS21-1_1781;PFR_JS25-1_1641;PFR_JS15-1_555;PFR_JS9-1_1858;PFR_JS21-2_1780;PFR_JS9-2_1856;PFR_JS17-1_1789;PFR_JS15-…	5	RM25_0518
UPI0001D5CC22	50S ribosomal protein L9;50S ribosomal protein L9;50S ribosomal protein L9;50S ribosomal protein L9;50S ribosomal protein L9;50S ribosomal protein L9;50S ribosomal protein L9;50S ribosomal protein L9;50S ribosomal protein L9;50S ribosomal protein L9;50S ribosomal protein L9;50S ribosomal protein L9;50S ribosomal protein L9;50S ribosomal protein L9;50S ribosomal protein L9;50S ribosomal protein L9…	rplI;rplI;rplI;rplI;;rplI;RM25_2244;BMR99_11295;CB129slpB_2082;rplI;rplI;rplI;PFR_JS2_2212;PFR_JS10_2260;PFR_JS4_2284;PFR_J18_2218;PFR_JS8_2258;PFR_JS11_2115;PFR_JS12-2_2185;PFR_JS14_2109;PFR_JS22-1_2251;PFR_JS12-1_2186;PFR_JS7-1_2348;PFR_JS13-1_2117;PFR_JS13-2_2104;PFR_JS7-2_2291;PFR_JS21-1_2178;PFR_JS25-1_2124;PFR_JS9-1_2320;PFR_JS21-2_2177;PFR_JS15-1_2247;PFR_JS9-2_2316;PFR_JS17-1_2384;PFR_JS2…	5	RM25_2244
UPI0001D5CD1B	60 kDa chaperonin;60 kDa chaperonin;60 kDa chaperonin;60 kDa chaperonin;chaperonin GroEL;molecular chaperone groEL;60 kDa chaperonin 1;chaperonin GroL;60 kDa chaperonin 1;60 kDa chaperonin 2 (Protein Cpn60 2) (groEL protein 2) (Heat shock protein 60 2);60 kDa chaperonin;60 kDa chaperonin 1;60 kDa chaperonin 1;60 kDa chaperonin 1;60 kDa chaperonin 1;60 kDa chaperonin 1;60 kDa chaperonin 1;60 kDa c…	groL2 (groEL2) (hsp60);groEL;groL2 (groEL2) (hsp60);groL;;groL2;RM25_1756;BMR99_02240;CB129slpB_0473;groL2 (groEL2) (hsp60);groEL;PFR_JS2_502;PFR_JS10_403;PFR_JS4_1795;PFR_J18_514;PFR_JS8_508;PFR_JS11_485;PFR_JS12-2_479;PFR_JS14_480;PFR_JS22-1_531;PFR_JS12-1_479;PFR_JS7-1_508;PFR_JS13-1_485;PFR_JS7-2_508;PFR_JS13-2_474;PFR_JS21-1_530;PFR_JS25-1_389;PFR_JS21-2_529;PFR_JS9-1_539;PFR_JS9-2_537;PFR_J…	5	RM25_1756
UPI0004A04A8A	ABC-type Fe3-hydroxamate transport system, periplasmic component;ABC transporter substrate-binding protein;Putative iron-siderophore transport system, periplasmic binding protein;iron-siderophore ABC transporter substrate-binding protein;Putative iron-siderophore transport system, periplasmic binding protein;ABC-type Fe3-hydroxamate transport system, periplasmic component;ABC transporter substrat…	PFCIRM512_05655;PFREUDJS001_000168;RM25_0243;;RM25_0243;CB129slpB_1835;PFREUDJS001_000168;PFR_JS10_2038;PFR_JS22-1_2018;PFR_JS7-1_2130;PFR_JS7-2_2073;PFR_JS17-1_2117;PFR_JS17-2_2116;PFCIRM129_00590;PFCIRM118_11300;PFCIRM119_08265;PFCIRM121_07330;PFCIRM139_09505;PFCIRM512_05655;PFCIRM508_00575;PFCIRM513_04570;yfmC;yfmC;;;;;;;;;;;;;;;;;;;;	5	RM25_0243
UPI0001D5CE02	Acetylornithine aminotransferase;Acetylornithine aminotransferase;Acetylornithine aminotransferase;Acetylornithine aminotransferase;acetylornithine transaminase;acetylornithine aminotransferase;Acetylornithine transaminase;Acetylornithine transaminase;Acetylornithine and succinylornithine aminotransferase (ACOAT);Acetylornithine and succinylornithine aminotransferase (ACOAT);Acetylornithine amino…	argD;argD;argD;argD;;argD;RM25_1318;CB129slpB_0863;argD;argD;argD;PFR_JS2_914;PFR_JS10_849;PFR_JS4_650;PFR_J18_1732;PFR_JS12-2_892;PFR_JS22-1_938;PFR_JS12-1_894;PFR_JS7-1_947;PFR_JS7-2_947;PFR_JS21-1_978;PFR_JS25-1_833;PFR_JS21-2_977;PFR_JS15-1_1344;PFR_JS17-1_981;PFR_JS15-2_1345;PFR_JS17-2_980;argD;argD;argD;argD;argD;argD;argD;argD;argD;argD;argD;argD;argD;argD;argD;argD;argD;argD;argD;;argD;ar…	5	RM25_1318
UPI0001D5C925	Acyl carrier protein;Acyl carrier protein;Acyl carrier protein;acyl carrier protein;acyl carrier protein;Acyl carrier protein;acyl carrier protein;Acyl carrier protein (ACP);Acyl carrier protein (ACP);Acyl carrier protein;Acyl carrier protein;Acyl carrier protein;Acyl carrier protein;Acyl carrier protein;Acyl carrier protein;Acyl carrier protein;Acyl carrier protein;Acyl carrier protein;Acyl carr…	acpP;acpP;acpP;;acpP;RM25_1230;BMR99_04215;acpP;acpP;PFR_JS2_1317;PFR_JS10_1261;PFR_JS4_1075;PFR_J18_1308;PFR_JS8_1345;PFR_JS12-2_1287;PFR_JS14_1292;PFR_JS22-1_1345;PFR_JS12-1_1289;PFR_JS7-1_1365;PFR_JS7-2_1365;PFR_JS21-1_1393;PFR_JS25-1_1255;PFR_JS9-1_1407;PFR_JS21-2_1392;PFR_JS15-1_932;PFR_JS9-2_1405;PFR_JS17-1_1390;PFR_JS20-1_1068;PFR_JS15-2_933;PFR_JS23_1285;PFR_JS17-2_1389;PFR_JS20-2_1074;ac…	5	RM25_1230
UPI0005424221	Aminopeptidase C (Bleomycin hydrolase);Aminopeptidase C;Aminopeptidase C;C1 family peptidase;Aminopeptidase C;Aminopeptidase C;Aminopeptidase C;Aminopeptidase C;Aminopeptidase C;Aminopeptidase C;Aminopeptidase C;Aminopeptidase C;Aminopeptidase C;Aminopeptidase C;Aminopeptidase C;Aminopeptidase C (Bleomycin hydrolase);Aminopeptidase C (Bleomycin hydrolase);Aminopeptidase C (Bleomycin hydrolase);Am…	(Blmh);RM25_1055;PFR_JS20-1_1276;;RM25_1055;PFR_JS2_1137;PFR_JS4_886;PFR_JS8_1161;PFR_JS21-1_1206;PFR_JS25-1_1061;PFR_JS9-1_1218;PFR_JS21-2_1205;PFR_JS9-2_1216;PFR_JS20-1_1276;PFR_JS20-2_1283;pepC, (Blmh);pepC, (Blmh);pepC, (Blmh);pepC, (Blmh);pepC, (Blmh);pepC, (Blmh);pepC, (Blmh);pepC, (Blmh);;pepC, (Blmh);pepC, (Blmh);pepC, (Blmh);pepC, (Blmh);pepC, (Blmh);pepC, (Blmh);pepC, (Blmh);pepC, (Blmh…	5	RM25_1055
UPI000542D07B	Aminopeptidase N, Lysyl aminopeptidase;Aminopeptidase N;aminopeptidase N;Aminopeptidase N;Aminopeptidase N, Lysyl aminopeptidase;Aminopeptidase N, Lysyl aminopeptidase;;;;;;	pepN;RM25_0774;;RM25_0774;pepN;pepN;;pepN;pepN;;;	5	RM25_0774
[truncated: 109 more rows]

## Sheet: Cluster_6
Protein_IDs	Protein.names	Gene.names	Cluster	Pfre_identifier
UPI0005D9D465	3-oxoacyl-[acyl-carrier-protein] reductase (EC 1.1.1.100)	PFR_JS23_778 PFR_JS2_826	6
UPI0001D5CE84	4-hydroxy-tetrahydrodipicolinate reductase;4-hydroxy-tetrahydrodipicolinate reductase;4-hydroxy-tetrahydrodipicolinate reductase;4-hydroxy-tetrahydrodipicolinate reductase;dihydrodipicolinate reductase;Dihydrodipicolinate reductase;Dihydrodipicolinate reductase (DHPR);Dihydrodipicolinate reductase;Dihydrodipicolinate reductase;Dihydrodipicolinate reductase;Dihydrodipicolinate reductase;Dihydrodip…	dapB;dapB;dapB;;dapB;RM25_1377;dapB;PFR_J18_1789;PFR_JS8_878;PFR_JS15-1_1401;PFR_JS15-2_1402;dapB;dapB;dapB;dapB;dapB;dapB;dapB;dapB;DBX96_00810;;dapB;dapB;dapB;dapB;dapB;dapB;dapB;dapB;dapB;;;;;;;;;;	6	RM25_1377
[truncated: 138 more rows]

## Sheet: Cluster_7
Protein_IDs	Protein.names	Gene.names	Cluster	Pfre_identifier
[truncated: 147 more rows]

[truncated: 1 more sheets: Cluster_8]
